# Supplementary material for: In vivo CRISPR screens reveal a HIF-1α-mTOR-network regulates T follicular helper versus Th1 cells
Source: Nat Commun. 2022 Feb 10;13:805. doi: 10.1038/s41467-022-28378-6 (PMC8831505; doi:10.1038/s41467-022-28378-6)
Supplement: Supplementary file 3 — Supplementary Data 1 [file 41467_2022_28378_MOESM3_ESM.xlsx]

## Sheet: primers
Primer sequences
Fluorescent PCR	Sequence	Note
common fluorescent F (FAM or HEX)	TGTAAAACGACGGCCAGT
Thy1 M13 F	TGTAAAACGACGGCCAGT TGGTGAACCAAAACCTTCGC
Thy1 PIGTAIL R	GTGTCTT ATTCGCGCCCGAGACTTGAA
Ptprc M13 F	TGTAAAACGACGGCCAGT GTGGACCCTGCATCTCCATT
Ptprc PIGTAIL R	GTGTCTT TCCCTCATGCTATCCCACCT
MRIA cloning
pAmetrine-N1 amplify F	CCACAACCATGGTGAGCAAGGGC
pAmetrine-N1 amplify R	CTGCAGGTCGACTCAGGCCGCTTACTTGTACAGCT
RT-PCR SYBR Green
Actb F	GGCTGTATTCCCCTCCATCG
Actb R	CCAGTTGGTAACAATGCCATGT
Bnip3 F	TCCTGGGTAGAACTGCACTTC
Bnip3 R	GCTGGGCATCCAACAGTATTT
RT-PCR Taqman (Thermo)
Actb	4352933E
Hif1a	Mm00468869_m1
Slc2a1	Mm00441473_m1
Hk2	Mm00443385_m1
Pfkl	Mm00435587_m1
Pkm	Mm00834102_gH
Gapdh	Mm99999915_g1
Pdha1	Mm00468675_m1
Myc	Mm00487804_m1
guide sequence
non-targeting (control)	GCGAGGTATTCGGCTCCGCG
Ptprc	GGAAACTTGCTGAATACCCG
Thy1	CGTGTGCTCGGGTATCCCAA
Bcl6 #1	ACAGCTGTATCCAGTTTACC
Bcl6 #2	GGAGGATGCAAAACCCCTCA
Bcl6 #3	CATGACATCATGGCCTACCG
Prdm1 #1	TCCCCTTTAGGTTATTGGCG
Prdm1 #2	AGTAAGGAGTACATACCGAA
Prdm1 #3	TGAACAGATCTATTCCAGAG
Tcf7	GCTCCGGAGGCCGGTGGGTA
Pik3cd	GGAGCGTGGGCGCATCACGG
Hif1a #1	ATAACGTGAACAAATACATG	*
Hif1a #2	TGAACATCAAGTCAGCAACG
Hif1a #3	GTGAGAAAACTTCTGGATGC
Hif1a #4	AGTAAGAAAATTTCATATCG
Vhl #1	CACAAAGGCAGCACGACGCG
Vhl #2	ATGCGGCGGCCGGTGCCCGG	*
Egln1 #1	CCCGGAGACCGGCTAAGCGG
Egln1 #2	CGGGCAGCAGATCGGCGATG
Egln1 #3	GAGCCCGGCTGCGAAACCAT	*
Tsc2 #1	TGAACCACATGGCTATGACG	*
Tsc2 #2	CACAGGGTGATAATGAACAG
Tsc2 #3	TTATTGAAGGCCATTGTACA
Ambra1 #1	TGACACACCATGGAGTACGG
Ambra1 #2	GGGTATAAATGCGTTCCCAG
Bnip3 #1	TGGCGAGAAAAACAGCACTC
Bnip3 #2	GTGAAAACGGACTTACTTGG
Ddit4 #1	CTGGCATACAGTGAGCCGTG
Ddit4 #2	TCGGCATGAGCAAACGCGCA
Pml #1	TCACTAGCAAGCCATACAGG
Pml #2	CCAGTGGTACCTCAAGCATG
Slc2a1	CCTGCTCATCAATCGTAACG
* preferred guide
MRIG cloning and screening
ARRAY-F	actgtaaagtaattgtgtgttttgagactataaatatcaattggagaaaagccttgtttg
ARRAY-R	tttttcaagttgataacggactagccttattttaacttgctaggatcctagctctaaaac
guide ID F	GAACCTCCTCGTTCGACCCC
guide ID R	GCACACCGGCCTTATTCCA
indexing primers for NGS multiplexing
5' primers
mU6-D501	AATGATACGGCGACCACCGAGATCTACACTATAGCCTACACTCTTTCCCTACACGACGCTCTTCCGATCTATGCATGCatcaattggagaaaagccttgttt
mU6-D502	AATGATACGGCGACCACCGAGATCTACACATAGAGGCACACTCTTTCCCTACACGACGCTCTTCCGATCTTGCATGCAGatcaattggagaaaagccttgttt
mU6-D503	AATGATACGGCGACCACCGAGATCTACACCCTATCCTACACTCTTTCCCTACACGACGCTCTTCCGATCTGCATGCATCGatcaattggagaaaagccttgttt
mU6-D504	AATGATACGGCGACCACCGAGATCTACACGGCTCTGAACACTCTTTCCCTACACGACGCTCTTCCGATCTCATGCATGACGatcaattggagaaaagccttgttt
mU6-D505	AATGATACGGCGACCACCGAGATCTACACAGGCGAAGACACTCTTTCCCTACACGACGCTCTTCCGATCTCGTACGTATACAatcaattggagaaaagccttgttt
mU6-D506	AATGATACGGCGACCACCGAGATCTACACTAATCTTAACACTCTTTCCCTACACGACGCTCTTCCGATCTACGTACGTGTATAatcaattggagaaaagccttgttt
mU6-D507	AATGATACGGCGACCACCGAGATCTACACCAGGACGTACACTCTTTCCCTACACGACGCTCTTCCGATCTTACGTACGCGTGTAatcaattggagaaaagccttgttt
mU6-D508	AATGATACGGCGACCACCGAGATCTACACGTACTGACACACTCTTTCCCTACACGACGCTCTTCCGATCTGTACGTACACCCGTAatcaattggagaaaagccttgttt
3' primers
D701	CAAGCAGAAGACGGCATACGAGATCGAGTAATGTGACTGGAGTTCAGACGTGTGCTCTTCCGATCACCGACTCGGTGCCACTTTT
D702	CAAGCAGAAGACGGCATACGAGATTCTCCGGAGTGACTGGAGTTCAGACGTGTGCTCTTCCGATCACCGACTCGGTGCCACTTTT
D703	CAAGCAGAAGACGGCATACGAGATAATGAGCGGTGACTGGAGTTCAGACGTGTGCTCTTCCGATCACCGACTCGGTGCCACTTTT
D704	CAAGCAGAAGACGGCATACGAGATGGAATCTCGTGACTGGAGTTCAGACGTGTGCTCTTCCGATCACCGACTCGGTGCCACTTTT
D705	CAAGCAGAAGACGGCATACGAGATTTCTGAATGTGACTGGAGTTCAGACGTGTGCTCTTCCGATCACCGACTCGGTGCCACTTTT
D706	CAAGCAGAAGACGGCATACGAGATACGAATTCGTGACTGGAGTTCAGACGTGTGCTCTTCCGATCACCGACTCGGTGCCACTTTT
D707	CAAGCAGAAGACGGCATACGAGATAGCTTCAGGTGACTGGAGTTCAGACGTGTGCTCTTCCGATCACCGACTCGGTGCCACTTTT
D708	CAAGCAGAAGACGGCATACGAGATGCGCATTAGTGACTGGAGTTCAGACGTGTGCTCTTCCGATCACCGACTCGGTGCCACTTTT
D709	CAAGCAGAAGACGGCATACGAGATCATAGCCGGTGACTGGAGTTCAGACGTGTGCTCTTCCGATCACCGACTCGGTGCCACTTTT
D710	CAAGCAGAAGACGGCATACGAGATTTCGCGGAGTGACTGGAGTTCAGACGTGTGCTCTTCCGATCACCGACTCGGTGCCACTTTT
D711	CAAGCAGAAGACGGCATACGAGATGCGCGAGAGTGACTGGAGTTCAGACGTGTGCTCTTCCGATCACCGACTCGGTGCCACTTTT
D712	CAAGCAGAAGACGGCATACGAGATCTATCGCTGTGACTGGAGTTCAGACGTGTGCTCTTCCGATCACCGACTCGGTGCCACTTTT
