# Supplementary material for: In vivo CRISPR screens reveal a HIF-1α-mTOR-network regulates T follicular helper versus Th1 cells
Source: Nat Commun. 2022 Feb 10;13:805. doi: 10.1038/s41467-022-28378-6 (PMC8831505; doi:10.1038/s41467-022-28378-6)
Supplement: Supplementary file 4 — Supplementary Data 2 [file 41467_2022_28378_MOESM4_ESM.xlsx]

## Sheet: Sheet1
gene	guide
non-targeting	GCGAGGTATTCGGCTCCGCG
non-targeting	GCTTTCACGGAGGTTCGACG
non-targeting	ATGTTGCAGTTCGGCTCGAT
non-targeting	ACGTGTAAGGCGAACGCCTT
non-targeting	GACTCCGGGTACTAAATGTC
non-targeting	CCGCGCCGTTAGGGAACGAG
non-targeting	ATTGTTCGACCGTCTACGGG
non-targeting	ACCCATCGGGTGCGATATGG
non-targeting	CGGGCGTCACCTGCTAGTAA
non-targeting	GCTTCTACTCGCAACGTATT
non-targeting	TACAGTTATACGTCGCGGTG
non-targeting	AAGCACAAGAACGGTCCGCC
Bcl6	ACAGCTGTATCCAGTTTACC
Bcl6	TCAAGATGTCCCGACTCCGG
Bcl6	GGAGGATGCAAAACCCCTCA
Bcl6	TCTAGGCTCAACCTGAGGGA
Bcl6	CATGACATCATGGCCTACCG
Prdm1	CGTCAGCGCCGGAATCCCAG
Prdm1	GGGTACTTCTGTTCAAGCCG
Prdm1	TCCCCTTTAGGTTATTGGCG
Prdm1	AGTAAGGAGTACATACCGAA
Prdm1	GTGTAGACTTCACCGATGAG
Prdm1	TGAACAGATCTATTCCAGAG
Tcf7	GCTCCGGAGGCCGGTGGGTA
Tcf7	AGCTCCCCCATACTGTGAGC
Tcf7	GAGGGCACAATGGCCGGGTG
Sh2d1a	GCTCTTACTCGCTACCGGGC
Sh2d1a	GAGAAGCTCTTACTCGCTAC
Sh2d1a	AGAAGCTCTTACTCGCTACC
Sh2d1a	TTACTCGCTACCGGGCTGGA
Sh2d1a	TGTACCACGGCAAAATCAGC
Sh2d1a	AACAGGTTCTTGGAGTGCCG
Rosa26	GGATTCTCCCAGGCCCAGGG
Rosa26	GAAGATGGGCGGGAGTCTTC
Bcl10	AGTCAAATCCTCCTCCGTGA
Bcl10	CTACTTACAGGAGAACCCCA
Bcl10	CCTGGTGGAATCCATCCGCA
Bcl10	GATTCAGAAGATAACGGATG
Bcl10	CTCCGGGTGGTACATGACAG
Blm	GTCCTGAGCAGTCTGTACCG
Blm	TTTACTCTGAGCTTTCACAG
Blm	CCTTCACCGACTTACACCTG
Blm	TTACCTGGAACATTTCAACG
Blm	GGTGGGTAAACATTCCTCAG
Card11	TTTAGGTTCATCCGGCGCCG
Card11	AATGGTGGAGAATCTCCGGG
Card11	ACTATGGAGTCATTTCCCGG
Card11	CACACACTTCCTGATGAACG
Card11	GCGACCTCCAACTCGAGGTG
Cd27	AGCATGCAGAGCCAGTAGGG
Cd27	ACTCGACTGTCTATAGCCAG
Cd27	AGACAAACACTACTGGACTG
Cd27	TCTCTCCAGACTACCACACC
Cd27	TGCTGCATACCTGTGCCATG
Cd3g	AAGAGACTGACATGGAGCAG
Cd3g	TGACTGACAAGACTATCAAG
Cd3g	GTACAAGTGGATGGCAGCCG
Cd3g	TGACACTGATACGTGCCTCG
Cd3g	TTCTGTAATACACTTGCAGG
Cd40lg	CCAACCTTCCCCCAGATCCG
Cd40lg	AACAGCTTTGAAATGCAAAG
Cd40lg	TATTTCAAAACAGGTCGAAG
Cd40lg	TGAACTGTGAGGAGATGAGA
Cd40lg	TTATACCATGAAAAGCAACT
Cd79a	CCTGACGGTGAACTTGGGCG
Cd79a	GGAACCCTAATATCACATGG
Cd79a	AGGCGTATGACAAGAAGAGG
Cd79a	GGAACCCTAATATCACATGG
Cd79a	CCTACTCACTGCGCACGCGG
Cd79b	GCAGCAGGAACAACAGCCAG
Cd79b	GTAGCAGTGAAACTTCACCA
Cd79b	CGAGGTTTGCAGCCAAAAAG
Cd79b	TGACCTGGTTCCGAAAGCGA
Cd79b	CATAATGTCACCGACAGCTG
Cd80	GGACATGGAAACTTGAGGAG
Cd80	GGCCTGGTCCTTTCAGACCG
Cd80	TGAGGAGAGTTGTAACGGCA
Cd80	CTGGCAAAAACATGACAAAG
Cd80	GAAATTGTCGTATTGATGCC
Cd81	GCAGCCCTCCACCCCCATGG
Cd81	GGCACCCAACACCTTCTACG
Cd81	GCAACCACAGAGCTACACCT
Cd81	GGGCTTCGTAAACAAAGACC
Cd81	ATCCATCACAGCTTGCTGAA
Cd86	TGAGCCTTTGTAAATGGGCA
Cd86	GTTCTGTTAATGTCTGTTGG
Cd86	TCTGCCGTGCCCATTTACAA
Cd86	TGGAGGATAATTGATCCTGT
Cd86	TTGACCTGCACGTCTAAGCA
Coro1a	CTGGCTGTCCAAACACGTGG
Coro1a	CGGAAGCTCACCTTGCCTAG
Coro1a	ACCAGGCGATGTCTAGCACA
Coro1a	TGACACGAACTCGCTTGTCA
Coro1a	AGAAGGGAAGATTCTAACCA
Cyba	CTGCTGGACGTTTCACACAG
Cyba	TGTCTGCTGGAGTATCCCCG
Cyba	AGTAGAAGGATACATAGAGT
Cyba	AATGACTTACCATCGCTCCA
Cyba	GGACGTAGTAATTCCTGGTG
Cybb	AATCTGCTCTCCTTTCTCAG
Cybb	TGGATGATAGCACTGCACAC
Cybb	TTATACTCGAAAACTCCTTG
Cybb	CCTCTACCAAAACCATTCGG
Cybb	TTTACCAGACGAATTGTACG
Dnmt3b	GCCTCCCCCAGAATCACCCG
Dnmt3b	CATGAAGTCGACGCTGGCAG
Dnmt3b	CAGCCTTCTGAATTACACGC
Dnmt3b	TGGTAGCCGGAAACTCCACA
Dnmt3b	CAGTAGGCTTGAAGCCACCG
Dock8	GCAGCCTGCAGCCTGATGAG
Dock8	TCACTCACCTCATCCACGGG
Dock8	TAGCGAAGTTCAGTCGCTGG
Dock8	ACTTCCGGTTTGCGACACCG
Dock8	AGCACGTTTAAGGGATGACG
Fam105b	ACTTCCATAAGGCGAGTCCG
Fam105b	AGTATACCTGGATCAAGCAG
Fam105b	AACAGAACCCAGGTTAAGTG
Fam105b	AGTATACCTGGATCAAGCAG
Fam105b	GGAACTTCACAGCTTCGTAG
Fas	TCTCCGAGAGTTTAAAGCTG
Fas	TCAGAAGGATTATATCAAGG
Fas	CAGTTAAGAGTTCATACTCA
Fas	GAGGACTGCAAAATGAATGG
Fas	TATTTATATATCGAAAGTAC
H2afx	TCGTACACTATGTCCGGAcg
H2afx	TCCGGACGCGGCAAGACCGG
H2afx	GCCTACAGGGAACTGAAGGC
H2afx	CGCCCACGCGCTCGGCGTAG
H2afx	GCTCCAGGATCTCGGCAGTG
Icos	TTAACTGCTGGACAGTCTCA
Icos	TGCGAACTCACCAAGACCAA
Icos	TGGTCTTGGTGAGTTCGCAG
Icos	GCAGAAGTAATAGCTTCCCT
Icos	TATGCAAATATCCTCCACTA
Icosl	ATCCCAACTTACCAGCACAG
Icosl	TGAACTCCTGGGTATCCTGA
Icosl	TCCCTGGACTCCATGAAGCA
Icosl	TGGCTGTATTCATAAATACC
Icosl	GGACAATAGCCTAATAGACA
Ikbkb	CCAGAATCCAGGAAGACACG
Ikbkb	CTAACTGGCAGCCTGTGCAG
Ikbkb	ATGTGGCACCCTCGGCAAAG
Ikbkb	TCACACATACCCCGTGACGG
Ikbkb	CAAGATCCATGTCCAACGTG
Ikbkg	GAAGAGAATCAAGAGCTCCG
Ikbkg	TGTCACCTGAGCTTTCACAG
Ikbkg	TGGGTGAAGAATCTTCTCTG
Ikbkg	GCTCAGGTGACATCATTGCT
Ikbkg	AGGCTGCCTTGCGAATGGAG
Il10	GCCACATGCTCCTAGAGCTG
Il10	TTAGCAGTATGTTGTCCAGC
Il10	ACTGGCATGAGGATCAGCAG
Il10	AACTGCACCCACTTCCCAGT
Il10	GCTAACCGACTCCTTAATGC
Il10ra	GCTTCGGTGATACAGATCCA
Il10ra	TGTTAATTCGGGATTCCAAG
Il10ra	TCTGGCTTCAAACCACACAT
Il10ra	GGTGAACGTTGTGAGATCAC
Il10ra	GCAGTGTTTACTTATCACGA
Il10rb	ATTCATTCTGACCTTCTCAG
Il10rb	ATGGCTTACTGTCTTCCACG
Il10rb	ATTTCAAGAACATTCTACAG
Il10rb	AGAGAAGTCGCACTGAGTCG
Il10rb	TGGCGGATGAACATTCGGAG
Il21r	AGGTGAGACTGAGTATGCTG
Il21r	CCTGGGTCTGAAAGATGACG
Il21r	GCACGTGTACCATATATGTG
Il21r	GCCACCTCACCACAGCATAG
Il21r	GGGCTGGAAGAAACTCTCAG
Il2rg	AGGAGCACTGAGGTGTTCAG
Il2rg	AGGACCCCCAGAAACCCCAG
Il2rg	CATACCTATAGTGCAGCGTG
Il2rg	GGAGCAACAGAGATCGAAGC
Il2rg	TTCCACAGATTGGGTTATAG
Ino80	TGTTTCTTCTTGGTGCCAGG
Ino80	GTTGGATGAGGAAATGCGGG
Ino80	GGGTTGCGGAATATCCTCAC
Ino80	GTGACGTGGAGATTCTTCAG
Ino80	TGCCCATCAATGCATGAAGG
Ino80b	tcttgtgtACTCCGTGGCCG
Ino80b	GATGGTGGTGGATAATGAAG
Ino80b	AAACTTAAAATCAAGCTGGG
Ino80b	TCCAGAGGTACGCCTTCCAT
Ino80b	GAGCCCTCCTCCAGAAGGCG
Ino80c	GCTGACTGCGGGCAGAATGG
Ino80c	AGCCCTTCTCACAACAGCAG
Ino80c	TGCTGTTCCTAGCTACGGCG
Ino80c	AGGCCCCGAGCTTAACTCCG
Ino80c	TTCAAGCACTCTGGCCATGG
Ino80d	CTTCCTCGTTGAAAGCAAAG
Ino80d	GCTCGACTGGAGGGAAGGAG
Ino80d	AGACCCCTTTGCTTTCAACG
Ino80d	AACACCAGCCTACCAATGCA
Ino80d	CTTCGCCATATCAAGTCGCA
Itk	CTACTTTGAGGACCGCCACG
Itk	CTAATTTCTGGATGGATGGG
Itk	GTAAGCCTTCTCATACCCCG
Itk	CAGCCCCAAGCGCTACTACG
Itk	TCAGGAACCTGAAGAAACCC
Jak3	CATGTGCTCCTTCCTCCCCG
Jak3	ACTTGGCCATGAGCGCGTAG
Jak3	AGAAAAGTCCAATTTGATCG
Jak3	CAGACATCGGAACTGCATGG
Jak3	CACCACCGAGACCTTCCGTG
Lck	GATGAAGTCACCTTGCAGCG
Lck	TGAGCCGTAAGGACGCCGAG
Lck	CCGGGAAAGCGAAAGCACTG
Lck	AAGATCCGTAACCTAGACAA
Lck	GTACTACAACGGACACACGA
Lrba	GTTACTGGATCAAGCCACCG
Lrba	CCTGGGATCATCGGAGACAG
Lrba	GTGTGGCGAGTGGACGAAGA
Lrba	GACCGTCCCAATGAACTCAG
Lrba	ATAGTTACCATGTACCACTG
Magt1	TCACGCTTCTCTCTTGGCGG
Magt1	GTCTGTGTGTGCGATCGCAG
Magt1	TGTGTGTGCGATCGCAGCGG
Magt1	GTGGAGCTTTAACAAGACGA
Magt1	CAGCTGAGCAGATTGCCCGG
Malt1	CTTAAAGTATTGGAGCCAGA
Malt1	GCAGGGGGTGACCTACCTGG
Malt1	AGCTTGGACCGCGCTCCGGA
Malt1	CCACTGGCTAAATTCAAAAG
Malt1	ATATGAGATGTGTAACGCTG
Mogs	GCAGGACTGGAGGAGTCCGG
Mogs	TCAGAGATCCAGGCAAGCCG
Mogs	TGCCGAAATAGACGTGTGGG
Mogs	TCGGCAGCATATCCACGATG
Mogs	TCTAGGTCATTCTTCCCACG
Msh6	CGGCGACACCAAGAAGGCCG
Msh6	CGACGAGGCGGATACCGCCG
Msh6	TAAGTAAAGACACGGCTGAG
Msh6	AGTTTCGTGATACCAAACAG
Msh6	CATCAGTGACCGTCTAGATG
Mst1	AATGACTTCCAGCTGTTCCG
Mst1	TGCAACGGTGAGGATTACCG
Mst1	GGCTCAGGTGAACAGTATCG
Mst1	CGGTGAGGATTACCGTGGCG
Mst1	GTAATCCGGACGGATCTGAG
Mst1r	GGTTGAGCCACAGCTGACCA
Mst1r	GTCCATTGAAGAGGTCCACA
Mst1r	ATGTGGTCCGAAACCCTCAG
Mst1r	AAGACGTGTCACATGCAGTG
Mst1r	GGGAACACACCAGATCACCG
Nbn	GCGTGGAGTACGTTGTTGGG
Nbn	ACTTACCGCAAACAACTGGA
Nbn	TGGAGAAAGCTGATAGCTCG
Nbn	ATAGCTGGTTCATCAATGGG
Nbn	GAGAATTACTGTAATCCGCA
Nfat5	CTTCATCTCATTGCTCAGCG
Nfat5	TCAATGAGTCAGACAAGCGG
Nfat5	GCCGTGGGGGTAAGTAACAG
Nfat5	AGTATCCGGTTAAAAGTGAG
Nfat5	AAGACCAACTTCTATAACAG
Nfkb2	TTATGATCCAGAAACTTCAG
Nfkb2	TTGTCCATCCAGAGGCTGAG
Nfkb2	CGGAACACAATGGCATACTG
Nfkb2	ACCCGGATAGCAGCCCATTG
Nfkb2	ACTGAGCGTGATAAATGACG
Nfkbia	CCTGGACTCCATGAAGGACG
Nfkbia	GGTTGGTGATCACAGCCAAG
Nfkbia	GTGGACGATCGCCACGACAG
Nfkbia	CCAATGACTTCCATGGTCAG
Nfkbia	AGGCCACCAACTACAATGGT
Orai1	GCTTAAGTAGAGCTTGCGCC
Orai1	GAAGCCGGAGAGCAGAGCCG
Orai1	AATCCGGAGCTTCCCGTGAG
Orai1	GATCGGCCAGAGTTACTCCG
Orai1	AAGACGATGAGCAACCCTGG
Pdk1	GGGTCCTGAGAAGATTGTCG
Pdk1	ATACAAGGAGAGCTTCGGGG
Pdk1	TTGTCGCAGAAACATAAACG
Pdk1	TTGATAGCCTTATTGTTCGG
Pdk1	ATGGCTATGAGAACGCTAGG
Pgm3	CCTGCAGTGGAGATGTAAAG
Pgm3	TTAATGATGGGACCCAAGGG
Pgm3	TACGGCCTCACATAACCCTG
Pgm3	TACACCATGTAGTGCAACTG
Pgm3	AACTTCTTCAAGGTACCGCG
Pik3r5	TTTGTAGGATCTGTTCCAGG
Pik3r5	GATCCTACAAAAGACCCAAG
Pik3r5	GCTGAGCGGGACAGTCCAAG
Pik3r5	TGTACTTACACAGAGGACAG
Pik3r5	CCACAGGAATCTCCTACCAG
Pik3r6	CCTGCTGCTGGAGATCCAGG
Pik3r6	GCAAGGCGTGGGAGACCACG
Pik3r6	GCTCATCGCTCCCCAAAGGG
Pik3r6	AGTCCTCCGATGCAACCCCG
Pik3r6	TTGCAGGTACGCTGTACCAG
Prkcd	CCACCGTGACCTCAGACACG
Prkcd	GTGTGTGCAGTATTTCCTGG
Prkcd	AGCCCACCATGTATCCTGAG
Prkcd	AGAAGGTGGCGATAAACTCG
Prkcd	TTATAAACCTTGAATCGGTG
Pstpip1	TGGAGGAGCTGCTCAGACAG
Pstpip1	GAGAGAGACAGAAAGAGCAG
Pstpip1	CTGGTTACAGTGCACCCACA
Pstpip1	GTCGCTCTACAAGAAGACCA
Pstpip1	ATTGGCACTCACACGCTCGA
Ptpn13	GCAGAATGTCCACTGCAGCG
Ptpn13	AGAACTGCCGACCTCCACCG
Ptpn13	CTACTTACGAGGATAGACCG
Ptpn13	TGTCGGAATCAGCACAGTCG
Ptpn13	AGACGCACTAGACACACACG
Rhoh	CACCTCTGAGACCTTCCCGG
Rhoh	TCTGCCTGCTGGTAGGACAG
Rhoh	CCCACGGTGTACGAGAATAC
Rhoh	GGTACTGATGTGCTACTCTG
Rhoh	ACAACCAGCACCGGGGTACA
Rorc	GATCCCTTGCAAGATCTGTG
Rorc	ATGTAAGTGTGTCTGCTCCG
Rorc	GTCATCTGGGATCCACTACG
Rorc	CTTGAGTATAGTCCAGAACG
Rorc	TCTGGGGCACTGCAGAAACT
Sh3bp2	CTTCAATTGCAGCTTCATGG
Sh3bp2	GCTTGTGGATGATCACAAAG
Sh3bp2	ACCTGGAGCCTGATTCCCCG
Sh3bp2	GAGGTGAACGAGTGGGCACG
Sh3bp2	TGGGTACATTGCTCATTGGG
Smarcal1	CTCTCTCCTGAATCTCCTAG
Smarcal1	GGTTGGTTAGAGGCTCCTGG
Smarcal1	TTTGGGTTATAAATCCAGCG
Smarcal1	TCATTGCAGATATCAAGACC
Smarcal1	CTCCCAGGTGAAGCGCACAG
Sp110	TGAAAATTGCCACCAGGCTG
Sp110	TGACTTGGCAGCGATATCTG
Sp110	TCCTGAATGCAGCCAAGGAG
Sp110	AAATGACCTGGAAATGGCCA
Sp110	AGCTCAAGGCAGTGAGCAGG
Stat1	TCTTCCAGCAGCTCATTCAG
Stat1	GGTACTGTCTGATTTCCATG
Stat1	GGATAGACGCCCAGCCACTG
Stat1	TGTGATGTTAGATAAACAGA
Stat1	TTAATGACGAGCTCGTGGAG
Stat3	GTACAGCGACAGCTTCCCCA
Stat3	AGAGTCTCGCCTCCTCCAGA
Stat3	GTTTACCACGAAAGTCAGGT
Stat3	CTGCTTCTCTGTCACTACGG
Stat3	CCAACAAATTAAGAAACTGG
Stim1	GGATAAGCTTATCAGCGTGG
Stim1	TTGCCAAGCAGGAAGCTCAG
Stim1	CAGCAGATCGAGATCCTCTG
Stim1	TGAGGATAAGCTTATCAGCG
Stim1	GAGCCGTCAAAAATATGCTG
Swap70	GCTGCGGTCCAGGTCGAGCG
Swap70	GCGCTCGACCTGGACCGCAG
Swap70	CCTTTCCCATAACCTGTGCA
Swap70	AAGCTTACAGAAGCTATGGG
Swap70	AATTTCCTACTATGTGAGCG
Tmem173	TGAGGGCTACATATTTGGAG
Tmem173	GTAGAATCATAGCCATACAG
Tmem173	CAGTAGTCCAAGTTCGTGCG
Tmem173	GAAGGCCAAACATCCAACTG
Tmem173	AGTATGACCAGGCCAGCCCG
Tnfrsf13c	CGCCACGTCGGGTCTCAGCG
Tnfrsf13c	GTATCAGTCCCAGGAGTGCG
Tnfrsf13c	GACACGCAGTTTCTCACCAG
Tnfrsf13c	CTCCGCGCTGAGACCCGACG
Tnfrsf13c	CAGACTCACTAGACCCACCA
Tnfrsf1a	GGGTTTGTGACATTTGCAAG
Tnfrsf1a	TCTCTGGTCTGCAGGTACTG
Tnfrsf1a	GATGGGGATACATCCATCAG
Tnfrsf1a	AGACCTAGCAAGATAACCAG
Tnfrsf1a	GGATCCCGTGCCTGTCAAAG
Tnfsf12	GCTGACAGCAGAGGACCGCC
Tnfsf12	GCTCCATCCTGTCCTGGCCG
Tnfsf12	GCCCAGGCTCAGCACCAGCG
Tnfsf12	GGCTGACCACGACCAGCAGG
Tnfsf12	GGAACTGAATCCCCAGACAG
Trex1	GAGAGCTTGTCCACCACACG
Trex1	AAGCTGAGCTGGAAGTACAG
Trex1	GGAGCAGAGGAAAGTCATAG
Trex1	ACACAGAAGGTACCATCTAG
Trex1	TTTCCTCGAACCATTCCCTG
Ttc37	GGAGAGGCGTACTTAAGCAG
Ttc37	CCAGGAAAAGAAACACCTAG
Ttc37	CGCCTGTGTTCAGACAGGCG
Ttc37	GAGGCGTACTTAAGCAGAGG
Ttc37	TGACGTGTGTAAGAAACTCG
Tyk2	ATACCGGTGTGGTTTCCCAG
Tyk2	ATGCGCTCTGAGCCAAAGCG
Tyk2	ATCCACATCGCACACAAAGT
Tyk2	GTGTGGTTACGGCGACAGAG
Tyk2	CTTCCAGGACATTTCCCACG
Unc119	ATGAAGGTGAAGAAAGGCGG
Unc119	ACCGGAGCGCGGAGCCCACG
Unc119	AGGGGCCTCGAACCGGAGCG
Unc119	TCCCACTCACCCGAAACAGG
Unc119	GAACAAAGCGCCCTGCATTG
Unc119b	CACGCCCGACGACGGCTCCG
Unc119b	CCAGATCTCGAATCTTGAAG
Unc119b	GGCTCAAGGCGCGACGCCAG
Unc119b	TGAGGCGTAGGACGTGCTCG
Unc119b	ACGTGGCACCAACGGTCCGG
Ung	CATCCAGAGGAACAAGGCCG
Ung	GGCGAGCCTGAGCAGCGCCG
Ung	CCACAAGGTCTATCCGCCCC
Ung	ACGGACCTAATCAAGCTCAC
Ung	TTGTCAGGGTGGGCCCGACA
Vav1	CTACAGAGAAGGAGAACCTG
Vav1	AGAGGGGGACGAGATCTACG
Vav1	CCAGGCCATTAATCTTCGCG
Vav1	CTTTGAGCGACGCTCCACTG
Vav1	GTCCCCTAGTGACACCGCAG
Wipf1	CCTCCCGGTGGCAAAATCGG
Wipf1	GATGTGGCTCTTCCTCCCGG
Wipf1	GCTGAGGTCCACCGCCAACA
Wipf1	GGAACAGAATGCCTCCCCCG
Wipf1	CCGTCGAGTCTGCACAACCG
Xiap	GTACAAATCTGAAAACTGTG
Xiap	TGCTGGCCTCTACTACACAG
Xiap	TTTCAGACACCATATACCCG
Xiap	AGCACTAGCTAACTCTCTGG
Xiap	CTTGGGAACAGCATGCGAAG
Zap70	GGCTGTGGCTCCAGTCCGGG
Zap70	GGAGTACCTGAAGCTGAAGG
Zap70	CAACGGCACGTACGCCATCG
Zap70	GAAGCGAGAGAATCTCCTCG
Zap70	TCGACAACCCCTACATCGTG
