# Supplementary material for: In vivo CRISPR screens reveal a HIF-1α-mTOR-network regulates T follicular helper versus Th1 cells
Source: Nat Commun. 2022 Feb 10;13:805. doi: 10.1038/s41467-022-28378-6 (PMC8831505; doi:10.1038/s41467-022-28378-6)
Supplement: Supplementary file 5 — Supplementary Data 3 [file 41467_2022_28378_MOESM5_ESM.xlsx]

## Sheet: Sheet1
sgRNA	plasmid	gRNAname	culture A	Th1 A1	Th1 A2	Th1 A3	Th1 A4	Tfh A1	Tfh A2	Tfh A3	Tfh A4	culture B	Th1 B1	Th1 B2	Th1 B3	Th1 B4	Th1 B5	Tfh B1	Tfh B2	Tfh B3	Tfh B4	Tfh B5
NonTargetingControl_0001	376250	NonTargetingControl_0001	443560	358021	372205	465696	362557	536245	523221	463366	479387	460533	455544	480426	407135	355168	453449	438202	467557	391558	626902	448342	1
NonTargetingControl_0002	296500	NonTargetingControl_0002	309123	452169	357818	331211	226599	382395	492182	318732	264833	295022	431313	272181	422499	418718	537835	410441	391389	369761	312686	383078	1
NonTargetingControl_0003	375500	NonTargetingControl_0003	412856	600733	347859	371779	485981	528998	552042	467651	541357	407530	552468	416796	373615	490583	425540	417307	472635	504903	532576	401167	1
NonTargetingControl_0004	296500	NonTargetingControl_0004	311613	296696	414995	271749	383771	383510	371723	494971	346095	327524	620315	386959	507348	476032	365781	468649	403498	418904	491844	313911	1
NonTargetingControl_0005	177000	NonTargetingControl_0005	184230	228460	253055	348439	270472	279829	225399	413547	270679	188014	252884	329114	258737	151155	184204	272235	286706	231051	140571	224172	1
NonTargetingControl_0006	363500	NonTargetingControl_0006	506629	611097	566238	651863	610851	534015	416803	869413	533757	518537	631769	482557	422848	597786	580848	532529	621456	473198	629045	566458	1
NonTargetingControl_0007	179750	NonTargetingControl_0007	199582	289354	175221	138932	189957	249170	234267	208917	250217	189014	206185	249652	367679	153828	126087	256414	303893	340434	266748	186573	1
NonTargetingControl_0008	207000	NonTargetingControl_0008	264726	267329	407618	369556	289275	270910	301517	282305	329725	243018	314563	204288	281084	225692	188801	398800	396076	195779	212541	393719	1
NonTargetingControl_0009	245500	NonTargetingControl_0009	339413	339883	375525	421794	364004	299896	295605	422118	360125	310023	458187	462464	328572	262219	446554	399994	316783	351134	294311	262834	1
NonTargetingControl_0010	174750	NonTargetingControl_0010	179250	308788	151612	117258	151388	248056	297822	187490	191756	188514	164772	307498	166556	250637	148086	222684	259364	187853	285123	180544	1
NonTargetingControl_0011	233500	NonTargetingControl_0011	265971	361045	209527	200617	404502	283173	320732	264092	285879	243018	238786	175974	168302	207875	241008	275817	260536	257604	241941	365697	1
NonTargetingControl_0012	154000	NonTargetingControl_0012	163898	173613	234611	191725	134995	196215	135240	238379	197602	155012	140981	270659	201124	169270	201607	168953	280847	185475	167828	224172	1
Bcl6_3_11211	285250	Bcl6_3_11211	327795	347657	194403	209508	404984	143817	147803	103923	143817	313023	506649	487733	316700	381598	215726	185968	163665	62618	86671	77680	1
Bcl6_3_11255	223750	Bcl6_3_11255	243564	269920	95173	231737	140781	26757	24388	45534	48524	261019	444970	316936	124655	189166	167458	34627	32421	21006	26645	17381	1
Bcl6_4_13900	288000	Bcl6_4_13900	295431	505289	234611	165606	269990	80828	73163	65890	80094	292521	524712	414056	136178	182336	393690	60298	55077	30913	46552	44339	1
Bcl6_4_13951	415250	Bcl6_4_13951	404557	418915	343801	407901	318202	102567	121938	162848	96463	389528	454663	456070	200076	569278	424555	97313	123042	108591	68296	61364	1
Bcl6_5_15721	481250	Bcl6_5_15721	560155	572661	693872	589622	609886	205691	224660	262485	182402	536539	931793	628390	540868	688360	496135	184475	164446	95116	146390	180189	1
Prdm1_2_71784	257750	Prdm1_2_71784	268875	1008850	372205	544053	479713	552410	746402	609607	622034	292021	432634	446328	761545	567199	792633	664765	603488	728424	629045	701599	1
Prdm1_2_71819	252000	Prdm1_2_71819	288377	221982	595749	477366	329773	375706	529872	530862	662373	285521	447614	461550	636541	694596	466912	500589	501149	647180	733172	569295	1
Prdm1_3_78271	300250	Prdm1_3_78271	334849	434031	274820	517934	432465	748624	844690	922981	776958	323524	644546	504782	621527	354574	367751	728645	819884	1022488	948161	830000	1
Prdm1_3_78296	401250	Prdm1_3_78296	352276	482832	521972	500707	212135	1027337	1411512	1291530	1013728	336025	570531	381479	694853	244995	480702	1105951	1326892	1432275	1096388	1356021	1
Prdm1_3_78321	373500	Prdm1_3_78321	363894	446555	360401	401788	731381	880734	910462	757991	1483760	357026	767022	664924	686473	514934	509597	1032520	850352	1239667	996550	1072261	1
Prdm1_4_81468	241000	Prdm1_4_81468	244394	337724	144972	287309	240098	695111	461144	629963	848866	255019	365669	413447	612099	393773	231815	1031027	837852	796193	1146307	583838	1
Tcf7_2_52282170	197250	Tcf7_2_52282170	261406	568774	950615	600737	628689	209036	165539	190704	172463	291021	672742	567500	758402	577593	582819	187460	270301	235014	250823	166356	1
Tcf7_4_52260536	219250	Tcf7_4_52260536	207881	390844	342694	333990	638332	204576	138196	164455	260740	184014	564363	396093	371520	525624	340826	174625	211710	144655	241941	217787	1
Tcf7_6_52257740	406000	Tcf7_6_52257740	509534	583458	476968	753005	560710	550738	611902	714600	592219	508537	771428	622910	635494	794672	578222	440889	626534	496581	615264	501902	1
Icos_As_2_60993781	164750	Icos_As_2_60993781	156429	94149	122470	102254	91122	67450	73163	80353	70740	158512	81946	80681	309367	77211	62059	90447	60154	101061	47164	122018	1
Icos_As_2_60993847	240500	Icos_As_2_60993847	222818	141654	188501	142266	152834	95321	92377	92138	136217	228517	286367	136091	88691	126507	133639	85970	67967	45181	84833	159971	1
Icos_Br_2_60993832	330500	Icos_Br_2_60993832	304974	301878	182599	162272	329773	261991	219487	164991	170125	322524	230416	242649	244421	224802	219009	208057	206241	139503	166909	175223	1
Icos_Br_2_60993954	187000	Icos_Br_2_60993954	184644	141223	187394	227291	88712	103125	70946	54641	91201	194515	91638	169581	106848	176694	78476	89253	89841	80849	71664	89031	1
Icos_Br_2_60994018	168750	Icos_Br_2_60994018	160994	109264	165630	152825	161512	88632	101245	123208	150832	164513	155079	117215	133734	84932	89968	165371	94137	119687	80239	89386	1
Sh2d1a_1_42502756	325000	Sh2d1a_1_42502756	314932	308356	273713	291755	412698	317734	206924	222309	197602	294022	573615	424407	204616	305872	501717	185669	259754	156545	222341	318522	1
Sh2d1a_1_42502788	234250	Sh2d1a_1_42502788	292941	255236	294001	320097	468624	215167	292649	217488	301664	283021	226891	321198	517474	420797	333274	259399	196086	150600	145165	109249	1
Sh2d1a_1_42502789	325250	Sh2d1a_1_42502789	264726	342042	418315	345105	169226	191756	198795	268378	164863	270020	271829	215249	231502	330520	280738	242683	150775	120480	152821	162099	1
Sh2d1a_1_42502793	115250	Sh2d1a_1_42502793	147301	185705	265597	178388	109925	136570	76858	77139	130371	128510	63442	117215	69486	190948	107042	98805	71091	43199	148228	56753	1
Sh2d1a_1_42502797	261750	Sh2d1a_1_42502797	296260	261714	351178	433464	191404	225759	173669	150528	180648	292521	366109	300191	246516	242322	344110	268653	241005	108591	154965	111022	1
Sh2d1a_2_42515346	252500	Sh2d1a_2_42515346	243149	234938	475492	389007	131138	204019	160366	192311	110494	264520	166093	294102	131639	432081	237068	205967	153119	91549	233060	143300	1
Bcl10_As_1_145924484	158750	Bcl10_As_1_145924484	126554	11661	9592	6114	7233	6133	7391	8036	7601	129510	13658	16746	29681	11879	4270	6568	12110	4757	8882	2129	1
Bcl10_As_2_145930575	163250	Bcl10_As_2_145930575	157259	76010	57547	65021	82444	29545	61339	61604	58463	158512	107058	63631	30030	89387	57134	47164	121089	24969	65233	29441	1
Bcl10_Br_2_145930608	231250	Bcl10_Br_2_145930608	248129	111424	154932	62798	66534	123750	144108	74996	104648	265020	84589	61805	86945	37121	76834	60000	88669	45973	64927	124501	1
Bcl10_Br_2_145930650	113750	Bcl10_Br_2_145930650	120745	88534	45005	81136	44356	69122	53210	163384	122186	115509	53750	109908	146653	71866	60089	97313	136323	101853	90039	85129	1
Bcl10_Br_3_145933059	248500	Bcl10_Br_3_145933059	251448	164544	271131	139487	134031	188968	188449	125351	173048	280521	169177	182977	257690	98593	91282	162685	212100	175964	124034	211402	1
Blm_As_3_21862	177250	Blm_As_3_21862	184644	127835	118044	159493	280114	178377	147064	140885	266587	189014	90317	123609	195188	97405	148414	140595	111324	294461	110558	154296	1
Blm_As_7_32535	148000	Blm_As_7_32535	116596	89398	109560	143377	61713	98665	96072	113566	117509	130510	60799	137309	122211	84635	122475	118805	112105	102646	121277	96125	1
Blm_Br_12_41017	302750	Blm_Br_12_41017	294186	117038	50169	90584	44838	140472	88682	141421	81847	293022	178870	89510	52028	78696	147429	90746	151556	84416	111171	91868	1
Blm_Br_4_25704	147750	Blm_Br_4_25704	137343	96740	220962	100587	197189	166671	140413	139278	116340	123010	76659	112648	139321	57315	54835	130148	114449	104628	107496	90450	1
Blm_Br_7_32343	186500	Blm_Br_7_32343	204146	163248	275188	81692	143191	241924	240919	86246	141478	182514	190324	242649	98118	307951	117878	150148	171477	137522	189878	126274	1
Card11_As_10_104681	94750	Card11_As_10_104681	88796	52689	32832	55018	43392	81943	59122	94281	91786	83507	88554	79463	75771	45436	59432	83582	88278	60637	51452	71296	1
Card11_As_4_92062	154000	Card11_As_4_92062	142322	69532	52751	44459	28446	108142	90160	72318	36832	160512	81505	38362	75073	35636	23970	128954	41405	46766	50839	35826	1
Card11_Br_13_110579	113750	Card11_Br_13_110579	118256	24186	6641	72245	78587	27872	8130	22500	14032	101508	19826	12788	18507	5346	30537	28060	14453	9513	9189	24830	1
Card11_Br_5_93686	296250	Card11_Br_5_93686	267630	232347	102182	131151	42910	142145	149281	122672	86524	239018	81946	87988	176682	213517	122803	106865	88669	84416	85139	55334	1
Card11_Br_5_93973	263250	Card11_Br_5_93973	245639	195638	606077	335657	282043	226873	240180	277484	250802	281521	477131	177497	266768	129180	386138	249250	218741	195383	179465	163518	1
Cd27_As_1_137	163000	Cd27_As_1_137	187549	221982	254162	90584	139335	206249	212097	115708	258402	202515	140981	197286	178428	104532	245605	160297	145697	177549	110865	146138	1
Cd27_As_4_2748	169500	Cd27_As_4_2748	157674	199957	110297	110590	266133	181722	117504	111423	135048	169513	112785	171407	176333	106314	177966	136715	147650	133162	195084	118471	1
Cd27_Br_1_219	300250	Cd27_Br_1_219	309123	277694	367409	522936	212617	259762	267523	250700	219233	294022	245395	263656	296099	448117	262351	279996	291003	345189	325855	252193	1
Cd27_Br_2_499	259250	Cd27_Br_2_499	189209	170590	151612	125594	142227	210708	172191	75532	164279	177013	131730	144920	125703	170457	250530	205967	192961	183890	194472	161744	1
Cd27_Br_3_2490	299500	Cd27_Br_3_2490	311198	298855	385485	331211	312417	290420	467795	300518	199356	332524	188122	211291	208806	275582	543088	229251	226943	277816	305948	298659	1
Cd3g_As_1_118	201250	Cd3g_As_1_118	160579	51825	33569	27231	30857	49612	41386	60533	68986	152512	30400	42015	27236	20194	30537	55522	21484	16646	41039	31569	1
Cd3g_As_3_6122	151250	Cd3g_As_3_6122	144811	20731	56071	21118	37607	38463	39908	43391	27478	152012	30840	19181	11873	16928	21344	22090	13282	6738	35833	12061	1
Cd3g_Br_3_6070	215000	Cd3g_Br_3_6070	246884	220255	98862	181166	209724	188968	132284	151063	144402	246018	230416	123913	146653	177584	75849	149849	164446	221143	181916	134432	1
Cd3g_Br_3_6209	306750	Cd3g_Br_3_6209	306634	237962	234980	411791	432465	417513	369506	370693	308679	348525	313242	241431	339047	405652	382855	281190	331235	248093	292167	501902	1
Cd3g_Br_3_6253	97750	Cd3g_Br_3_6253	78838	40165	11068	35567	21214	33447	27344	29463	28063	95508	19386	28011	32474	14552	140534	22090	27734	30517	15926	13480	1
Cd40lg_As_1_57212189	143500	Cd40lg_As_1_57212189	149375	163680	234611	117258	188511	148834	192883	93210	235017	172513	140100	205202	187855	379816	122146	199997	239443	144655	161703	111377	1
Cd40lg_As_3_57217774	164750	Cd40lg_As_3_57217774	198752	250486	137964	92251	156209	280944	198056	165527	215725	186514	94282	200635	228010	255389	233456	177311	194914	222332	251129	167420	1
Cd40lg_Br_2_57213969	118750	Cd40lg_Br_2_57213969	95435	37574	106977	93918	89194	86402	92377	106602	227417	120509	105296	194850	125004	78696	91938	126864	143744	190231	64620	180544	1
Cd40lg_Br_2_57214070	215000	Cd40lg_Br_2_57214070	223233	169294	199567	260079	145120	214610	235006	389442	253725	204515	152877	339161	118021	161252	187159	305966	233193	124840	258479	285890	1
Cd40lg_Br_5_57223253	124500	Cd40lg_Br_5_57223253	108298	95876	88902	230626	142709	81385	83509	104995	177725	114509	186359	108995	212297	155609	115251	137312	150385	112950	192941	141526	1
Cd79a_As_2_24899155	251750	Cd79a_As_2_24899155	287962	367523	216536	237294	177904	337244	359160	301590	237940	291521	237024	384524	250357	322205	163518	266862	275769	252849	352499	167065	1
Cd79a_Br_1_24897566	234750	Cd79a_Br_1_24897566	228627	437917	216536	212843	260347	246383	215053	256593	140309	202015	306633	239300	231502	301121	239367	288354	216006	247300	169359	213885	1
Cd79a_Br_2_24899208	217000	Cd79a_Br_2_24899208	207881	190024	291788	172831	175012	239137	274913	243201	201694	200515	301787	220424	189252	134525	177966	250444	196086	278213	163847	241907	1
Cd79a_Br_2_24899381	231750	Cd79a_Br_2_24899381	190453	269920	129479	379559	387146	274812	174408	323017	201109	198515	105296	173234	105800	225098	131012	161491	218350	106609	227241	229492	1
Cd79b_As_1_317	176000	Cd79b_As_1_317	160579	220687	88533	106144	182726	184509	99767	126958	261910	178013	100009	171407	149097	250043	191428	153730	144916	179134	162009	130176	1
Cd79b_As_3_1885	201000	Cd79b_As_3_1885	173441	80329	223914	239517	194779	183394	195100	202489	242617	184514	150674	254218	155732	240244	154325	193430	288269	221143	245616	230556	1
Cd79b_Br_3_1869	230500	Cd79b_Br_3_1869	284642	329518	319086	501262	221778	285961	269740	294090	240279	272020	281081	252392	284925	232226	350348	371935	316002	282176	281754	231975	1
Cd79b_Br_3_1938	170250	Cd79b_Br_3_1938	150205	323040	165630	215621	179833	199560	206185	226594	157848	157512	257290	182672	256991	103344	126415	225669	150385	164471	135365	179125	1
Cd79b_Br_3_2105	247750	Cd79b_Br_3_2105	258087	202548	343801	186168	221778	217397	304473	281770	232679	230517	168737	299277	431577	244104	262023	248653	246083	246111	283285	216723	1
Cd80_As_1_38459220	210000	Cd80_As_1_38459220	208710	212913	179279	255633	208760	201232	188449	363193	198771	204015	232619	276748	295051	136604	955493	300593	251161	254830	357092	237296	1
Cd80_As_2_38474095	127750	Cd80_As_2_38474095	145641	204708	296953	232849	172119	171688	211358	119994	140309	142011	90317	135178	127798	220941	229188	175520	133198	164471	155884	122373	1
Cd80_Br_2_38473919	214000	Cd80_Br_2_38473919	216594	267329	224651	160605	190440	350065	207663	278020	185325	219516	474929	327896	251055	323393	215069	359099	292175	195383	291554	174514	1
Cd80_Br_2_38473980	146250	Cd80_Br_2_38473980	146471	161520	180016	195615	214064	211823	99028	181061	254894	143011	79743	174452	186808	121162	329334	145073	164446	261567	114234	188702	1
Cd80_Br_3_38479198	175500	Cd80_Br_3_38479198	162238	163680	213585	207285	238170	168344	169234	184811	178309	159012	148030	178105	131290	372986	143161	205072	210929	204498	153740	169903	1
Cd81_As_1_143053002	127000	Cd81_As_1_143053002	117011	158497	80418	96141	173083	170573	82031	112494	222740	135010	203982	180845	155732	206984	131340	150745	170306	129595	237347	196150	1
Cd81_As_2_143062602	220750	Cd81_As_2_143062602	216594	236234	219118	145045	319166	318849	205446	128565	190586	208016	196492	179323	258388	243510	179607	208654	235927	198950	217135	154650	1
Cd81_Br_2_143062516	208500	Cd81_Br_2_143062516	180910	183114	194034	221178	237205	178935	229094	257664	217479	165513	92519	171712	476271	491474	316857	135521	230068	222729	223260	222398	1
Cd81_Br_4_143066013	167500	Cd81_Br_4_143066013	146471	76010	144603	117814	85819	152178	129328	119994	149663	134010	174464	90728	120814	89981	114266	108656	157415	102646	115152	182317	1
Cd81_Br_5_143066288	194500	Cd81_Br_5_143066288	197507	220255	170794	143933	316274	221299	231311	266235	309848	191014	272269	208855	188205	209359	173697	310742	280457	228673	218360	193313	1
Cd86_As_3_45099	199500	Cd86_As_3_45099	234021	199093	394707	181722	180315	202904	239441	347658	419172	203015	298703	481644	259785	256576	346408	206863	353109	301199	245922	256449	1
Cd86_As_3_45350	132750	Cd86_As_3_45350	128629	139927	87795	172831	125353	221299	79814	260342	195848	154012	158604	138222	179126	429409	131340	210146	174602	246508	227241	147911	1
Cd86_Br_3_45106	183500	Cd86_Br_3_45106	190039	309652	240513	325654	111371	219627	238702	241593	301079	176013	150233	219206	214742	243807	244292	200594	207413	181909	200291	237296	1
Cd86_Br_3_45333	236500	Cd86_Br_3_45333	236926	296264	313552	520713	203457	278157	235006	363193	282956	233517	226010	231385	283528	379519	413719	299996	330845	574258	703465	290501	1
Cd86_Br_4_47535	204000	Cd86_Br_4_47535	197922	165839	264860	220067	207314	222971	216531	187490	187079	175513	170940	181759	286671	204311	116893	185072	213663	336867	212847	194022	1
Coro1a_As_2_4653	151750	Coro1a_As_2_4653	155599	164544	366672	170608	214546	137128	215792	114101	144986	161012	112785	111735	151192	225395	192413	173132	179289	112554	365055	171676	1
Coro1a_As_2_4807	236750	Coro1a_As_2_4807	231946	121788	100337	57796	98354	81943	75380	36963	43263	227517	93400	87683	113133	50485	85700	97611	57811	76489	64620	155715	1
Coro1a_Br_3_5713	304500	Coro1a_Br_3_5713	314932	255668	309126	211731	160066	212938	205446	216416	250217	319023	129967	160447	237787	90871	122475	125670	137885	178342	176097	134078	1
Coro1a_Br_5_6225	347000	Coro1a_Br_5_6225	273024	136040	526767	62798	209242	115946	97550	61604	187663	294522	212793	150096	165858	115519	127072	148954	190617	111761	135671	140817	1
Coro1a_Br_6_6449	199250	Coro1a_Br_6_6449	164728	83352	163417	61686	66052	42923	45081	41784	40924	177513	84589	120260	49234	53157	80446	52537	53514	68959	56352	75198	1
Cyba_As_2_5261	266750	Cyba_As_2_5261	280078	240553	465901	366778	294096	290420	284520	297304	330310	276020	336592	289535	259436	318939	242978	424173	299596	337263	314829	227719	1
Cyba_As_3_5674	167000	Cyba_As_3_5674	185889	225869	136488	106700	234313	231333	175886	165527	347848	204515	163891	249043	297495	244104	125430	194923	266395	210047	270729	254321	1
Cyba_Br_2_5283	190250	Cyba_Br_2_5283	184644	218527	200305	202284	220331	196772	302995	218023	263079	165513	148911	111430	103007	238462	115908	173729	257801	140692	115152	178415	1
Cyba_Br_3_5706	157000	Cyba_Br_3_5706	148131	111424	186287	147823	266133	156080	112331	165527	144986	141011	241430	162883	121862	71569	224263	178804	176946	120084	111171	234813	1
Cyba_Br_4_5970	223750	Cyba_Br_4_5970	246884	321744	343432	268971	148495	329440	381331	385156	176555	264520	205744	284968	316700	247668	256769	191042	241787	349945	286654	300787	1
Cybb_As_3_22113	117750	Cybb_As_3_22113	104563	106241	207314	126150	111371	119290	147064	177847	130371	123010	349808	147051	156430	95029	74208	152834	151947	135936	218972	200761	1
Cybb_As_4_30808	240000	Cybb_As_4_30808	224063	340315	221700	190614	247812	255302	220226	237308	273017	229017	237465	362299	248262	271722	396645	237907	310533	281779	222953	226655	1
Cybb_Br_2_20685	96000	Cybb_Br_2_20685	98339	44052	201412	111701	121014	78598	150020	104995	71909	81007	195171	97426	85548	180554	90625	182684	115230	98287	245922	160326	1
Cybb_Br_6_34104	119250	Cybb_Br_6_34104	129459	106673	136488	95585	86301	137685	144847	142492	154925	133510	96925	104428	188554	105126	85043	144775	162493	194194	165684	119180	1
Cybb_Br_7_36970	179000	Cybb_Br_7_36970	180910	192183	160465	371223	224188	248613	197317	186954	254894	158512	248919	634175	296797	135416	194383	206564	226943	311899	128015	184800	1
Dnmt3b_As_5_153665317	175750	Dnmt3b_As_5_153665317	191698	193479	128373	280085	100283	207363	165539	185347	141478	160512	272710	156489	196585	91465	191099	184774	160150	253245	132609	236586	1
Dnmt3b_As_6_153665959	293000	Dnmt3b_As_6_153665959	284227	305333	299535	489037	354843	329997	269001	490685	385849	313023	254647	328200	315652	397931	317842	366263	309752	358664	250823	348672	1
Dnmt3b_Br_3_153662200	142500	Dnmt3b_Br_3_153662200	114107	93717	236087	131707	190440	171131	272696	130707	174217	127010	187241	137918	237787	109877	113938	222385	166009	154563	160784	149330	1
Dnmt3b_Br_5_153665359	252750	Dnmt3b_Br_5_153665359	258502	290218	192927	230070	211171	193985	208402	268913	295233	260519	236584	344641	504903	299042	279425	351338	275379	224710	331980	310009	1
Dnmt3b_Br_9_153670395	324000	Dnmt3b_Br_9_153670395	309123	291082	358925	270638	271436	399675	376158	414083	387018	311023	282402	371432	276894	311218	546700	319100	335142	280194	349130	328454	1
Dock8_As_6_25079855	164750	Dock8_As_6_25079855	167632	62190	38365	45015	54481	88632	55427	95352	58463	151512	60358	240518	106848	44842	56477	136118	184758	78471	131384	245454	1
Dock8_As_6_25079966	196000	Dock8_As_6_25079966	184644	60463	96649	180055	139335	144374	195100	115173	128032	182014	158163	125435	66693	78696	120505	112536	131635	79660	151290	101800	1
Dock8_Br_15_25119436	215500	Dock8_Br_15_25119436	224478	151587	68245	124483	373646	172803	283781	117851	181232	207015	77540	86465	199727	65927	100475	131939	151556	89964	75646	126984	1
Dock8_Br_29_25158426	193250	Dock8_Br_29_25158426	215349	195206	176696	167829	132103	186181	219487	175169	196432	219516	175345	261830	100213	154124	151041	216117	213272	127614	97390	194022	1
Dock8_Br_6_25079771	245000	Dock8_Br_6_25079771	235681	220687	106240	194504	208278	259762	167756	238379	190586	231017	133492	151009	102308	164815	103431	157013	162103	124443	176097	140817	1
Fam105b_As_4_14271	201500	Fam105b_As_4_14271	206636	146405	151243	136709	186583	312717	336990	184276	282956	212016	178429	237474	162366	224802	235098	187759	246864	171604	169359	191185	1
Fam105b_Br_3_11083	141250	Fam105b_Br_3_11083	146886	218959	54227	117258	80033	99780	104202	129100	76586	165013	276234	106864	119767	93841	124445	140297	122652	122858	154965	100381	1
Fam105b_Br_5_19096	274750	Fam105b_Br_5_19096	268875	319585	414258	287309	202493	296552	304473	277484	216309	275020	180632	336420	254896	214111	129698	263280	282410	302388	214991	171676	1
Fam105b_Br_6_21925	201750	Fam105b_Br_6_21925	191698	111424	116568	195615	181279	189526	148542	158563	105817	211016	79302	196981	92182	88793	85700	85373	130073	85208	77483	54625	1
Fas_2_34307191	291250	Fas_2_34307191	312443	310084	447088	372335	376539	327210	388721	365336	326218	314523	271388	520005	362441	683905	374318	366562	510915	642028	522469	371018	1
Fas_2_34307244	210500	Fas_2_34307244	271780	231483	224651	195060	607476	293207	366550	204631	403387	260019	235262	414360	334857	821102	433420	403277	391780	428019	276242	500838	1
Fas_Br_2_34307157	304250	Fas_Br_2_34307157	305804	297128	318717	375669	314827	423087	359160	336945	315110	295522	637937	304149	283528	244401	356587	403874	387873	433171	302886	346898	1
Fas_Br_3_34315210	297500	Fas_Br_3_34315210	350616	302742	728547	329544	708722	327768	635550	377657	422679	365527	437040	478904	457067	554430	246590	451635	486306	583770	429368	440894	1
Fas_Br_7_34319327	124000	Fas_Br_7_34319327	71369	94581	142390	101698	35196	62433	89421	129100	83017	66006	136576	90423	127798	83744	69939	108357	128901	136333	58802	108894	1
H2afx_As_1_44334770	472000	H2afx_As_1_44334770	396258	237098	161572	123371	194779	270910	272696	243736	156094	371527	225570	259699	220678	193324	164175	211639	237880	177549	201209	147911	1
H2afx_As_1_44334782	203500	H2afx_As_1_44334782	189209	93717	143128	118370	79069	127652	117504	126958	135632	211516	96925	144311	112085	75726	91282	124178	162103	103439	104127	118471	1
H2afx_Br_1_44334832	228750	H2afx_Br_1_44334832	226137	212049	163417	160605	184172	221857	236484	217488	240863	243518	254647	169276	166905	124131	196681	206863	188273	146240	204885	194732	1
H2afx_Br_1_44334881	193250	H2afx_Br_1_44334881	190039	248326	182967	397342	119085	365115	147064	160170	130955	192514	112785	147660	166905	194214	151369	181789	212491	163678	139040	178770	1
H2afx_Br_1_44334941	210000	H2afx_Br_1_44334941	204146	156338	78573	106144	86301	126537	62817	107673	114586	211016	99128	96512	85897	52266	61074	77612	87106	49540	97390	102509	1
Icosl_As_2_78071275	220750	Icosl_As_2_78071275	233191	335564	152350	390674	292650	370132	249787	290876	255479	229517	291654	347990	304479	394367	312917	335219	208976	542157	233979	216014	1
Icosl_As_3_78072000	137500	Icosl_As_3_78072000	151865	219823	165999	308427	177422	196215	111592	299447	150248	156512	159926	198504	144209	186790	201278	161491	232803	196968	200903	184800	1
Icosl_Br_3_78071958	270500	Icosl_Br_3_78071958	251863	358021	473648	270638	134031	319964	267523	342837	266002	240518	512376	433541	226963	311218	238382	332532	360140	233033	332286	280569	1
Icosl_Br_3_78072027	242500	Icosl_Br_3_78072027	196262	259123	314290	168941	410770	249728	209141	304268	251971	217016	234381	261830	246167	178475	612370	221191	262098	313484	267054	306108	1
Icosl_Br_4_78073845	236000	Icosl_Br_4_78073845	231946	1037785	221700	260079	301328	299896	388721	389977	364218	226017	267864	325765	268863	372689	169100	302682	311315	454572	274098	280924	1
Ikbkb_As_11_34172	233000	Ikbkb_As_11_34172	226137	139495	50538	152825	56892	74139	53210	74461	103478	252019	73575	48409	55170	59987	50567	59701	50780	36065	109946	36535	1
Ikbkb_As_8_27796	285500	Ikbkb_As_8_27796	329870	255236	140546	121704	176458	410824	181059	213202	149078	315023	184157	136700	224868	90575	136594	204475	128511	101457	168440	170612	1
Ikbkb_Br_10_33158	285750	Ikbkb_Br_10_33158	309538	204708	81893	157826	233831	224644	158888	152135	206371	325524	129967	154967	81707	202529	90953	194624	196086	177153	121277	126984	1
Ikbkb_Br_11_34125	208750	Ikbkb_Br_11_34125	207051	95876	35045	41124	69909	103682	117504	54105	101140	193515	69169	59674	52028	52563	50238	117611	104293	63807	39201	48950	1
Ikbkb_Br_12_34862	278250	Ikbkb_Br_12_34862	343977	227165	128373	140599	165369	216840	127850	205703	150248	314523	171821	272486	181919	256873	121818	234027	187883	196176	165072	244390	1
Ikbkg_As_2_74433002	284250	Ikbkg_As_2_74433002	164728	26777	8116	49460	7715	41251	11825	64283	19878	142511	14980	51758	11524	16928	9523	12240	62107	12683	25726	12770	1
Ikbkg_As_4_74437189	264000	Ikbkg_As_4_74437189	279248	46643	21765	19451	22179	46267	39169	41248	32155	220516	43617	131829	58313	68896	96207	50149	39062	52314	42876	30151	1
Ikbkg_Br_2_74432916	334750	Ikbkg_Br_2_74432916	304974	228029	37258	84471	71837	94206	56166	76603	62555	334524	55071	105037	141765	123834	111311	89552	141791	124443	82077	84065	1
Ikbkg_Br_4_74437211	235500	Ikbkg_Br_4_74437211	263066	100627	78942	54462	95943	108142	172191	76068	108155	244018	144946	105950	105102	71569	40388	118506	99996	105024	48083	61719	1
Ikbkg_Br_5_74439034	469000	Ikbkg_Br_5_74439034	351446	48370	202887	21674	53035	50169	83509	34820	63724	384028	44938	29837	19904	42170	25612	63582	62889	29724	34608	23766	1
Il10_As_1_131020041	275750	Il10_As_1_131020041	290036	333837	270393	369556	188993	339473	313342	503006	228586	274020	339676	414665	326477	443960	243964	445665	358578	408599	435493	356120	1
Il10_As_2_131020981	314750	Il10_As_2_131020981	309123	232347	288837	501262	311452	378493	288954	374443	445480	291521	389019	436281	443100	274097	393362	357607	441777	400673	438556	328099	1
Il10_Br_1_131019968	228750	Il10_Br_1_131019968	261821	277694	239776	366222	203939	336129	346597	246415	340248	277020	281081	363517	322985	430003	305693	386860	294909	262360	342699	473526	1
Il10_Br_1_131020013	201750	Il10_Br_1_131020013	194188	328222	135381	192837	382807	244711	198795	150528	194679	201515	198255	185412	232200	168379	236083	259698	238662	286535	185284	248291	1
Il10_Br_2_131021010	261500	Il10_Br_2_131021010	266386	211186	360401	178944	278186	251958	330339	228737	291725	224017	220723	228949	204266	211438	224263	350144	286706	228673	280529	238714	1
Il10ra_As_3_2591	203250	Il10ra_As_3_2591	199997	254804	168212	185612	283971	246383	301517	160170	257233	193515	172702	166841	331016	277958	575267	237012	360922	248093	169665	256449	1
Il10ra_As_5_4761	195500	Il10ra_As_5_4761	205806	194775	200305	331767	193332	258647	224660	313375	230925	185014	358179	226818	382344	256280	943345	297011	371077	302784	245616	226300	1
Il10ra_Br_2_1957	276250	Il10ra_Br_2_1957	219084	258691	264122	184501	221778	337244	205446	324624	276525	204015	315885	448154	299940	222723	347721	319398	303893	219558	258173	440539	1
Il10ra_Br_3_2570	309500	Il10ra_Br_3_2570	290866	338587	739244	295645	286382	458763	509919	339088	439049	295522	260374	328809	426340	262813	253157	294026	332798	402258	274404	436283	1
Il10ra_Br_5_4814	285750	Il10ra_Br_5_4814	257672	375296	279984	443467	236723	373476	205446	340695	294064	233017	218961	318762	333460	301121	320140	337905	323423	348756	223872	679607	1
Il10rb_As_2_91407642	190250	Il10rb_As_2_91407642	137757	173181	458155	109478	257455	161097	247570	143564	328556	152012	115429	259090	167953	215002	133310	234027	241787	191816	297067	166356	1
Il10rb_As_3_91412033	414000	Il10rb_As_3_91412033	378831	344633	596486	544609	561192	483289	594166	597286	504526	375027	1019465	375086	517474	485238	348050	579095	508180	620230	623227	460757	1
Il10rb_Br_2_91407683	184000	Il10rb_Br_2_91407683	131119	209026	267442	256189	134513	148276	148542	143028	198186	137511	90757	273094	277243	135416	170742	240594	218741	156941	167828	312492	1
Il10rb_Br_3_91411924	343500	Il10rb_Br_3_91411924	323231	351975	271500	408457	231420	420300	419020	447831	473541	355026	651595	408576	386534	410700	474135	430441	475760	403844	323711	487005	1
Il10rb_Br_3_91412004	369500	Il10rb_Br_3_91412004	422814	540271	554434	502374	442590	730229	473707	470330	491664	426531	736623	456679	461257	307951	463300	537902	440215	326563	418037	481330	1
Il21r_As_3_125625350	308250	Il21r_As_3_125625350	272195	342906	193665	283419	223706	254745	214314	304804	402218	277020	290773	342510	246167	286273	185189	242683	293737	205291	287573	225591	1
Il21r_As_6_125629021	206500	Il21r_As_6_125629021	216179	250918	196616	250076	213581	259204	205446	340159	246710	251019	411047	243258	166905	195996	241337	257608	206241	238185	162315	132659	1
Il21r_Br_4_125626957	191500	Il21r_Br_4_125626957	213690	314403	150137	162828	108961	197330	169974	167134	140309	226017	156842	167450	158176	160361	104416	211639	181243	178738	133834	149330	1
Il21r_Br_5_125628192	163250	Il21r_Br_5_125628192	157259	125243	63080	158382	456089	170016	100506	165527	155509	174513	121597	176279	131639	84338	79790	118208	214835	163282	133834	116343	1
Il21r_Br_8_125630743	155000	Il21r_Br_8_125630743	166803	316562	227233	170052	237205	158310	171452	104995	171294	164513	177548	134569	136876	123834	131997	217012	166009	95512	150678	111732	1
Il2rg_As_2_419	438750	Il2rg_As_2_419	186719	153747	113617	84471	165369	118733	108636	139278	132125	169513	105296	306889	86945	106907	91938	105372	144916	113346	82689	68103	1
Il2rg_As_3_906	154500	Il2rg_As_3_906	54772	15980	19183	12783	53517	47382	26605	20893	95294	52005	29959	27706	34569	55236	30866	15523	47264	41218	41651	22347	1
Il2rg_Br_2_534	265500	Il2rg_Br_2_534	83817	8638	44636	7225	31821	31774	33996	18214	14032	75006	17624	24966	8730	9207	7225	21792	29297	10701	15314	21992	1
Il2rg_Br_4_1270	290750	Il2rg_Br_4_1270	187549	69964	48694	151157	86783	227988	99028	145706	161940	186514	68288	75201	85548	103938	39731	109253	168352	73319	73196	81937	1
Il2rg_Br_5_1999	229250	Il2rg_Br_5_1999	144396	76874	98862	42236	62677	70794	71685	96424	84771	103008	44498	55107	37712	60878	665234	57910	48436	29724	68296	67394	1
Ino80_As_7_27596	195250	Ino80_As_7_27596	155599	102354	153826	183389	97390	126537	144847	189097	222740	157512	171821	114171	100213	198966	188473	125073	132807	125632	77483	285890	1
Ino80_As_9_30828	217500	Ino80_As_9_30828	201657	81193	159359	75024	120532	131554	107897	171419	148494	228517	208828	133047	77168	125616	145131	182087	147260	79264	130159	127693	1
Ino80_Br_12_35217	238500	Ino80_Br_12_35217	287962	185705	913358	168941	174047	206249	815130	162848	171879	292021	329983	145834	212996	161252	166473	303578	186320	321014	158947	222753	1
Ino80_Br_7_27525	451250	Ino80_Br_7_27525	452274	305333	260433	424573	263240	324423	333295	392120	315694	489535	758211	240214	360346	560666	172055	285369	309752	594074	239797	231975	1
Ino80_Br_9_30648	252250	Ino80_Br_9_30648	215764	100195	186656	77802	262276	134341	93116	140885	174802	249518	495194	88292	121164	36527	97520	75821	94137	134351	41039	103574	1
Ino80b_As_2_692	328000	Ino80b_As_2_692	297920	305333	266335	350662	251669	355081	500311	460687	331479	302022	296060	364734	270609	443960	376288	344771	425762	386406	311154	310364	1
Ino80b_As_3_1075	306750	Ino80b_As_3_1075	280908	174477	212478	610740	137888	218512	157410	203024	202279	294022	210590	206419	280386	786951	104416	225669	161712	189438	184366	131595	1
Ino80b_Br_2_821	101500	Ino80b_Br_2_821	85891	69532	158990	80025	118603	71909	88682	82496	64894	97008	97806	122695	112434	112253	109669	111044	117183	89964	89121	88321	1
Ino80b_Br_3_1089	350250	Ino80b_Br_3_1089	356010	228029	298059	306204	238170	233563	353248	263556	244371	345025	190324	270963	189601	314484	177309	185669	240224	204895	204272	209629	1
Ino80b_Br_5_3086	181500	Ino80b_Br_5_3086	171367	86807	166737	282308	80516	78598	48037	177312	69570	167013	65204	84030	41902	124725	34478	71940	94528	33688	67989	59591	1
Ino80c_As_1_154	222000	Ino80c_As_1_154	269705	343770	273344	377336	534193	470469	381331	342837	501603	269520	369193	385742	378852	303497	272201	374621	334751	407014	273485	438766	1
Ino80c_As_1_245	204250	Ino80c_As_1_245	137343	152451	149768	118926	154762	169459	92377	127493	110494	158012	78421	143702	135480	118192	194383	91044	167571	172397	138121	128403	1
Ino80c_Br_1_197	239750	Ino80c_Br_1_197	256842	428416	296584	643527	238170	539032	263089	497649	216309	277020	261255	304149	304479	461777	180592	327159	338266	392747	321261	373146	1
Ino80c_Br_2_7813	298750	Ino80c_Br_2_7813	324476	238393	240513	270082	212135	279829	310386	325696	299910	262519	329543	380566	169000	261328	292887	396710	380843	225899	331061	235167	1
Ino80c_Br_3_9193	187750	Ino80c_Br_3_9193	164728	111855	185550	127261	94015	197330	251265	168205	158432	180514	149352	210377	143161	350714	116893	177610	142572	193402	115765	117052	1
Ino80d_As_5_28504	160500	Ino80d_As_5_28504	168462	155474	172639	160605	105586	202347	164800	87317	140309	164513	119834	139744	195537	272315	96864	193132	205851	459327	297679	184445	1
Ino80d_As_5_28835	339750	Ino80d_As_5_28835	315762	388252	363721	340103	267579	323866	349553	308018	273602	325524	259934	302931	269212	172239	348706	286265	208976	264738	231835	387689	1
Ino80d_Br_5_28512	204000	Ino80d_Br_5_28512	218669	233211	129848	374558	191886	183394	200273	186954	207540	207516	169618	353470	176333	214408	151369	220594	258973	206480	414056	208920	1
Ino80d_Br_5_28762	290250	Ino80d_Br_5_28762	227382	186569	211003	204507	299881	202904	184015	184811	267171	216516	133932	184499	69486	91168	120505	147163	183977	85208	137815	192958	1
Ino80d_Br_6_35675	250750	Ino80d_Br_6_35675	194603	228029	200674	253410	203939	222414	232050	242129	258402	209016	144506	207942	143161	161252	343125	215221	212882	157733	248985	239779	1
Itk_As_1_239	184250	Itk_As_1_239	213275	117470	44636	63353	70391	89189	67990	58390	85355	208516	89876	77027	31426	77805	51552	70746	85153	46766	58495	90095	1
Itk_As_4_25647	196000	Itk_As_4_25647	211615	212481	224651	111701	159102	158310	184754	115173	163109	194015	135254	176888	124306	92653	150056	179102	195304	223521	87896	101091	1
Itk_Br_10_48341	212750	Itk_Br_10_48341	256012	121788	112511	74468	44838	102010	38430	63747	67817	229517	111023	132133	60059	48703	59432	141193	119527	80849	59108	82292	1
Itk_Br_1_243	325250	Itk_Br_1_243	315347	158497	88164	82804	126317	140472	122677	79282	92371	334024	141862	117824	93928	80478	69939	198505	128901	88775	100146	165291	1
Itk_Br_6_33665	221250	Itk_Br_6_33665	213275	202548	67507	138932	274329	124864	86465	177847	90032	210016	126883	189979	95674	102453	57790	139998	147650	193402	87896	76971	1
Jak3_As_2_71678433	347000	Jak3_As_2_71678433	119916	28936	42054	37234	20732	71352	84987	42320	88863	119509	17183	29228	14317	15146	11165	25075	35937	28932	28483	28377	1
Jak3_As_6_71679688	335250	Jak3_As_6_71679688	291696	242712	208789	141154	168262	254187	328122	250700	216309	301522	145387	335812	99864	130961	128057	273429	225381	185079	162315	204663	1
Jak3_Br_11_71682078	176750	Jak3_Br_11_71682078	170122	139495	127266	91695	71837	183394	137457	162848	128032	167513	105736	176888	133734	293697	99162	150148	222256	156545	186816	125565	1
Jak3_Br_12_71682409	265250	Jak3_Br_12_71682409	171367	130858	89640	89472	1326803	114273	87943	113030	97048	147011	273591	69721	44346	92950	69939	124178	66795	53900	116990	101091	1
Jak3_Br_6_71679756	252500	Jak3_Br_6_71679756	217839	174045	61973	167273	58820	180607	192144	333195	87109	184014	90317	73678	160969	70084	141519	102984	86716	268701	89733	142236	1
Lck_As_2_16011	254000	Lck_As_2_16011	219084	44916	26192	58352	88712	56858	54688	43391	71909	220016	196933	42624	57265	67708	12807	48955	53905	45973	36445	25539	1
Lck_As_5_16929	271250	Lck_As_5_16929	273439	29800	55702	14450	13500	17281	41386	18750	24555	277020	11896	12788	26189	20491	6568	11643	10547	6342	22970	8869	1
Lck_Br_5_16993	233750	Lck_Br_5_16993	238170	77738	44267	62242	10126	31774	27344	57319	16955	243518	33043	35013	40505	13067	9851	25075	45702	17835	40426	27668	1
Lck_Br_6_17284	198500	Lck_Br_6_17284	155599	19435	18445	52795	10608	20626	18476	19821	15201	149011	19826	8221	39807	5643	7881	16419	10547	2379	7045	9578	1
Lck_Br_8_17942	214500	Lck_Br_8_17942	178006	22890	4059	17228	20250	11707	11825	12322	10524	174013	18064	50844	17460	9207	13135	12837	10938	22987	9189	12061	1
Lrba_As_23_86348450	152750	Lrba_As_23_86348450	132363	139927	179647	143933	112818	122077	250526	123743	139140	137011	115429	133351	300987	105126	133310	179699	140229	275042	114540	182317	1
Lrba_As_9_86297899	269000	Lrba_As_9_86297899	265141	389548	363721	509598	228045	335571	315559	343373	287633	258019	390340	716681	306923	393179	442286	313727	308190	272268	267054	317813	1
Lrba_Br_10_86304402	472250	Lrba_Br_10_86304402	459742	611097	509799	695210	1016316	671699	388721	569431	457757	456533	491670	410098	512934	685390	1293692	747749	521461	568313	652627	725718	1
Lrba_Br_14_86315370	277500	Lrba_Br_14_86315370	267630	286763	311708	264525	248776	274255	318515	227130	276525	275020	563482	632652	770623	183821	349363	358204	268738	309918	278385	243680	1
Lrba_Br_8_86296246	235000	Lrba_Br_8_86296246	211615	425825	405773	265636	168262	248056	348075	294626	253725	192514	179751	252392	297146	263407	157280	189550	183196	172001	204272	201116	1
Magt1_As_1_125	307000	Magt1_As_1_125	314932	311379	535252	471253	690883	336686	400545	313911	328556	331024	249801	305975	246516	325769	390735	329846	288659	269494	365055	360377	1
Magt1_As_1_184	290750	Magt1_As_1_184	280078	372705	407249	218400	391485	319406	349553	261414	311602	312523	254206	414665	332762	234898	183219	326861	397639	272664	368730	241197	1
Magt1_Br_1_187	296500	Magt1_Br_1_187	316592	253509	263384	523491	239616	337801	410152	256057	349602	340525	530440	429887	237438	935432	618280	572528	394904	310314	652933	596253	1
Magt1_Br_2_15002	275250	Magt1_Br_2_15002	275929	281149	475492	449580	350986	312717	388721	374978	276525	268020	191206	250565	220328	284491	175995	274921	387483	290895	296454	269573	1
Magt1_Br_4_22488	246750	Magt1_Br_4_22488	262236	245735	240144	363443	302292	376264	284520	271592	274187	265020	285486	239605	208107	299636	496791	221788	293737	255623	316361	247227	1
Malt1_As_2_65437864	229500	Malt1_As_2_65437864	214519	74715	35414	134486	37124	67450	55427	99638	53786	247018	41855	35926	82406	44842	48925	44478	58201	22195	36139	53915	1
Malt1_As_2_65437988	176500	Malt1_As_2_65437988	206636	67373	30249	22786	80033	95321	50993	46605	67817	219516	47141	45364	43997	46327	26597	33135	43749	38047	29095	29441	1
Malt1_Br_1_65431336	185000	Malt1_Br_1_65431336	216594	33687	11068	32789	9643	15052	23649	12857	15786	213016	63002	25575	56916	36824	15105	28956	6641	16646	22970	26604	1
Malt1_Br_4_65447647	166500	Malt1_Br_4_65447647	202486	155906	208052	151713	133067	238579	180320	158027	194094	203515	122037	188761	285624	171645	262351	143581	177336	219558	143940	175578	1
Malt1_Br_9_65458331	271500	Malt1_Br_9_65458331	271365	94581	50907	74468	56409	73581	84987	179990	106986	262519	114548	45973	37712	65927	30537	55522	31250	59844	62783	34052	1
Mogs_As_1_83115824	231750	Mogs_As_1_83115824	229872	25481	21027	48905	18322	47940	28822	68033	35078	237518	25113	48104	24443	39200	11822	31642	26172	25365	33383	40437	1
Mogs_As_4_83117097	235250	Mogs_As_4_83117097	233191	31959	106977	10560	13983	41251	45081	42856	62555	204015	31281	36840	14317	19897	22000	34329	28515	32499	27870	17736	1
Mogs_Br_1_83115877	258500	Mogs_Br_1_83115877	328210	70396	14756	34456	30857	87517	39908	50355	30401	305522	37449	40189	24443	16631	20359	31941	31250	55881	23276	20574	1
Mogs_Br_2_83116157	429500	Mogs_Br_2_83116157	439826	44484	22503	63353	30375	83057	39169	161241	79509	435531	68288	31360	42600	28509	19702	58209	36718	33291	132302	32279	1
Mogs_Br_4_83117529	386250	Mogs_Br_4_83117529	359330	307925	132430	155603	273365	281501	288954	214809	306925	359026	172261	235038	180174	158282	179279	251041	228897	257208	168134	265317	1
Msh6_As_1_87975216	301000	Msh6_As_1_87975216	343147	297992	377369	305648	267579	354524	402023	271592	275356	325524	383291	355296	269911	247965	204890	312234	342954	400673	518182	257868	1
Msh6_As_1_87975321	334750	Msh6_As_1_87975321	299165	288490	342325	323431	233348	312717	348075	317125	277110	298522	224248	339161	303082	217971	774245	241788	248036	204102	245616	261061	1
Msh6_Br_3_87983552	284500	Msh6_Br_3_87983552	239415	317426	450039	232293	311452	322751	139674	196596	322710	239518	360382	292275	234295	425845	383183	318204	223819	270286	380980	302561	1
Msh6_Br_4_87984906	139500	Msh6_Br_4_87984906	127384	143382	146079	107811	122460	127094	82770	107137	140894	124510	290773	133047	115577	116410	101132	282384	128901	107402	121890	73069	1
Msh6_Br_4_87986187	335500	Msh6_Br_4_87986187	341903	348088	143866	363999	208278	384625	262350	343909	258987	355026	289451	481949	342189	359029	285007	373129	296081	319825	256948	212112	1
Mst1_As_2_108081179	237000	Mst1_As_2_108081179	214934	225437	219856	388451	282043	195100	273435	221238	278279	209516	208828	195155	152589	327254	318170	245668	285144	171208	254191	335193	1
Mst1_As_6_108082032	468250	Mst1_As_6_108082032	470116	845171	469221	489592	587227	512833	471490	441403	560649	485035	419858	372650	526203	561854	519119	554319	378108	762507	588620	453663	1
Mst1_Br_10_108083057	315000	Mst1_Br_10_108083057	326965	258259	813021	404567	689919	461550	390199	479436	360125	330524	448935	616821	401898	401197	417331	454918	505446	470028	357399	329872	1
Mst1_Br_6_108082037	314000	Mst1_Br_6_108082037	340243	408550	317610	235072	320131	404692	396850	223916	389941	319523	183716	248738	458114	396149	341154	288354	330064	397899	324630	574970	1
Mst1_Br_7_108082255	194750	Mst1_Br_7_108082255	196677	232779	161203	405123	252151	239694	186232	288733	277110	210516	322053	253914	340094	234601	450494	193729	251552	385613	268585	162809	1
Mst1r_As_1_107907545	288500	Mst1r_As_1_107907545	295845	270784	202518	345660	280597	229661	267523	392656	305171	282021	386375	475859	412024	420500	252829	341487	332017	357475	383736	414291	1
Mst1r_As_2_107911597	262000	Mst1r_As_2_107911597	251448	273807	247522	313428	272883	264778	317776	298376	263079	264520	241430	264570	313557	382192	350677	273727	224600	202517	271954	444441	1
Mst1r_Br_10_107914781	230750	Mst1r_Br_10_107914781	204146	282876	348227	250076	475856	267565	336990	284984	281787	241018	282402	306584	296099	204311	265634	267757	203898	224314	306867	181608	1
Mst1r_Br_2_107911641	337750	Mst1r_Br_2_107911641	307049	297128	241251	475144	306149	346163	290432	399620	276525	299022	241870	270963	466494	328441	842870	341487	304284	299217	302579	342287	1
Mst1r_Br_5_107912681	211750	Mst1r_Br_5_107912681	233191	254373	178541	126150	164405	275927	239441	167669	237356	198515	214115	238387	210901	413967	147758	294324	197648	261171	412831	211757	1
Nbn_As_2_15962352	366000	Nbn_As_2_15962352	468871	353271	433071	380671	531783	326653	605251	504613	720834	497536	366109	439021	386534	508698	495150	422083	472635	472009	726434	380595	1
Nbn_As_4_15964354	173250	Nbn_As_4_15964354	205391	78170	93698	122260	168262	149949	73163	138743	95878	209016	110582	77941	120465	101859	54835	116715	105074	86793	109946	79454	1
Nbn_Br_10_15979302	357750	Nbn_Br_10_15979302	319911	364500	339743	273416	408359	404692	492182	369621	270679	343525	428669	624432	417261	604616	403869	446560	616378	477954	665183	366761	1
Nbn_Br_6_15969354	208500	Nbn_Br_6_15969354	214934	174477	192190	210620	221778	198445	164800	261949	208125	246018	155520	141267	229756	245292	148086	215520	152728	357079	214991	207855	1
Nbn_Br_8_15971844	213250	Nbn_Br_8_15971844	173026	157202	93329	149490	87747	78041	93116	115708	120432	189514	54190	72156	49583	34746	39074	100596	94918	85208	71052	77680	1
Nfat5_As_1_107293854	308000	Nfat5_As_1_107293854	303729	371409	246784	281196	305667	303798	307430	389442	446064	295522	293416	342205	504554	357841	469539	359995	331626	821557	332592	276313	1
Nfat5_As_3_107324721	231250	Nfat5_As_3_107324721	231117	154179	445244	338436	189475	212380	240919	235701	271264	207015	179310	271268	293305	430003	201607	362084	282019	256812	247454	178770	1
Nfat5_Br_4_107338957	204500	Nfat5_Br_4_107338957	249373	171022	235349	242852	315791	214053	166278	221773	213386	209016	252444	152836	170746	345962	166802	236415	203898	185079	294004	134432	1
Nfat5_Br_5_107344859	166750	Nfat5_Br_5_107344859	144811	113151	194403	200617	235277	142702	130067	297840	174217	152512	300906	156489	142463	199857	105401	231639	155853	143466	156496	127693	1
Nfat5_Br_6_107347815	164000	Nfat5_Br_6_107347815	150205	234938	119888	88917	154280	210151	114548	95352	146155	157012	229094	178410	178079	116410	149399	261190	249989	147033	135978	138334	1
Nfkb2_As_7_46307431	140000	Nfkb2_As_7_46307431	124895	106673	175959	96697	117157	71352	97550	92674	59632	122010	70932	108081	125354	226880	95879	80298	76169	88775	124952	41501	1
Nfkb2_As_8_46307565	319750	Nfkb2_As_8_46307565	330285	436190	367409	208953	265169	243039	344380	239451	304587	347525	261255	342205	299590	273206	219337	241489	267567	246111	266441	209629	1
Nfkb2_Br_11_46308345	333000	Nfkb2_Br_11_46308345	396673	380479	320192	250632	252633	155523	266045	187490	186494	337025	190765	337334	207060	203420	228531	163282	146088	102250	146696	119890	1
Nfkb2_Br_13_46308931	235250	Nfkb2_Br_13_46308931	307049	186137	134644	512933	104622	128766	184015	153742	122186	274520	186800	129698	111387	105126	92595	202684	132807	93531	92796	71650	1
Nfkb2_Br_15_46309715	365250	Nfkb2_Br_15_46309715	347712	452169	352285	307315	420412	423645	366550	324624	389356	348525	288570	452112	217535	235492	206203	308055	352328	269097	256029	362860	1
Nfkbia_As_1_237	409500	Nfkbia_As_1_237	396673	979483	1644117	1244263	1592935	817188	1488369	1083685	1636346	397529	1293055	1382822	1416940	1254370	1171218	990133	1443293	1302681	1307090	1692632	1
Nfkbia_As_3_1332	226500	Nfkbia_As_3_1332	251448	1158277	2091573	1845555	1078992	947068	1803927	1293672	1277390	253019	830463	1070454	2219686	1174190	1375122	943865	1287441	1398985	1310459	2657772	1
Nfkbia_Br_1_214	330750	Nfkbia_Br_1_214	316592	646079	1110342	870818	839859	653862	894943	867805	958774	353026	559076	552581	1086274	649458	908540	718197	574974	958681	945099	1176543	1
Nfkbia_Br_2_910	291250	Nfkbia_Br_2_910	315762	1039513	871674	1172019	1052475	670585	1053092	1152252	1270375	322024	902275	901788	1397736	1738122	1204053	900880	1057764	1759233	1357010	2011862	1
Nfkbia_Br_3_1528	286750	Nfkbia_Br_3_1528	289622	1222194	1589522	1397643	1877870	792661	1743328	1231533	1690130	289021	1156480	1258606	1908574	1215171	1241484	1011028	1237052	1322893	1536781	2198789	1
Orai1_As_1_123015493	308250	Orai1_As_1_123015493	291281	249190	292895	345660	217438	319406	339946	374978	335571	288521	308836	300191	429133	307060	518462	301190	369906	375705	276854	304689	1
Orai1_As_1_123015544	205500	Orai1_As_1_123015544	185889	174477	376263	220623	215992	273697	257916	233023	290556	176013	340116	186630	151542	190948	156623	256713	303112	139899	275323	234458	1
Orai1_Br_1_123015311	167750	Orai1_Br_1_123015311	146056	160225	146817	262302	183208	237464	231311	219631	178894	150012	120715	169581	140019	284194	215397	190445	194133	243733	204272	224526	1
Orai1_Br_1_123015445	294250	Orai1_Br_1_123015445	307464	540703	496888	421238	255044	486076	329600	334266	358372	297522	265220	288621	233946	442178	350020	266563	297253	279005	511138	482039	1
Orai1_Br_2_123029123	254250	Orai1_Br_2_123029123	239000	353703	1190020	400121	388592	369574	782614	253914	291725	234017	209269	342205	407834	168676	349363	369547	327329	318636	331673	346189	1
Pdk1_As_2_71875506	259750	Pdk1_As_2_71875506	265971	236234	220225	295645	424751	320521	195100	314982	462433	271020	221164	275530	324731	455838	459688	242086	307018	352323	486944	257868	1
Pdk1_As_4_71883515	164750	Pdk1_As_4_71883515	175931	148133	106240	106700	116675	209036	161844	152670	139725	179014	99128	259394	240231	197778	156951	178207	201163	275835	123727	165291	1
Pdk1_Br_2_71875436	222750	Pdk1_Br_2_71875436	210785	225437	200305	231737	125835	313832	302995	306411	256063	220516	346725	279183	271657	250043	278768	364472	257020	238185	333511	130885	1
Pdk1_Br_5_71883853	198000	Pdk1_Br_5_71883853	202901	225869	158621	208953	340380	258089	240180	224452	174217	222017	277556	267310	243025	250934	187159	230146	306237	344793	214991	227009	1
Pdk1_Br_6_71885999	264250	Pdk1_Br_6_71885999	251448	239689	125053	212287	318202	304913	192883	276948	240863	277020	291214	349512	235692	216190	367422	362084	330454	181116	222035	294402	1
Pgm3_As_6_6992	311750	Pgm3_As_6_6992	344392	297992	248629	130040	175976	323866	329600	208381	160186	363026	187681	219206	253849	190354	108684	204475	252333	146240	266748	139044	1
Pgm3_As_6_7106	168000	Pgm3_As_6_7106	166388	87239	197354	141154	56892	96436	103463	104459	130955	149011	89435	62414	105102	127695	109341	84776	102731	99079	100758	89740	1
Pgm3_Br_2_1637	346250	Pgm3_Br_2_1637	364309	23754	46111	32789	49178	35119	67990	35892	47940	388528	17624	32577	33172	35340	25940	15822	21484	15061	19907	13834	1
Pgm3_Br_5_6138	252500	Pgm3_Br_5_6138	280493	99763	97386	60019	52070	132111	134501	155884	101140	280021	100009	66067	52726	55236	59432	129252	93747	95512	57883	98608	1
Pgm3_Br_8_10000	150000	Pgm3_Br_8_10000	151450	18571	5165	24453	47731	21741	23649	35892	40340	162012	24673	11266	11873	12473	13135	26866	19922	22987	23889	13834	1
Pik3r5_As_3_68475476	128750	Pik3r5_As_3_68475476	142322	60031	98124	140043	158619	100338	119721	138743	106986	123010	117631	74287	126401	60878	140862	162386	105074	189042	116684	183736	1
Pik3r5_As_3_68475499	115000	Pik3r5_As_3_68475499	131948	62622	75622	84471	109443	122635	124894	176240	141478	95508	95163	111430	118370	79884	77491	156715	133588	133162	149759	123437	1
Pik3r5_Br_10_68492724	224500	Pik3r5_Br_10_68492724	239830	152883	287730	397898	204421	259762	264567	373371	253725	225517	181073	161056	361743	126507	92267	281787	203898	362627	181916	169903	1
Pik3r5_Br_4_68476366	227500	Pik3r5_Br_4_68476366	197922	186137	165999	132819	336041	252515	225399	179454	322125	198515	164331	164101	123957	141652	92267	219997	256630	189042	194166	151813	1
Pik3r5_Br_6_68486562	325000	Pik3r5_Br_6_68486562	303729	297128	146817	177832	240098	511161	300039	311768	331479	286521	156401	139440	325778	147294	374318	305369	271082	316259	395374	327744	1
Pik3r6_As_8_68529960	183000	Pik3r6_As_8_68529960	225722	374433	78573	147267	217921	288190	205446	163920	184156	228017	166975	196068	288766	199857	173369	215520	191008	164074	135365	239424	1
Pik3r6_As_8_68530006	308250	Pik3r6_As_8_68530006	326550	344202	286255	265636	321095	361213	339946	350873	377664	353526	283283	445110	528298	223614	548342	437307	395295	295650	288492	308945	1
Pik3r6_Br_11_68533608	162750	Pik3r6_Br_11_68533608	165973	127835	156408	113924	179833	195658	308908	171955	128032	169513	150674	152836	153637	164518	120176	195221	179289	119687	132302	190475	1
Pik3r6_Br_11_68533742	202500	Pik3r6_Br_11_68533742	204561	213345	279246	215621	237205	241366	169234	167669	280033	189514	582867	173234	201473	210547	368079	165670	222647	166452	272260	242616	1
Pik3r6_Br_7_68528767	298250	Pik3r6_Br_7_68528767	309123	597278	201043	353440	225635	464337	270479	459080	272433	325524	425585	347990	194490	367640	282052	331935	375374	342811	303804	443022	1
Prkcd_As_3_17037	251500	Prkcd_As_3_17037	286717	253509	190345	320653	319648	267008	285259	387835	370064	265520	353774	268832	405739	189760	946300	339099	342172	290895	346067	232685	1
Prkcd_As_4_18592	228000	Prkcd_As_4_18592	229872	290650	86320	190614	185618	257532	319993	336945	294648	227017	264780	250869	285274	151452	248889	269250	363656	286535	243779	264253	1
Prkcd_Br_3_16954	266250	Prkcd_Br_3_16954	304144	474626	410200	286754	587709	454861	330339	308554	409233	308023	891702	417405	326477	266079	228203	444172	470682	386010	352499	323133	1
Prkcd_Br_5_18864	253500	Prkcd_Br_5_18864	237340	234507	143497	345660	198636	289863	300778	346051	290556	221016	169177	204288	392819	244995	144474	230445	286316	464479	387412	222398	1
Prkcd_Br_8_20678	210750	Prkcd_Br_8_20678	189209	241416	141652	363999	238170	206806	209141	343909	251971	200515	224248	288013	207409	254795	265634	301787	251552	231844	237347	300787	1
Pstpip1_As_2_56114326	284250	Pstpip1_As_2_56114326	279248	300151	340112	244519	160066	269795	275652	422654	271264	298022	235703	282228	309367	398525	243307	309548	365609	471613	623227	388398	1
Pstpip1_As_5_56120642	282000	Pstpip1_As_5_56120642	209125	242712	115462	117814	189957	184509	191405	148385	216894	200015	244514	189066	162715	273503	162862	215221	266395	193798	216216	172031	1
Pstpip1_Br_10_56125176	351250	Pstpip1_Br_10_56125176	353936	517813	561442	471809	347129	450959	552781	444081	333233	332024	430432	399442	513633	276176	479717	721779	451933	498562	489394	538082	1
Pstpip1_Br_6_56122814	243750	Pstpip1_Br_6_56122814	215764	197798	181123	180055	209724	177820	300039	331052	217479	208516	287689	260612	198331	326957	246262	308951	238662	233429	363830	245099	1
Pstpip1_Br_7_56123320	336500	Pstpip1_Br_7_56123320	315762	366659	498732	385117	292167	392429	444886	275877	299910	314523	272269	358950	359997	395852	315543	379696	403498	378876	437025	384496	1
Ptpn13_As_23_103551102	219250	Ptpn13_As_23_103551102	237340	294105	209896	104477	190922	286518	248309	220702	266002	243518	221164	268223	402247	207281	242650	265369	351547	369761	259704	403295	1
Ptpn13_As_7_103501832	277000	Ptpn13_As_7_103501832	288377	233211	614930	469031	456089	301011	441930	366943	407479	299522	311920	267614	264673	278849	427838	382681	293737	285346	241329	563265	1
Ptpn13_Br_11_103525820	303750	Ptpn13_Br_11_103525820	355595	246167	227233	392897	1277627	442040	441930	443545	410987	324524	642343	380870	313208	284491	417660	581483	392170	337263	308704	435928	1
Ptpn13_Br_24_103555087	270250	Ptpn13_Br_24_103555087	290451	314403	323881	442912	305667	318291	277869	369621	403972	309023	237024	493213	459511	652130	451151	304175	282800	433567	601789	396556	1
Ptpn13_Br_7_103501400	360250	Ptpn13_Br_7_103501400	268045	353271	344170	286754	321095	425874	364333	669603	285294	278020	296060	293188	307970	207578	432107	236415	292565	261964	275323	255385	1
Rhoh_As_3_65892477	161750	Rhoh_As_3_65892477	159749	22890	24347	11115	19768	22855	13303	13929	19878	185014	35687	24966	15015	35636	13463	15822	29687	13476	10414	6386	1
Rhoh_As_3_65892602	233000	Rhoh_As_3_65892602	222818	102354	88533	66688	126317	91976	107897	74461	75417	230517	94282	154663	66344	64442	43671	71343	69920	43595	53595	71650	1
Rhoh_Br_3_65892508	330750	Rhoh_Br_3_65892508	330285	143814	101444	121704	85819	118175	152237	53033	114001	334524	118953	78245	62503	184118	176652	88656	66014	59844	98921	90095	1
Rhoh_Br_3_65892639	258750	Rhoh_Br_3_65892639	289622	89830	75253	70022	21214	45710	35474	54641	37417	317523	76659	52671	23745	27915	26597	30150	24609	11890	26033	25894	1
Rhoh_Br_3_65892713	204250	Rhoh_Br_3_65892713	236096	67805	107346	61130	107514	81943	72424	99102	62555	209016	59918	86770	79612	115519	34149	38508	49999	32895	45020	39727	1
Rorc_As_3_94387151	150750	Rorc_As_3_94387151	184230	808462	144235	360665	176940	187854	143369	235701	289387	187514	492992	275835	184015	168676	163518	195221	194914	234618	125565	141881	1
Rorc_As_5_94388875	387250	Rorc_As_5_94388875	398333	341610	254900	346216	438251	493323	397589	505149	459510	376027	482859	502347	420055	461481	686576	384770	462870	422470	758284	884269	1
Rorc_Br_3_94387178	157500	Rorc_Br_3_94387178	178421	108832	319823	199505	192368	158310	228355	147849	156679	162012	156401	142485	193442	165409	105401	165073	187102	227881	177015	189411	1
Rorc_Br_5_94389067	325000	Rorc_Br_5_94389067	314102	234938	362245	544609	218403	374591	386504	386228	315110	295022	489908	314195	238834	254498	309633	417605	442558	343604	323098	268509	1
Rorc_Br_5_94389212	210500	Rorc_Br_5_94389212	262236	200821	172639	289532	426198	231890	250526	263021	315694	262519	420739	245998	264324	297260	272201	397307	305455	424056	315136	198633	1
Rosa26_1	134500	Rosa26_1	203731	370978	250473	207841	195743	269238	157410	243201	219233	220016	146709	215857	126750	185899	188801	191639	196086	181512	177628	163518	1
Rosa26_2	137000	Rosa26_2	242320	242280	382902	387339	441626	275927	229833	506220	342002	220016	569650	283446	283878	631343	435390	259399	252724	308332	290329	229847	1
Sh3bp2_As_2_34551566	162250	Sh3bp2_As_2_34551566	156844	262578	175959	155603	122942	219627	208402	143564	144986	173013	103533	213422	265372	210844	245605	163580	215616	206084	238572	304334	1
Sh3bp2_As_3_34552750	296250	Sh3bp2_As_3_34552750	279663	304901	250473	205063	252633	263664	243136	332659	381172	281021	221604	252696	266070	312108	196353	348054	333579	276231	257560	323843	1
Sh3bp2_Br_7_34557342	265000	Sh3bp2_Br_7_34557342	264726	218096	185181	170052	229009	222971	232789	260878	318033	283521	170499	242954	302733	175803	206860	311936	285144	290498	264604	287663	1
Sh3bp2_Br_8_34559081	355250	Sh3bp2_Br_8_34559081	377172	358021	281091	248409	347612	494438	398328	303733	322710	394529	382410	420145	332413	312405	373004	406859	483181	344000	484800	435928	1
Sh3bp2_Br_8_34559254	210750	Sh3bp2_Br_8_34559254	254767	237098	154932	331211	260347	276484	255699	329981	251971	260519	358620	319676	222423	155609	753559	262086	338657	254037	283898	305753	1
Smarcal1_As_2_72585862	159000	Smarcal1_As_2_72585862	158919	186569	162679	204507	95943	117618	150020	130707	188248	159012	106617	138222	248611	204905	235098	173729	200773	178342	202741	276313	1
Smarcal1_As_2_72586056	154000	Smarcal1_As_2_72586056	161823	282012	326463	125039	206832	231333	280086	172491	142063	184514	162128	186935	170048	149967	196681	154327	247646	355493	225403	333419	1
Smarcal1_Br_2_72586093	127000	Smarcal1_Br_2_72586093	142737	119197	124684	156159	192368	149949	149281	115708	168371	145011	76659	123304	143511	249449	168115	150148	113668	146240	193247	158907	1
Smarcal1_Br_5_72591833	250750	Smarcal1_Br_5_72591833	257672	244008	434546	163383	312417	287633	331817	235701	323295	249518	171380	400051	190649	402682	184861	246265	339438	246904	306254	326680	1
Smarcal1_Br_7_72597510	234000	Smarcal1_Br_7_72597510	269290	214641	355605	225069	161030	253630	263089	217488	218648	272020	210590	270354	222773	255983	183547	271339	285144	223521	270729	266381	1
Sp110_As_3_4522	238250	Sp110_As_3_4522	154355	83352	30618	27231	36642	87517	42125	42320	108155	134510	49785	54498	74375	29697	26269	54627	39452	41218	45327	40792	1
Sp110_As_4_7142	442500	Sp110_As_4_7142	220328	106673	23241	73356	114264	112601	60600	98566	99386	186514	50666	52367	39457	214111	79790	87164	80466	51918	130465	84774	1
Sp110_Br_4_7262	267500	Sp110_Br_4_7262	304559	288490	385485	340103	485017	264778	274174	348730	316279	291021	296941	497476	281084	468311	201607	362084	317174	224314	274404	219561	1
Sp110_Br_6_11321	153250	Sp110_Br_6_11321	120330	119629	127266	121704	159102	167229	124894	155349	190002	133010	117191	112648	151192	256280	187159	130446	106246	116517	278079	193667	1
Sp110_Br_8_13816	228500	Sp110_Br_8_13816	236511	183546	119151	252855	188511	246383	171452	173026	175971	239518	344081	273094	310415	538394	149071	279100	237099	263549	196616	189056	1
Stat1_As_10_52139348	168750	Stat1_As_10_52139348	165973	139063	73409	27231	17840	29545	31039	16071	15786	155512	40533	37144	20602	23461	21344	10449	35937	22987	52677	17027	1
Stat1_As_3_52122677	207750	Stat1_As_3_52122677	226967	156770	75622	71689	194297	47940	79075	64818	113417	221517	53750	85248	69486	43061	109013	24777	41796	19817	22664	27668	1
Stat1_Br_17_52147951	135250	Stat1_Br_17_52147951	132778	100195	13650	71133	22179	18396	9608	67497	42093	155012	22470	19181	13968	36230	17732	12837	8594	6738	10414	10287	1
Stat1_Br_6_52132587	174750	Stat1_Br_6_52132587	162238	293673	54227	85582	119567	66335	60600	47141	63140	156012	46260	150400	122560	44248	57790	48955	108590	97890	49920	52497	1
Stat1_Br_9_52137357	192750	Stat1_Br_9_52137357	155185	142950	164523	73912	63159	94206	105680	133921	102309	144511	67848	48713	33521	56424	44656	68955	53514	23383	29708	43274	1
Stat3_As_2_28259	240750	Stat3_As_2_28259	208295	328222	433808	421794	367861	295994	229094	374978	433787	211016	500922	452112	166556	162142	420286	439993	326548	233429	297679	307172	1
Stat3_As_4_31528	204000	Stat3_As_4_31528	163898	398185	343063	255633	808521	212938	212097	267842	284710	177513	252884	246303	145955	118489	237725	308354	286706	202120	200903	300078	1
Stat3_Br_10_36119	140500	Stat3_Br_10_36119	119916	79033	157514	188947	118603	129881	127111	133386	118678	131010	332626	174148	96372	212626	98505	257310	194914	212425	180997	174159	1
Stat3_Br_5_33647	205000	Stat3_Br_5_33647	206221	171454	215798	244519	234313	226316	264567	319267	182402	218016	196492	281924	473478	225692	430793	279996	198039	324977	244085	346543	1
Stat3_Br_9_35832	111250	Stat3_Br_9_35832	134023	209890	118782	214510	249259	157195	100506	236772	270679	118009	80624	189675	170397	103938	158593	153730	214835	229070	205803	163518	1
Stim1_As_3_102386166	191250	Stim1_As_3_102386166	207466	324767	135381	291755	230938	277042	201012	299983	210463	183514	177548	151314	204266	239947	247904	238504	272644	258793	403337	262834	1
Stim1_As_7_102421453	187750	Stim1_As_7_102421453	193358	158497	264860	105588	128728	259204	220226	218559	212802	168013	105296	143093	111736	118786	228203	223579	169134	280987	219585	405778	1
Stim1_Br_10_102427151	242000	Stim1_Br_10_102427151	243979	139063	140915	216733	121496	272582	291171	356229	309848	240018	202220	138527	133734	234601	100804	319398	298425	241355	278079	160326	1
Stim1_Br_3_102386163	418500	Stim1_Br_3_102386163	403727	551931	311339	307871	265651	492208	504745	511577	397541	395029	345843	317849	311811	334975	937763	460888	469120	382839	413137	301142	1
Stim1_Br_7_102421511	242750	Stim1_Br_7_102421511	226552	199093	293633	187835	172119	279829	195839	354622	297571	214016	309277	235951	230454	129477	247575	268354	314439	313484	215603	304334	1
Swap70_As_1_110221866	202500	Swap70_As_1_110221866	239000	201253	276295	211731	122460	283731	249787	222845	207540	237518	368753	238082	222773	195105	210144	329846	240224	251263	223260	150039	1
Swap70_As_1_110221879	200750	Swap70_As_1_110221879	432357	607643	552589	570172	277704	498340	486270	477829	332064	442032	487705	431409	374662	362889	358885	459694	371859	417318	440700	289791	1
Swap70_Br_2_110243403	254000	Swap70_Br_2_110243403	277589	344202	370360	212287	209724	283173	324427	242129	306925	285521	252444	266397	299590	302309	494821	398800	361703	202120	266748	345834	1
Swap70_Br_4_110263915	172750	Swap70_Br_4_110263915	201657	128266	173745	185057	173083	153293	223921	174633	122771	172013	260815	222251	184713	235492	342140	250146	230850	178342	167215	389817	1
Swap70_Br_5_110265924	131750	Swap70_Br_5_110265924	101659	116606	101444	88361	86783	91976	87204	115708	95878	96008	89876	256045	142114	163924	73223	149849	183586	125632	112396	147556	1
Tmem173_As_3_1031	304000	Tmem173_As_3_1031	281323	266465	267811	313984	243955	321636	353248	341230	428526	299022	401795	439934	610353	173130	255456	333129	432403	391162	352805	210693	1
Tmem173_As_4_1392	169250	Tmem173_As_4_1392	165973	194343	213216	176721	107514	155523	213575	108744	86524	157012	164772	190588	346379	205499	130027	158804	217569	233429	118215	202535	1
Tmem173_Br_3_1138	283750	Tmem173_Br_3_1138	256012	177932	186656	209508	239616	306028	253482	261949	290556	273520	350249	448763	202870	315078	173369	303578	319517	279798	327692	220270	1
Tmem173_Br_4_1458	227000	Tmem173_Br_4_1458	202901	282876	201412	192837	151388	267565	249787	230880	231510	234017	159044	172930	269212	199560	259724	243579	266785	301991	143328	231975	1
Tmem173_Br_5_1828	285500	Tmem173_Br_5_1828	234436	366659	237562	262858	243955	294322	206185	151063	267756	208516	155079	186326	169349	198669	286320	181192	250380	228673	296761	212821	1
Tnfrsf13c_As_2_469	331000	Tnfrsf13c_As_2_469	392109	507880	624521	469031	458500	467681	684325	378192	281202	392028	457747	450894	641779	261031	314887	346562	435918	358664	425693	361441	1
Tnfrsf13c_As_2_506	229000	Tnfrsf13c_As_2_506	243564	194343	137226	193392	454643	250843	228355	193382	354864	228017	209269	234429	188554	185009	199637	236116	239052	228277	174565	242971	1
Tnfrsf13c_Br_1_121	240500	Tnfrsf13c_Br_1_121	256427	351975	323512	386784	383771	533458	288954	273734	274771	265020	198695	227731	256991	323690	184533	375218	317174	252849	409462	241197	1
Tnfrsf13c_Br_2_478	204500	Tnfrsf13c_Br_2_478	182570	143382	334579	112813	148977	226873	251265	158027	136802	176513	130408	186630	200426	186493	258411	202385	133198	154167	258173	192249	1
Tnfrsf13c_Br_2_538	286000	Tnfrsf13c_Br_2_538	266386	180955	454097	110034	205867	265336	341424	264092	280033	266520	295179	463377	256642	403870	256441	438202	301549	313484	334123	550851	1
Tnfrsf1a_As_6_125360546	189750	Tnfrsf1a_As_6_125360546	199582	289354	155670	315651	386181	228546	278608	132850	250802	200015	353774	225600	328921	305872	264978	213729	276551	372931	273792	277022	1
Tnfrsf1a_As_7_125360713	226250	Tnfrsf1a_As_7_125360713	226967	295832	168212	339547	220331	222971	189927	365336	304587	243518	346725	175365	405739	384270	444912	322383	317955	359060	284204	291210	1
Tnfrsf1a_Br_2_125356859	202750	Tnfrsf1a_Br_2_125356859	211615	264737	102920	154492	271436	284288	169974	207846	209879	230517	202220	222251	310764	130367	167458	251340	258192	338452	184978	260351	1
Tnfrsf1a_Br_7_125360733	205000	Tnfrsf1a_Br_7_125360733	210370	208162	101075	129484	261794	221857	147064	256057	161355	212516	194290	226209	215091	332302	239695	262981	239834	223125	273179	347607	1
Tnfrsf1a_Br_8_125361116	136000	Tnfrsf1a_Br_8_125361116	176761	63918	100337	125594	211171	89747	172930	157491	112832	165013	148911	171712	152240	222129	127400	150745	179680	274249	276854	135142	1
Tnfsf12_As_2_443	177000	Tnfsf12_As_2_443	177591	146405	218011	225624	292650	263664	215053	251771	254310	193515	126443	226513	214043	153234	486284	227460	287097	197365	224485	164227	1
Tnfsf12_As_5_2320	191750	Tnfsf12_As_5_2320	201657	308356	154194	198394	179351	256974	138935	286055	195848	199015	260374	213726	289814	187087	166473	253429	173040	275438	212235	240133	1
Tnfsf12_Br_1_166	170250	Tnfsf12_Br_1_166	196677	268192	203994	142822	121014	399675	240180	133386	225663	200515	144506	243867	230804	151452	176324	161192	214835	288913	200291	286599	1
Tnfsf12_Br_1_209	175750	Tnfsf12_Br_1_209	199167	152019	119519	314540	120050	214610	124155	168741	126278	190514	135695	187543	201822	349823	186831	168058	159759	213217	477144	188347	1
Tnfsf12_Br_3_1041	149000	Tnfsf12_Br_3_1041	146056	134745	166737	144489	104622	151621	116026	126958	130371	148011	214996	146442	239184	87308	155966	367159	215616	165660	112396	250065	1
Trex1_As_2_1604	216000	Trex1_As_2_1604	204976	231483	183336	201172	1531705	190083	203968	254986	211633	216516	141862	181454	285624	203420	176324	169252	253505	449420	231529	270992	1
Trex1_As_2_1700	224500	Trex1_As_2_1700	220743	213777	311339	276751	317238	197330	260133	181597	192925	203015	1227852	296537	196585	437724	374974	269847	195695	246111	316361	257159	1
Trex1_Br_2_1804	276500	Trex1_Br_2_1804	262651	392571	192190	366222	373646	340588	314081	424797	315694	281021	280199	289230	735008	484347	308320	389248	301940	342415	460912	442313	1
Trex1_Br_2_1859	243750	Trex1_Br_2_1859	232361	211186	193296	745780	516837	252515	220965	412476	480557	260019	516782	417100	206711	250340	536850	343278	344125	290895	406093	290501	1
Trex1_Br_2_1926	138000	Trex1_Br_2_1926	133608	129130	90009	107255	68462	157195	173669	124279	120432	127510	100009	121782	114180	330223	227546	200893	136713	169227	173034	118826	1
Ttc37_As_20_76131280	445250	Ttc37_As_20_76131280	487543	272079	184443	336213	236723	233005	159627	209453	209879	479035	244073	157098	295051	201638	179607	223878	157025	277024	182222	145428	1
Ttc37_As_8_76113109	201000	Ttc37_As_8_76113109	207466	55280	40947	38902	46285	53514	34735	48748	84186	219016	43617	49018	65296	150858	45313	54030	60936	56277	173953	55334	1
Ttc37_Br_15_76127016	180000	Ttc37_Br_15_76127016	139832	320017	168581	161716	214064	243596	203229	164991	267756	170513	531761	203375	188903	187681	279753	204773	167962	167245	192022	148975	1
Ttc37_Br_20_76131283	308250	Ttc37_Br_20_76131283	337338	91126	132430	97808	166333	124864	189188	98566	209294	326524	118953	191501	92182	87011	386466	245370	168743	112157	104740	100381	1
Ttc37_Br_8_76113076	169500	Ttc37_Br_8_76113076	175931	188296	84475	181722	121014	120405	122677	190704	144986	155512	72253	467639	131639	68005	54507	94925	231631	186268	139040	139398	1
Tyk2_As_3_2854	175000	Tyk2_As_3_2854	160994	95012	58285	67243	137888	144374	124155	102316	95294	163012	87673	67589	77517	32667	46298	131043	123433	85605	75033	76262	1
Tyk2_As_5_5767	244500	Tyk2_As_5_5767	221573	258259	173745	137820	169226	297109	154454	175705	154925	245518	207506	122695	118021	67114	76506	238803	193351	145844	127096	117052	1
Tyk2_Br_13_13085	277750	Tyk2_Br_13_13085	280908	171454	184443	195060	155727	252515	201751	311768	153171	291521	229975	240823	171095	185306	146444	244474	199992	175171	182834	164937	1
Tyk2_Br_1_219	179750	Tyk2_Br_1_219	146886	84216	56809	115591	184654	121520	121199	186954	154340	162012	67407	74592	117323	118192	68954	159700	94528	79264	120971	137270	1
Tyk2_Br_6_6789	254500	Tyk2_Br_6_6789	312028	233643	213216	232293	160548	351737	224660	326767	187663	297022	270066	205506	147351	486128	163518	337308	277722	242941	246535	285180	1
Unc119_As_1_78343584	317000	Unc119_As_1_78343584	265141	268624	166737	206174	272400	288748	245353	223916	371818	270520	210590	274008	290512	228068	500403	244176	287878	265927	371180	394428	1
Unc119_As_1_78343648	210000	Unc119_As_1_78343648	195848	200821	194772	157270	133067	274255	215053	191239	222156	226017	173142	219511	366631	310327	154653	284474	235927	311106	171197	280569	1
Unc119_Br_1_78343637	233250	Unc119_Br_1_78343637	258917	202116	296584	330656	415109	303798	311864	241058	397541	252019	144065	276443	266768	220050	224591	198803	266785	322996	234285	260351	1
Unc119_Br_2_78347325	149000	Unc119_Br_2_78347325	120330	96308	102182	155603	122942	168901	120460	104459	103478	117509	95163	156185	131639	73648	184204	120894	143744	126028	143021	432736	1
Unc119_Br_3_78347834	162750	Unc119_Br_3_78347834	156014	222846	52751	245630	153798	151063	86465	152135	182402	156512	130408	111126	172143	312108	164175	179998	153509	219955	213766	139753	1
Unc119b_As_1_223	291500	Unc119b_As_1_223	258502	456920	301010	233960	294096	335571	380592	328374	332064	280021	182835	223164	254198	434754	213099	238504	262879	239374	350049	226300	1
Unc119b_As_2_4448	187750	Unc119b_As_2_4448	205391	245303	165630	179499	149941	191198	224660	214274	300494	194015	231297	259394	201822	571654	178622	276115	229287	238185	409156	151103	1
Unc119b_Br_1_192	268250	Unc119b_Br_1_192	246469	304038	254531	226180	391003	211823	264567	207310	412741	251519	222045	323329	255944	353089	352318	225072	212491	288517	384962	270637	1
Unc119b_Br_1_278	403250	Unc119b_Br_1_278	347297	283740	358187	333434	348094	338359	544652	379264	430280	370527	535286	228644	566707	336756	345423	548946	436699	424056	261235	427415	1
Unc119b_Br_3_7660	320000	Unc119b_Br_3_7660	395843	425825	309863	439577	497070	445384	426410	474079	457757	356526	244954	274008	260134	329035	396974	258802	326548	403051	478675	276667	1
Ung_As_1_114131410	219500	Ung_As_1_114131410	224063	215504	177434	137264	110407	212380	305952	259271	162525	223017	184157	250261	140717	145513	374318	232534	257801	174775	169972	367471	1
Ung_As_1_114131416	214000	Ung_As_1_114131416	201242	300583	228709	232293	344719	299896	182537	266771	298741	196015	151995	186326	260134	307357	264649	270742	241787	242148	283898	238714	1
Ung_Br_2_114132230	246500	Ung_Br_2_114132230	224893	137768	189238	267303	225635	213495	241658	222309	197017	203515	141862	214031	206012	146106	381541	177908	188273	175964	165684	302915	1
Ung_Br_3_114135915	293500	Ung_Br_3_114135915	248129	326063	469221	248409	205385	258647	200273	317660	292310	262519	250682	249347	297495	282412	323424	348353	367171	266323	326467	225591	1
Ung_Br_4_114136431	231500	Ung_Br_4_114136431	252278	327359	298428	294534	314827	394659	328122	234630	405726	260519	233500	532488	282481	294885	266291	224475	346469	318636	366893	281278	1
Vav1_As_11_57301903	217750	Vav1_As_11_57301903	204976	34982	26561	26120	19286	16724	38430	29463	12863	191014	44057	24357	16412	36824	61730	24777	18750	4757	22664	10287	1
Vav1_As_5_57297120	252250	Vav1_As_5_57297120	301240	572661	376263	575174	227081	471026	312603	536218	260740	293522	364788	253305	410278	844562	560163	328353	323814	349945	595051	344060	1
Vav1_Br_13_57302326	336000	Vav1_Br_13_57302326	324891	65645	37258	102254	62195	81385	70946	66961	90617	319023	79302	68198	55868	43951	48925	51940	48436	46370	27870	57817	1
Vav1_Br_1_57279370	321000	Vav1_Br_1_57279370	345222	216800	245678	236183	139335	199560	138935	142492	139725	330524	97366	196068	210552	143137	238382	122984	156634	78075	124952	97544	1
Vav1_Br_5_57297057	172000	Vav1_Br_5_57297057	170122	100627	45374	47237	167780	98108	70946	88924	180648	190014	106617	128784	65296	40091	92595	159700	74607	63015	56964	47531	1
Wipf1_As_5_92067	151000	Wipf1_As_5_92067	175931	171022	62711	98364	105104	102010	93116	93210	163109	191514	57715	122391	59011	150858	36119	108954	136713	105024	143021	80163	1
Wipf1_As_5_92079	195500	Wipf1_As_5_92079	221988	93285	99969	133930	80998	110929	128589	126958	80094	234017	129967	133655	58662	109283	59432	152834	116402	90360	107496	163518	1
Wipf1_Br_4_89747	263250	Wipf1_Br_4_89747	295016	218959	318717	298980	127281	304913	238702	175705	162525	300022	377123	289535	163763	206390	152683	205370	274598	198554	178240	201116	1
Wipf1_Br_5_92199	223500	Wipf1_Br_5_92199	291696	192615	88533	201172	108961	213495	110853	139278	133294	264019	205744	85552	107895	65333	112296	222087	140619	172793	104127	158907	1
Wipf1_Br_5_92285	273500	Wipf1_Br_5_92285	251863	120061	84844	153936	86783	148834	103463	119458	114001	277020	295619	101992	376059	46921	105729	199102	165618	187061	95552	184445	1
Xiap_As_2_42094757	130750	Xiap_As_2_42094757	152695	149860	133537	275639	104622	153851	205446	141421	154340	143011	83708	211595	169000	203717	257754	165073	291784	256812	142715	174514	1
Xiap_As_2_42094973	264000	Xiap_As_2_42094973	248129	219391	868354	371223	202975	289863	250526	490150	284125	254519	130408	210682	350569	182039	239367	267459	205851	379272	165990	152877	1
Xiap_Br_2_42094861	217000	Xiap_Br_2_42094861	162238	130426	253424	148935	171637	120405	190666	98031	147325	160012	156401	112039	196934	157391	72894	177610	164056	187061	234897	122727	1
Xiap_Br_2_42094943	208500	Xiap_Br_2_42094943	231117	177068	164154	529604	200082	268123	135240	348194	275356	192014	129967	202462	235343	211438	226561	241489	224600	236996	237654	263898	1
Xiap_Br_3_42096699	255750	Xiap_Br_3_42096699	285887	366659	272606	318430	293614	346163	355465	308554	255479	299522	231737	283446	236390	376549	234441	286265	273035	314277	225710	203599	1
Zap70_As_2_36771129	174500	Zap70_As_2_36771129	202901	82056	109560	93918	82444	144374	82770	69640	91786	205015	71813	72765	83802	36824	29224	72239	55077	122462	49920	26249	1
Zap70_As_5_36778402	252500	Zap70_As_5_36778402	265556	61758	11436	32233	50624	45710	44342	35892	72494	262519	39211	25575	54123	42170	29552	42687	36718	54692	18376	39018	1
Zap70_Br_2_36771022	512500	Zap70_Br_2_36771022	550197	313107	371836	408457	541907	388527	537262	296769	537849	523538	459509	373868	365235	205796	337543	349547	414825	338056	342086	334129	1
Zap70_Br_8_36779243	244750	Zap70_Br_8_36779243	226967	22458	23978	63353	20250	35676	25866	38570	18709	259019	79302	32882	23396	25243	7881	44478	14844	21402	15007	16317	1
Zap70_Br_9_36779797	387750	Zap70_Br_9_36779797	409121	109264	81893	69466	183690	127094	134501	92138	157848	404529	84149	130915	55170	153531	61402	95820	148041	68959	119746	90095	1
