# Supplementary material for: In vivo CRISPR screens reveal a HIF-1α-mTOR-network regulates T follicular helper versus Th1 cells
Source: Nat Commun. 2022 Feb 10;13:805. doi: 10.1038/s41467-022-28378-6 (PMC8831505; doi:10.1038/s41467-022-28378-6)
Supplement: Supplementary file 6 — Supplementary Data 4 [file 41467_2022_28378_MOESM6_ESM.xlsx]

## Sheet: Sheet1
gene	guide
Abcc3	GTCAGTCCACTGATTAACTG
Abcc3	TAGGGTATTAACCTATCTGG
Abcc3	CTTTGCTAATCCAGTACGAG
Abcc3	CAATGAGCCAGCCATCTACG
Acpp	GCCACGAGGATTCTGTAATG
Acpp	GAGAAATCTCGACTCCAAGG
Acpp	GCTGTCGGGATTCGATGACC
Acpp	CTTAATCATGGCGTCCTCGG
Acss1	CGGACACCAAGGTTCCCATG
Acss1	GATCACAGGACACAGCTATG
Acss1	GGGTGATGGCAGATGTACAC
Acss1	GTATCCCTTAGCCAAATGCA
Adh1	CCTTCGCGCAAAGTCCCCCG
Adh1	CTGCCGCTCAGACGATCACG
Adh1	TCACAAACCCTTCACCATCG
Adh1	GGGGTGACTTGTGTGAAACC
Adk	TGTGCTGCGTGTATCACTGG
Adk	CACTTTCAATACCGACTCTG
Adk	ATAAGGCATGACGTCCATCA
Adk	CATTGGGATAGATAAGTTTG
Aldh5a1	CCTCTGCCAAAGATAAGCGA
Aldh5a1	ACTGTCAAAGACAATGAATG
Aldh5a1	ACACCAATGGATCGGTACAC
Aldh5a1	AGACACACCCTATTCCGCCC
Aplnr	CTACATGGACTACTCTATGG
Aplnr	CATCGCTGGCCATTTCCGAA
Aplnr	GCAGGAATGAGCGCTCCAGA
Aplnr	CCAGGTATCGGTCAAAGCTG
Ar	GGTGGAAAGTAATAGTCGAT
Ar	ACCAGGATACCACACTTCGG
Ar	GACTTGGGTAGTCTACATGG
Ar	GCTCCTGGGAGGTCCACCCG
Bcl2	ACATCTCTGCGAAGTCACGA
Bcl2	TGTCACAGAGGGGCTACGAG
Bcl2	ACCTGACGCCCTTCACCGCG
Bcl2	GTGGCAACGAGGGGCCTGAG
Brdt	GACTGCGAGTCACAGATCGG
Brdt	GAAGGTTGTCAGGTCTAAGG
Brdt	CTGATGAACAGCATTAAGCT
Brdt	ATGGCCCTTCTATAATCCTG
Cacna1d	GGAACCGGTTCAATCGCAGG
Cacna1d	ACAGCGCCATCATAGCCGAA
Cacna1d	CATCATGTATTCGAAAGGCG
Cacna1d	AATGGCACGGAATGTAGGAG
Camk2d	ACTTCACGACAGTATATCGG
Camk2d	ATTACATACATCGTAAGCTC
Camk2d	TAATGCTAGACGGAAACTGA
Camk2d	GATGTAGAGGATGACACCTG
Ccnd3	CACTGGAAGTAGGAGGCTCG
Ccnd3	GCTTTGCATCTATACGGACC
Ccnd3	TCCAGGTAGTTCATAGCCAG
Ccnd3	GGCTCTTACCTGTAGCACAG
Ccr4	GGAGAATACCGCGTGCACGA
Ccr4	ACTCGGTCAACTCGACGACG
Ccr4	CAAGAGGCTCAAGTCCATGA
Ccr4	GGAAGGTATCAAGGCATTTG
Cdk5r1	TTTCATCACACCGGCCAATG
Cdk5r1	CCAGAGCACGGGGTCCGTTG
Cdk5r1	GGCCGTGTAGTGGCCCACGG
Cdk5r1	GAAGCGGCACTCCATCATCT
Cela1	CAACCACTCGATAAGTCATG
Cela1	GATGTCCCATTCAGCCAATG
Cela1	TCCGGAAACTGACGCCCGCG
Cela1	CTGCACGTTCACATACTGCT
Cnr2	GTGACCAACGGCTCCAACGG
Cnr2	CAGTGGCCAGCAGATCGCCG
Cnr2	ATATTATCCTGTCCTCCCGG
Cnr2	GTTGCAGGCGAAGATCACGC
Ctsl	TTGGGGATCTTAAGCATCAG
Ctsl	AATGATCCAGCTACACAACG
Ctsl	CAATTACCTTCGCTTCATAG
Ctsl	TTAGTGCAGAGTGGCACCAG
Cxcl10	ACTCACATGATCTCAACACG
Cxcl10	CAGCGGACCGTCCTTGCGAG
Cxcl10	ACTGCATCCATATCGATGAC
Cxcl10	TGACGGGCCAGTGAGAATGA
Cyp11a1	AGAGTATCGACGCATCCTTG
Cyp11a1	GTATTATCAGAGGCCCATTG
Cyp11a1	GGACCTAGGACTGCTAGTAG
Cyp11a1	CCTTACACTCAAAGGAAAAG
Cyth3	CATGAACCGAGGCATCAACG
Cyth3	CAGGCAGTATCGGGATGCAA
Cyth3	CCAATAGCAAAACTACTCAG
Cyth3	TTTAAGATCCCAGAAGACGA
Ddit4	CTGGCATACAGTGAGCCGTG
Ddit4	CTGGACGTGTGTGTGGAGCA
Ddit4	TCGGCATGAGCAAACGCGCA
Ddit4	AGCTCTCCAGGCTCGCGCAG
Decr1	TGGTGATAAACAACGCGGCA
Decr1	GGCTGGAAGAATTTAGACTG
Decr1	AAGTTGTCATTGCCTTGCCA
Decr1	TTCTTCAGCCAAATCAGGCG
Dpp4	CTACGATGTAGAGTGTAGAG
Dpp4	CTTGGAATACAACTACGTGA
Dpp4	GTCGATGTGATCCTATGACT
Dpp4	TAGAAGGAGTATTCAATGAG
Egln3	TGCGAGGCGACCAGATCACG
Egln3	CAAGCAGCTGCACTACAACG
Egln3	CCTGGACAACTTCCTAGGCG
Egln3	CAGGACCAGCCGGTCGATGA
Ephx1	CAGAAGTTCTACATTCAAGG
Ephx1	TGGAAGCGACTGCCCTCCAA
Ephx1	CCCCACCACCCATCTTCAAG
Ephx1	GGAGGAATGAGTTTGACTGG
F2rl1	TGGCAACAACTGGGTCTACG
F2rl1	TGGCCATGTAAATCACGGCG
F2rl1	TGGGTGATCGTGAACCCCAT
F2rl1	CTTCATGACATACAAAGGGA
Farsb	ATATATTTATTGAATGCACA
Farsb	TCATAGATAACTGGATACAG
Farsb	TATAAGCGAGTGATGCCCAA
Farsb	GGAGGTCGTATCTGTTGGCA
Fasn	CTACCAGGCCATCCGTAGTG
Fasn	TGTCTCCGAAAAGAGCCGGG
Fasn	TTGGTGGAGCCAATTAACAG
Fasn	ACTGGCAATCTGATTGTGAG
Fgf2	TCTTGCAGTAGAGCCGCTTG
Fgf2	CGGCTCTACTGCAAGAACGG
Fgf2	TCTCGCGGACGCCATCCACG
Fgf2	CGTGTGGGTCGCTCTTCTCG
Fhit	AACGGGTTTCCTATTCACCA
Fhit	CTTCATCAGGATGTAGGTCA
Fhit	AAGCGCTCTACTGGCCTCAG
Fhit	CCAGAGAGTTGGGACAGTGG
Gabrr2	AGGACCACGACTTCACCATG
Gabrr2	GATGCTGTACTGGAAGAACG
Gabrr2	TGTATAGCACATGGCCATCG
Gabrr2	TATACCTGAGGCATTACTGG
Gjb2	CCGCATCATGATCCTCGTGG
Gjb2	GGTGGTGTAGGTCCACCACA
Gjb2	CATTGGAAAGATCTGGCTCA
Gjb2	ACTTCCCCATCTCTCACATC
Gsta4	CAACGAGAAAAGCCTCTCCG
Gsta4	CATCCCATCGATTTCAACCA
Gsta4	CAAGTACAACTTGTATGGGA
Gsta4	CATGTATGCAGATGGCACCC
Ifit1	ATGCAGCCAAATATTTCCGT
Ifit1	GTCATCTAAATCTTGGCGAT
Ifit1	AGCAACAAATCTCCCAACTG
Ifit1	TCCTCCTCCACACTTCAGCA
Insr	CGAGGATTACCTGCACAACG
Insr	GTGATACCAGAGCATAGGAG
Insr	CACACTGCACCTCTCATCTG
Insr	TATAGCCAGACGGGCACTCG
Itpr2	TCTGATACAGGATTCTACGG
Itpr2	CAAGTGCCTTAACCGCACGT
Itpr2	AATGCCGTAATCAACACCAG
Itpr2	TGTTGTGAGACTCTTTCATG
Kcna2	AAAAAGTACTCATTTCGGAG
Kcna2	TCTTCCGAGAAGATATCTAA
Kcna2	CTCATCCCGGAAGATGGGCA
Kcna2	TCCCTTACTTTATCACCCTG
Kcnmb4	AGGGCGGGATATAGGAGCAC
Kcnmb4	CTGGACGCAGGGATACTGCG
Kcnmb4	GTCGGTGCAGCAGATCGGCG
Kcnmb4	GAAGACAAGAGCATCCGGCT
Kdm5b	TCACCTTCGACTAGTCACGC
Kdm5b	GCTGTGGGCTCACATATCAG
Kdm5b	ATGTGGAAGTGGCAATGACG
Kdm5b	CGTGGGAAAAGACACAATAA
Ldhb	AAATTGTGGCCGATAAAGGT
Ldhb	GTCTTCCAACACATCCACCA
Ldhb	GCTCGCCCAGGATCCATCCG
Ldhb	GGGCTGTACTTGACGATCTG
Lta	GAGGCAGAAGTTTACCAACA
Lta	TGTGCCAGGTAGATGGGAGT
Lta	GTGCTTCTGAGGGAGTGGAT
Lta	GATCGTGCCTTTCTCCGACA
Mapk11	TCCAATCGCTGATCCACGCG
Mapk11	TCTGCAGTATATCCACTCGG
Mapk11	GCAGCTCGGCCTACGACGCG
Mapk11	TGGCGCCCGGTACCACCGTG
Mapk12	CAGGATATGTGGTAACCCGG
Mapk12	TTTCCCCCAGTATATCCATG
Mapk12	GGTGACCAAAACGGCCTGGG
Mapk12	TCATGGCGGAGATGATTACT
Mccc2	TTACCAGTTATATGGCGACG
Mccc2	GAGGAGCTTTGATGTCCGAG
Mccc2	TGACTGTGAAAAAGCACGTG
Mccc2	GGTGGTCGTCCAAAGCATAG
Mgst2	TGTGACGGGCGTATATGTAC
Mgst2	CTGTATTCATCGTAATGCTG
Mgst2	GCTGGGTGGTACTTCAATCA
Mgst2	GGTTATTTCGCTTGGCGGGT
Nt5e	TCATGAATTTGATAACGGTG
Nt5e	TGAATAAGATCATCGCCCTG
Nt5e	TATGCCTTTGGCAAATACCT
Nt5e	CCTGAAGCGGCACGTCTGAG
Ntrk3	ACTCACATATAACGCAAGTG
Ntrk3	CCACTGCATCACATCAACCA
Ntrk3	CCAGGCTCACCACACGTGGA
Ntrk3	GTCAACCTGACTGTCCGAGA
Padi1	ACTGTGACAGAGATATCCAT
Padi1	TGCAGCGTGACAGATATCCA
Padi1	GCCCTGAGAAACTGGCGTCG
Padi1	GGTCTACGATCCCTCGAGAG
Padi4	CTGGACAAGTCTAACCCGGT
Padi4	TCCAGTCAAGAAGAGTACCA
Padi4	AGAATTCTCATCGGGAATAG
Padi4	CTACCATAACTCGCTTGACA
Parp3	TGATAATCGGGTCATCCGTG
Parp3	GCTGGTAGTCTCGATCCAGT
Parp3	GAAGACTAAAAACAAATGGG
Parp3	ACCCTGAACCAGACCAACAT
Pctp	GATACATCTCTGTTGGACAG
Pctp	GGACGGGAGGAAGATCTACG
Pctp	ACTTAGACTACAGAAAACAA
Pctp	CAGGAGCTGCCAATCGGCCC
Pfkfb4	CAACCAATACGACCCGAGAG
Pfkfb4	TCCCCCCCAGAATTCAACGT
Pfkfb4	CCCCGGTCTTACCACCACGC
Pfkfb4	TGTCCCGGTTGACATAGTCA
Pik3r2	GGAACTCCACGTATGTCCCG
Pik3r2	CTTAACAGCATCATACAAGG
Pik3r2	ACTGGGCCAGTGATTCGTGG
Pik3r2	AGCTGTATGAAGAATACACA
Pipox	TCCAAACATTCGGTTCACCA
Pipox	ACAGAGCCGCATAATCAGAA
Pipox	AAGCCGGAACCCAGTTACAC
Pipox	GGCTTGGTAGCTCTTCAAGG
Plekha1	GATCGACAGAATCGCATCTG
Plekha1	CCAACCCGTGACGATCCTGA
Plekha1	CCTGCCTTCAGGATCGTCAC
Plekha1	TTGGCGACTCAGGCTGTCGG
Prnp	TGGCCCCATCCACCGCCATG
Prnp	GTGACTATGTGGACTGATGT
Prnp	AAAAACCAACCTCAAGCATG
Prnp	ACCCTAACCAAGTGTACTAC
Ptger2	TACTGCCAGACAATCCGCAG
Ptger2	CCTGCCGCTGCTCAACTACG
Ptger2	CGCCACTTATCGCGCCGCGG
Ptger2	ATATTCAAGAAACCAGACCC
Ptk2	CAAGCAGCCTACTTACTCGA
Ptk2	TCTTTGTCAAATCTGTACAC
Ptk2	GATCGGTCGAATTGAAAATG
Ptk2	ACTCCATGATTATCCAGACA
Ramp1	AGCAGCCAGAGGCCGCACCG
Ramp1	GGATGAGAGTCCCATAGTCA
Ramp1	GAAGACGCTATGGTGTGACT
Ramp1	TTTCTGGCCCAATCCGGAAG
Ryr1	CTTCAAACTCGAAGTACCAG
Ryr1	GGGACAACGTAACCACGCTG
Ryr1	GCGATTGCCACGGATCAGAG
Ryr1	CATCAAAGAGTATCGCAGGG
Ryr3	AATTGCATGCCCGTAGAGCA
Ryr3	GGCCTTCTTCTACAAGACCG
Ryr3	AGTTCCAGAAATCAAGTACG
Ryr3	TGAGTTAATTATCGACCAGG
Scn11a	TATTGCACGTGGAACCATCG
Scn11a	GAGGACGATATGGAATGTTG
Scn11a	TTTGTTTGCTCAAGGAGTTG
Scn11a	CTTAATGAGAGTGTTTAATG
Sh2b3	CGTATTGCGCTATAGCCTGG
Sh2b3	GCGCGGTAGTCGTGACCCGG
Sh2b3	CTCAAAGCCCAAGCTCCAAG
Sh2b3	GCGCAAACAACCAGTACTGG
Sirt5	AAAACTCGGTGTACCTCGTG
Sirt5	CATTGACGAGTTGCATCGCA
Sirt5	TCGAAACCCATCACAGGTGT
Sirt5	CCTCCAGCGCCTCTGAAAGT
Slc15a1	TTGTCCAATCGTGTAGACGA
Slc15a1	GAAGTAAGGCATATCCCAAG
Slc15a1	CCACCAAACGCAGACACACA
Slc15a1	CTGGGACGACAATCTCTCCA
Slc16a5	GCCGTACGCTATGCATCATG
Slc16a5	AGGCTCCACATACACAACAG
Slc16a5	GGCTTCTGCATATACGTCAC
Slc16a5	CTGTGATCACTCCTGCGGTG
Slc1a4	GTCTGCAACCGATTACACAG
Slc1a4	TAGAGCCACTCCTAACACCA
Slc1a4	GATGCCACCCAGACGCCCGA
Slc1a4	ACCCACCAACACTCCCGACA
Slc46a1	AGAGCTAACATCTGCCACAG
Slc46a1	GGGCAATGGATCGATGATGG
Slc46a1	TGGACCAGAAGAGTCCCACC
Slc46a1	GAACTGTGGGAACCAAAGCG
Slc5a3	CCCCTGACCGGATGTAAATG
Slc5a3	CTGACCAAGTCATCGTACAG
Slc5a3	GAACACTGCATGCAAGTGTG
Slc5a3	CTGTGTAGATCACTGCAACA
Smox	CGAGAGTCAGAACAGCGTCG
Smox	CAACTCGCATGAAGCCCGAG
Smox	GCTCGATCTCAGGACCCCGG
Smox	GCCTGCTACCTTACCAACCG
Thra	ACAGCGGTAGTGATAACCGG
Thra	TGTCACTCTCAGGGTCGTAG
Thra	TCTAGATGATTCGAAGCGGG
Thra	AAAACTGCCCATGTTCTCCG
Tmlhe	CTCCGTAATTTGATGAAGAG
Tmlhe	TGGAAGTTGTATGGCACCAA
Tmlhe	TGGCAGTGTCCAGGCTCCGC
Tmlhe	TGATGCGCTTTGATTATGTC
Tnf	AAGAAATCTTACCTACGACG
Tnf	GTAGACAAGGTACAACCCAT
Tnf	TGGGCCATAGAACTGATGAG
Tnf	CAGTAGACAGAAGAGCGTGG
Tnfsf11	GCCTCGATCGTGGTACCAAG
Tnfsf11	GACCCTCGTGTGGGACGCCG
Tnfsf11	GTTAAGCAACGGAAAACTAA
Tnfsf11	AGATTTGCAGGACTCGACTC
Top1mt	GGTAGCGCGACGCTTGAAGG
Top1mt	GGAGTGCACTTCCTCTACGA
Top1mt	CGGCCACGGAACAAGCCGGG
Top1mt	GCTCAGATAACACAGTCATG
Tubb2a	CGGGCACCATGGACTCAGTG
Tubb2a	GAGGTGATAAGCGATGAGCA
Tubb2a	ACTCTGTCCTAGATGTGGTG
Tubb2a	AACCTATTCCATTGACAATG
Zhx2	TGGCAGTGATGGGCACGACG
Zhx2	CATTCGGCACATACGTAGAG
Zhx2	GGCTGCCCCAGAAAACCACA
Zhx2	GGAAGCACAGTGATAGTCGG
Hif1a	TGAACATCAAGTCAGCAACG
Hif1a	ATAACGTGAACAAATACATG
Socs2	CAGCTGGACCGACTAACCTG
Socs2	CTGTTCCTCCGGCAACCCCG
Hmmr	CTCCGTGAGGTCCTTCTGAG
Hmmr	CAACGAGCTACTAAAGGCTA
Pik3cd	GTTGTGTGTTCAACTACCGG
Pik3cd	AAAACTGGCGCATCTTAGTG
Pik3cd	GGAGCGTGGGCGCATCACGG
NonTargetingControl	GCGAGGTATTCGGCTCCGCG
NonTargetingControl	GCTTTCACGGAGGTTCGACG
NonTargetingControl	ATGTTGCAGTTCGGCTCGAT
NonTargetingControl	ACGTGTAAGGCGAACGCCTT
NonTargetingControl	GACTCCGGGTACTAAATGTC
NonTargetingControl	CCGCGCCGTTAGGGAACGAG
NonTargetingControl	ATTGTTCGACCGTCTACGGG
NonTargetingControl	ACCCATCGGGTGCGATATGG
NonTargetingControl	CGGGCGTCACCTGCTAGTAA
NonTargetingControl	GCTTCTACTCGCAACGTATT
NonTargetingControl	TACAGTTATACGTCGCGGTG
NonTargetingControl	AAGCACAAGAACGGTCCGCC
NonTargetingControl	CAGCCACCGCACCGGCGTAA
NonTargetingControl	GTCAAGCCGAACGCTGCCGG
NonTargetingControl	CCTTAGACCGGGTGTACCTC
NonTargetingControl	AAGTCTATGCGGGGCTCGTA
NonTargetingControl	TTGTCAACTTCGGCCAACGC
NonTargetingControl	ATAGATGTCTACGCGCCGTT
NonTargetingControl	CTCGGGCTATTCAGCGATAG
NonTargetingControl	GCGGTTACCGCGAAAACCAT
NonTargetingControl	ACCAACGCTACGATCCCGGA
NonTargetingControl	CCCTATATGCGAGATCCATA
NonTargetingControl	AGAAAGGCACGTGCGACGTC
NonTargetingControl	GACCAACCTTACGGTAACTC
Bcl6	ACAGCTGTATCCAGTTTACC
Bcl6	TCAAGATGTCCCGACTCCGG
Bcl6	GGAGGATGCAAAACCCCTCA
Bcl6	TCTAGGCTCAACCTGAGGGA
Bcl6	CATGACATCATGGCCTACCG
Prdm1	TCCCCTTTAGGTTATTGGCG
Prdm1	AGTAAGGAGTACATACCGAA
Prdm1	GTGTAGACTTCACCGATGAG
Prdm1	TGAACAGATCTATTCCAGAG
Tcf7	GCTCCGGAGGCCGGTGGGTA
Tcf7	AGCTCCCCCATACTGTGAGC
