# Supplementary material for: In vivo CRISPR screens reveal a HIF-1α-mTOR-network regulates T follicular helper versus Th1 cells
Source: Nat Commun. 2022 Feb 10;13:805. doi: 10.1038/s41467-022-28378-6 (PMC8831505; doi:10.1038/s41467-022-28378-6)
Supplement: Supplementary file 7 — Supplementary Data 5 [file 41467_2022_28378_MOESM7_ESM.xlsx]

## Sheet: Sheet1
sgRNA	plasmid	culture	Th1 SPL 1	Th1 SPL 2	Th1 SPL 3	Th1 SPL 4	Th1 LNS 1	Th1 LNS 2	Th1 LNS 3	Th1 LNS 4	pre-Tfh SPL 1	pre-Tfh SPL 2	pre-Tfh SPL 3	pre-Tfh SPL 4	pre-Tfh LNS 1	pre-Tfh LNS 2	pre-Tfh LNS 3	pre-Tfh LNS 4	GC Tfh SPL 1	GC Tfh SPL 2	GC Tfh SPL 3	GC Tfh SPL 4	GC Tfh LNS 1	GC Tfh LNS 2	GC Tfh LNS 3	GC Tfh LNS 4
Abcc3_sg_Br_13_94364794	968	946	947	951	855	1113	993	871	733	1007	977	1004	882	1005	1113	906	793	987	985	984	891	963	1175	830	701	979
Abcc3_sg_Br_18_94361804	837	924	976	1058	888	1091	993	942	806	1278	972	881	883	993	914	1003	872	1073	889	908	886	1093	901	1027	834	874
Abcc3_sg_Br_20_94359854	969	1108	1063	1068	1261	1130	904	1167	998	1136	1088	1118	1149	1261	1330	1080	1074	1282	1109	1052	1113	1189	1219	1027	1182	1286
Abcc3_sg_Br_4_94374833	1130	1361	1264	1241	1423	1157	1359	1329	2294	1235	1426	1285	1287	1344	1428	1208	1194	1258	1343	1226	1239	1395	1452	1043	938	1227
Acpp_sg_Br_2_104326924	1188	1172	1068	1239	1197	1096	1639	1050	1057	1100	1197	1203	1165	1054	1204	1046	1254	965	1296	1214	1176	1050	1422	1018	1312	900
Acpp_sg_Br_6_104316279	935	926	929	969	860	900	873	1073	759	660	996	964	886	870	1043	964	910	874	989	932	873	801	1213	871	975	852
Acpp_sg_Br_7_104314313	687	497	629	550	624	714	485	551	565	603	600	516	630	738	518	410	757	549	553	583	673	620	631	492	650	545
Acpp_sg_Br_7_104314404	1323	1275	1431	1235	1056	1592	1132	1167	1040	2847	1444	1254	1121	1399	1238	1289	1223	1343	1374	1300	1229	1418	1190	1504	1447	1433
Acss1_sg_Br_4_150638394	1274	1224	1202	1276	1237	1172	1258	1207	1132	1377	1184	1230	1293	1191	999	1223	1265	1097	1314	1290	1167	1220	947	1223	1312	1017
Acss1_sg_Br_4_150638534	793	683	880	805	848	768	777	917	734	657	759	744	867	890	735	802	887	911	755	860	889	885	687	832	838	765
Acss1_sg_Br_6_150629821	1046	1116	1205	1122	1117	1212	1436	1188	1031	1064	1207	1212	1279	1086	1097	1221	996	1109	1241	1183	1447	1148	1117	1059	955	1157
Acss1_sg_Br_8_150627304	1092	1009	930	981	816	824	766	1040	730	811	942	936	958	949	1044	840	685	916	915	1014	852	1004	939	816	598	898
Adh1_sg_Br_2_138279783	1298	1218	1277	1220	1298	1212	1174	1150	1060	1214	1328	1458	1453	1331	1247	1378	1381	1271	1308	1506	1449	1267	1136	1462	1315	1117
Adh1_sg_Br_3_138280408	881	825	830	833	896	978	782	859	706	1140	807	856	869	1106	887	825	663	1236	856	755	842	1042	893	814	672	1322
Adh1_sg_Br_3_138280508	628	646	729	687	716	915	774	640	621	685	801	781	749	662	639	715	827	698	730	696	768	587	631	701	775	654
Adh1_sg_Br_5_138282631	1003	1111	978	1081	1056	1012	882	1081	895	1005	1040	996	982	1061	984	1009	883	965	961	1040	923	1148	1014	870	937	817
Adk_sg_Br_5_21234894	1321	1767	1778	1751	1676	1788	1488	1720	2008	1956	1582	1717	1589	1483	1475	1936	1593	1446	1456	1629	1475	1634	1392	1628	1656	1370
Adk_sg_Br_5_21234994	957	976	835	1095	1101	714	807	1002	1446	661	805	888	738	676	846	1115	620	703	779	833	636	666	706	998	532	691
Adk_sg_Br_7_21318038	1211	1314	1299	1420	1541	1406	1273	1310	1665	1161	1338	1373	1505	1360	1469	1250	1420	1350	1362	1308	1482	1127	1436	1235	1549	1134
Adk_sg_Br_7_21318140	1946	1900	1672	1664	1615	1634	1524	1874	1381	1572	1658	1684	1549	1552	1898	1942	1407	1535	1597	1696	1559	1612	1846	1633	1590	1286
Aldh5a1_sg_Br_3_24926029	1096	946	934	944	1134	993	957	1024	1137	882	1012	1157	982	944	1008	796	1183	812	1044	971	937	892	988	774	1228	781
Aldh5a1_sg_Br_4_24923984	937	784	735	775	796	741	736	881	781	642	854	769	745	647	747	782	718	668	803	765	851	581	812	729	671	558
Aldh5a1_sg_Br_5_24919734	946	830	867	924	872	924	782	753	919	834	815	853	746	874	813	775	874	903	846	806	771	879	677	609	777	907
Aldh5a1_sg_Br_6_24918578	752	769	739	749	820	780	690	951	831	822	747	861	686	880	824	920	740	910	784	758	710	910	852	614	790	799
Aplnr_sg_Br_1_85136708	1233	1131	1333	1204	1147	1061	1197	1412	1236	965	1350	1202	1314	1090	1075	1124	1338	923	1186	1215	1280	993	1207	1238	1350	830
Aplnr_sg_Br_1_85136998	923	1082	919	977	1146	1174	1034	1003	888	1084	1070	968	1043	906	1082	1131	855	844	1006	985	902	990	1113	1130	923	811
Aplnr_sg_Br_1_85137186	1272	1472	1407	1381	1414	1417	1303	1322	1338	1447	1491	1342	1400	1301	1467	1617	1237	1306	1442	1290	1467	1379	1383	1528	1399	995
Aplnr_sg_Br_1_85137324	1344	1433	1494	1504	1342	1113	1083	1553	1397	1183	1454	1443	1406	1413	1312	1487	1271	1470	1470	1453	1339	1357	1263	1536	1566	1255
Ar_sg_Br_1_98150590	565	575	631	575	572	517	509	479	577	498	600	596	593	634	649	610	589	723	599	576	667	614	711	558	486	621
Ar_sg_Br_1_98151005	740	845	847	845	944	1027	948	839	825	946	812	829	761	928	932	814	684	1025	885	784	719	951	906	842	599	1179
Ar_sg_Br_1_98151220	1326	1335	1495	1472	1117	1588	1238	1427	1309	1526	1402	1423	1353	1410	1358	1182	1417	1407	1331	1483	1276	1191	1276	1198	1224	1218
Ar_sg_Br_2_98251720	813	743	776	723	846	758	752	890	936	754	804	806	722	770	765	822	824	794	828	805	729	740	775	859	729	638
Bcl2_sg_Br_1_106712515	1256	842	506	369	535	440	490	415	622	473	479	448	457	372	426	492	452	514	519	476	493	471	471	489	413	645
Bcl2_sg_Br_1_106712561	1058	403	171	181	256	149	167	177	249	97	187	210	130	107	157	247	124	98	173	243	124	123	175	203	102	80
Bcl2_sg_Br_1_106712665	1137	917	684	712	651	517	1108	695	477	626	713	714	699	642	887	559	657	786	745	766	886	656	904	646	552	766
Bcl2_sg_Br_1_106712797	1141	1019	748	676	651	882	821	599	679	608	782	651	577	677	742	681	548	613	781	721	690	820	831	672	525	717
Brdt_sg_Br_10_107358838	774	779	756	758	781	565	590	719	832	588	722	719	838	789	768	779	773	705	664	848	831	879	642	880	694	638
Brdt_sg_Br_12_107359601	767	997	984	986	930	987	951	1079	809	1132	974	925	915	909	948	966	706	1004	954	915	927	971	876	826	670	1043
Brdt_sg_Br_6_107348612	1073	1161	1264	1279	1453	1382	1454	1211	1588	1204	1175	1296	1312	1145	1184	1237	1178	1064	1242	1256	1274	1159	1322	1204	1097	1239
Brdt_sg_Br_7_107350350	1165	1319	1324	1334	1174	1087	1358	1555	1010	1324	1242	1323	1193	1215	1119	1679	1119	1117	1268	1508	1162	1171	1192	1456	1150	875
Cacna1d_sg_Br_12_30124909	677	707	673	711	748	657	736	775	697	816	744	708	814	858	713	597	907	721	781	699	853	740	750	628	942	621
Cacna1d_sg_Br_26_30100745	783	783	729	816	806	1049	799	831	733	774	779	777	806	738	895	887	806	744	807	763	926	754	1008	1129	713	660
Cacna1d_sg_Br_28_30096981	935	968	833	800	947	750	874	804	831	642	905	883	1033	881	924	735	886	838	999	874	972	917	1025	744	826	1087
Cacna1d_sg_Br_7_30178660	1246	1287	1166	1389	1281	916	1266	1428	1282	913	1249	1408	1216	1094	1251	1316	1330	1332	1268	1335	1255	1295	1126	1261	1222	1208
Camk2d_sg_Br_11_126797781	1043	1074	1098	1115	1311	1061	918	1095	1709	993	1136	1101	1285	1109	1012	1132	1375	1030	1342	1369	1243	1104	1004	1157	1477	1714
Camk2d_sg_Br_4_126729428	825	974	948	910	975	1199	855	1009	866	1065	978	947	1119	1025	822	1066	1128	1181	1079	918	1097	1203	722	977	1429	1067
Camk2d_sg_Br_9_126795364	1147	1301	1350	1387	1432	1489	1317	1330	1160	1472	1410	1515	1428	1425	1378	1338	1350	1581	1444	1635	1457	1596	1327	1394	1479	1490
Camk2d_sg_Br_9_126795451	915	747	983	932	988	746	1266	1047	1631	774	883	911	945	838	842	995	1055	788	947	897	945	883	864	1024	968	771
Ccnd3_sg_Br_1_47593778	656	568	427	340	324	375	440	351	269	339	280	249	297	187	275	179	267	144	256	177	196	160	282	177	210	119
Ccnd3_sg_Br_2_47594776	990	911	524	549	429	470	467	389	390	435	289	312	300	258	426	271	275	239	246	259	235	202	434	356	335	185
Ccnd3_sg_Br_2_47594921	612	453	288	271	304	232	251	173	175	243	191	160	152	165	183	130	162	213	132	129	138	149	199	136	194	133
Ccnd3_sg_Br_3_47597572	640	527	348	314	263	338	252	223	239	299	150	132	141	144	169	149	155	120	134	129	109	90	199	131	146	69
Ccr4_sg_Br_2_114492408	1242	1123	971	1143	1241	1383	1285	1207	1024	1515	1092	1205	1142	1211	1216	1315	971	1360	1141	1230	1015	1192	1218	1212	956	1188
Ccr4_sg_Br_2_114492578	1115	984	1089	1025	1051	1267	1127	1034	1046	1381	1111	1046	1138	1167	903	1079	1377	1029	993	1038	1174	1004	847	1118	1114	777
Ccr4_sg_Br_2_114492779	1986	1856	1780	1897	1987	1766	1853	2277	1772	1794	1820	1923	1803	1882	1752	2052	1833	1845	1735	1938	2023	1844	1619	2046	1868	1402
Ccr4_sg_Br_2_114492887	838	999	1009	1132	1037	1074	939	979	1268	1138	997	1078	938	895	993	998	1147	834	994	1132	958	929	934	813	1175	662
Cdk5r1_sg_Br_1_80477579	520	605	596	556	544	523	536	513	625	515	630	626	539	565	519	783	458	468	601	631	586	595	517	762	426	490
Cdk5r1_sg_Br_1_80477648	1110	935	938	879	814	848	800	995	802	897	939	860	951	895	944	950	940	840	952	900	1012	936	1027	919	807	725
Cdk5r1_sg_Br_1_80478023	1177	1207	1234	1204	954	1121	989	1204	1069	1000	1132	1157	995	1168	1271	974	1020	1003	1044	1120	935	1286	1389	946	938	1003
Cdk5r1_sg_Br_1_80478107	903	374	388	403	396	181	463	266	414	344	320	305	269	262	588	392	361	351	542	396	291	407	554	378	485	382
Cela1_sg_Br_2_100687172	1041	691	901	757	708	1372	651	738	672	934	804	829	859	936	666	696	835	677	767	792	923	754	708	769	933	734
Cela1_sg_Br_4_100684644	1268	1211	1225	1373	1070	1216	1355	1242	1296	1117	1093	1238	1215	1271	1198	1225	1399	1185	1154	1238	1298	1222	965	1137	1333	1084
Cela1_sg_Br_4_100684700	1015	834	854	866	688	780	718	1134	679	768	864	863	839	720	918	765	714	660	852	750	833	651	840	866	729	529
Cela1_sg_Br_6_100681286	874	866	918	858	785	890	853	1150	749	703	945	978	972	901	967	1013	948	793	942	889	927	902	870	923	934	782
Cnr2_sg_2_135916654	603	548	624	689	526	770	755	599	451	553	623	571	608	640	609	521	445	570	593	548	537	524	645	587	497	473
Cnr2_sg_2_135916716	1426	1634	1790	1540	1533	1510	1634	1430	1338	1443	1567	1523	1536	1532	1655	1419	1386	1344	1667	1494	1525	1543	1579	1453	1030	1187
Cnr2_sg_2_135916796	663	747	759	713	678	715	790	666	581	692	801	760	812	743	785	744	864	670	719	757	857	678	888	753	783	747
Cnr2_sg_2_135916866	1694	1713	1521	1609	1666	1381	1560	1725	1824	1894	1704	1606	1485	1651	1586	1682	1515	1598	1541	1563	1423	1794	1582	1720	1563	1610
Ctsl_sg_Br_2_64369064	876	1058	992	982	926	1118	1043	864	945	1141	994	953	1048	1023	1058	973	928	1065	883	1021	1092	1116	1064	968	927	1082
Ctsl_sg_Br_3_64368178	557	571	596	597	495	520	571	536	642	416	507	527	519	471	553	486	599	453	486	614	542	487	567	464	630	453
Ctsl_sg_Br_4_64367926	688	718	699	675	622	523	821	578	636	597	719	783	669	676	906	923	618	978	718	795	636	758	819	991	729	2034
Ctsl_sg_Br_5_64366878	1087	1125	1167	1058	1006	1068	1031	1052	995	1007	1147	1133	1263	1228	1259	1154	1176	1153	1139	1147	1360	1179	1299	1138	1186	1288
Cxcl10_sg_Br_2_92348100	966	915	847	848	1054	845	927	783	922	740	940	838	871	950	746	795	842	877	990	864	839	900	781	761	892	730
Cxcl10_sg_Br_2_92348153	1241	1330	1333	1302	1128	1134	1136	1218	1019	1035	1237	1335	1175	1448	1202	1045	1306	1401	1196	1183	1157	1545	1113	880	1447	1283
Cxcl10_sg_Br_2_92348169	991	936	830	853	812	1052	763	982	1169	1268	796	796	824	765	859	890	648	915	818	733	824	744	790	862	646	928
Cxcl10_sg_Br_2_92348205	1369	1512	1565	1584	1476	1549	1453	1517	1498	1600	1392	1423	1473	1357	1537	1299	1382	1420	1476	1445	1448	1278	1553	1261	1199	1026
Cyp11a1_sg_Br_1_58015154	814	770	725	776	756	943	837	738	760	974	750	786	760	772	682	836	719	618	762	727	770	701	584	824	758	498
Cyp11a1_sg_Br_2_58016319	745	814	796	754	798	724	713	633	673	734	717	674	766	695	624	615	701	570	683	700	699	670	608	626	746	514
Cyp11a1_sg_Br_2_58016414	568	626	635	533	709	950	619	598	606	734	703	648	659	734	635	677	611	641	680	635	667	728	626	733	671	842
Cyp11a1_sg_Br_3_58018383	1180	1100	937	1099	983	1147	1039	1177	909	1144	1016	1042	1032	1143	943	1089	754	1234	1025	1043	838	1147	865	1068	618	1149
Cyth3_sg_Br_4_143686988	1125	1130	982	1120	1096	1159	874	1130	911	1268	1022	1174	1161	1093	992	1139	1143	1097	1060	1158	1195	980	973	1285	1137	922
Cyth3_sg_Br_7_143701387	839	952	901	972	954	893	844	873	1319	1209	884	880	1003	919	879	884	975	981	895	992	930	967	912	845	866	1005
Cyth3_sg_Br_8_143701711	1868	1853	1660	1760	1568	1857	1584	1551	1794	1918	1698	1675	1629	1711	1674	1863	1708	1729	1629	1624	1600	1763	1490	1830	1791	1715
Cyth3_sg_Br_9_143702861	816	809	779	798	975	1102	690	678	874	964	811	807	824	760	811	887	795	732	827	837	879	721	905	861	833	773
Ddit4_sg_Br_2_59951385	792	800	777	796	772	841	744	659	794	763	832	865	905	922	951	843	863	879	926	992	920	1048	942	871	799	973
Ddit4_sg_Br_3_59950780	740	846	863	800	901	969	740	993	728	824	934	913	972	829	847	787	847	944	946	794	984	1025	830	836	1104	1189
Ddit4_sg_Br_3_59950819	858	832	981	926	822	1091	1110	875	775	1189	1172	1028	1225	1204	1031	836	1235	1081	1346	1109	1412	1195	1010	1007	1447	1225
Ddit4_sg_Br_3_59950891	723	575	438	412	540	421	587	410	467	469	649	648	593	714	828	549	705	660	689	725	644	786	775	545	649	617
Decr1_sg_Br_2_15932950	1003	1160	1097	1111	1140	1144	964	974	959	991	1206	1023	1083	1135	1156	965	1106	1087	1227	1017	1036	1177	1186	1004	1014	970
Decr1_sg_Br_2_15933045	1077	1217	1154	1262	1284	1298	1323	1165	1385	1109	1244	1367	1191	1190	1202	1191	1098	1396	1308	1350	1298	1134	1272	1283	1057	1245
Decr1_sg_Br_5_15929857	773	730	763	810	851	569	904	759	901	564	804	835	810	780	774	874	830	736	776	784	819	767	820	909	910	791
Decr1_sg_Br_6_15924273	774	924	848	890	751	931	753	880	657	901	866	889	815	885	876	969	772	704	962	850	770	933	867	1030	673	766
Dpp4_sg_Br_17_62356991	1024	1216	1194	1278	1258	1277	1169	1192	1141	1201	1100	1261	1010	1090	1270	1316	1068	1335	1064	1211	986	1256	1384	1183	1094	1348
Dpp4_sg_Br_5_62385179	938	938	784	894	1066	959	848	944	1219	999	878	822	955	885	891	946	793	816	943	922	899	935	873	865	736	699
Dpp4_sg_Br_8_62378271	923	970	1052	1041	988	983	929	1021	952	1305	969	1083	923	1100	824	1169	873	1167	936	986	932	1000	907	1014	876	1167
Dpp4_sg_Br_9_62374435	583	704	628	700	689	763	598	852	852	1070	696	711	702	709	680	771	833	641	738	683	737	669	601	700	1044	570
Egln3_sg_Br_1_54203270	1059	984	1035	993	1025	980	1022	1123	817	995	1050	983	895	974	996	1116	1081	973	1072	993	796	952	1102	1077	1094	947
Egln3_sg_Br_1_54203328	1352	1465	1360	1286	1236	1571	1160	1323	1223	1549	1318	1255	1417	1135	1219	1368	1448	1388	1238	1282	1422	1284	1252	1359	1249	1699
Egln3_sg_Br_1_54203405	1399	1482	1424	1442	1327	1196	1258	1468	1317	1284	1298	1383	1311	1251	1395	1289	1512	1324	1343	1336	1310	1262	1588	1208	1403	2044
Egln3_sg_Br_1_54203456	928	580	634	562	421	619	906	492	438	692	617	514	490	550	701	445	599	616	586	507	533	462	597	384	626	454
Ephx1_sg_Br_2_181001895	1104	979	1090	930	1088	1248	896	791	1061	1341	888	950	1143	1140	733	897	1415	925	930	947	1240	1097	811	987	1370	962
Ephx1_sg_Br_3_180999781	944	1171	1147	1211	1136	964	1024	1159	865	1042	1114	1182	965	1018	1106	1108	884	933	1086	1107	900	1027	965	1091	881	957
Ephx1_sg_Br_3_180999859	1436	1250	1360	1404	1448	1438	1117	1180	1288	1274	1550	1403	1468	1420	1291	1421	1780	1275	1455	1409	1586	1225	1574	1362	1531	1086
Ephx1_sg_Br_5_180994682	999	915	983	932	945	950	881	851	968	864	1017	948	1001	849	1219	865	1068	663	909	833	991	816	1318	779	1023	559
F2rl1_sg_Br_2_95513745	1040	972	931	951	798	1032	1066	1132	866	952	811	1026	953	973	776	1279	918	982	917	1079	902	974	787	1193	1021	774
F2rl1_sg_Br_2_95513828	1101	1075	1094	1060	893	1227	951	833	1163	1237	1036	1038	1140	1145	1107	906	1100	1187	1110	1047	1120	1147	911	940	1320	1161
F2rl1_sg_Br_2_95513940	1720	1849	1984	1891	1699	1981	1850	1827	1580	2021	1884	1950	1926	2038	2172	1841	1722	1882	1746	1935	1831	1977	2179	1878	1771	1649
F2rl1_sg_Br_2_95514038	1304	1329	1234	1199	1141	1158	1657	949	1295	1150	1283	1255	1259	1171	1209	1068	1345	1177	1199	1295	1064	1223	1031	1172	1223	897
Farsb_sg_Br_3_78480020	1427	1571	697	741	459	432	726	556	553	404	646	609	553	512	580	499	443	443	628	548	519	501	477	470	435	440
Farsb_sg_Br_4_78478230	1082	1060	113	90	149	123	153	181	105	148	127	87	93	116	78	124	73	134	134	90	54	137	76	104	45	111
Farsb_sg_Br_7_78471141	742	774	298	340	292	195	303	313	246	211	251	238	217	215	245	247	185	272	235	194	211	226	208	217	149	226
Farsb_sg_Br_8_78469273	835	875	986	934	1288	1192	913	905	1330	1001	980	991	955	875	948	882	1097	757	934	961	986	862	974	970	1023	786
Fasn_sg_Br_18_120815887	1086	1171	1074	1114	954	959	1410	979	965	964	1210	1084	971	1116	1302	1147	1129	1235	1311	1215	1051	1200	1362	1280	1441	1182
Fasn_sg_Br_25_120813228	1099	703	884	816	819	708	997	797	794	597	903	903	887	1008	780	846	1143	901	1185	1044	1077	916	1083	1157	1509	1078
Fasn_sg_Br_5_120820658	1173	1278	1090	1045	1056	898	940	1091	1292	875	1121	1181	1109	1113	1077	1104	1163	1234	1239	1196	1064	1245	1287	1328	1335	1265
Fasn_sg_Br_8_120819872	695	808	735	750	763	489	896	661	629	598	750	659	719	673	695	785	877	735	844	812	856	781	790	891	1424	846
Fgf2_sg_1_37348936	1090	1255	1245	1189	1903	1117	1020	1211	1147	1252	1174	1161	1090	1367	1071	1255	1103	1502	1159	1211	1196	1327	983	1241	1084	1379
Fgf2_sg_1_37348954	747	690	714	681	724	657	665	766	563	753	672	749	799	757	544	811	686	972	619	686	845	729	547	884	688	702
Fgf2_sg_1_37348993	1248	1428	1377	1416	1465	1335	1456	1311	1371	1339	1279	1400	1420	1265	1286	1447	1352	1171	1388	1352	1322	1358	1152	1342	1443	1123
Fgf2_sg_1_37349008	1050	1301	1227	1210	1265	1005	1097	1227	1449	1020	1236	1115	1203	987	1324	1118	1018	980	1194	1251	1098	1141	1296	1112	968	882
Fhit_sg_Br_4_10421522	955	1087	1163	1109	994	1181	1095	1007	996	1155	1161	1010	1102	1082	1062	950	1073	1243	1071	1078	1022	1076	1052	894	1212	1032
Fhit_sg_Br_5_9870077	999	1092	1026	1050	1022	1034	875	1080	1061	983	1077	1099	1087	1017	1035	951	1194	1108	1063	1035	1173	1003	1134	945	1145	1037
Fhit_sg_Br_5_9870133	1261	1317	1308	1352	1462	1612	1418	1288	1840	1314	1267	1240	1239	1105	1470	1299	1288	1060	1298	1234	1238	1185	1499	1311	1185	897
Fhit_sg_Br_5_9870156	1169	1332	1294	1355	1130	1594	1260	1688	1090	1376	1276	1639	1349	1617	1283	1916	1022	2399	1280	1472	1171	1414	1297	1500	980	2630
Gabrr2_sg_Br_2_33071438	587	586	592	637	492	587	544	428	425	500	540	535	588	573	605	547	498	624	551	584	590	563	614	579	446	493
Gabrr2_sg_Br_4_33081362	740	874	886	837	938	785	689	863	802	743	888	891	887	944	1088	832	867	866	931	957	921	902	1052	863	893	807
Gabrr2_sg_Br_4_33081529	1130	1299	1103	1183	1055	990	1041	1212	1177	992	1247	1229	1262	1225	1180	1312	1148	1288	1189	1279	1275	1253	1161	1199	1436	1253
Gabrr2_sg_Br_6_33082587	1122	1274	1169	1165	1154	1474	1288	1000	1257	1206	1128	1151	1225	1264	1235	1052	1202	1390	1197	1105	1078	1368	1010	965	1346	1296
Gjb2_sg_Br_2_57100353	799	866	799	856	891	969	794	871	915	1119	799	995	817	813	929	818	883	973	820	1000	835	764	811	805	908	941
Gjb2_sg_Br_2_57100531	1248	1137	1169	1073	1115	1140	1103	1089	1281	1272	1088	1176	1129	1010	969	1049	1210	876	1074	1088	1077	958	1008	947	1129	777
Gjb2_sg_Br_2_57100641	1687	1460	1576	1432	1246	1637	1348	1166	1279	1507	1520	1384	1394	1625	1421	1311	1318	1581	1473	1352	1338	1573	1362	1351	1143	1360
Gjb2_sg_Br_2_57100677	859	890	902	864	810	969	1283	818	849	973	927	790	791	890	774	842	621	896	847	823	758	826	626	752	573	768
Gsta4_sg_Br_4_78204265	1497	1338	1452	1459	1275	1646	1542	1585	1108	1411	1456	1422	1363	1461	1378	1457	1238	1185	1498	1464	1271	1309	1304	1353	1108	1150
Gsta4_sg_Br_4_78204340	1036	1193	994	1046	1164	1267	999	954	1015	1550	1079	1034	1019	1199	1015	1068	1017	1552	1015	993	995	1179	1128	946	1049	1310
Gsta4_sg_Br_5_78205935	1402	1345	1334	1326	1494	1188	1273	1374	1890	1074	1217	1193	1197	1020	1491	1412	1048	966	1167	1239	1199	1062	1335	1361	925	859
Gsta4_sg_Br_6_78207818	1570	1379	1516	1527	1570	1747	1681	1440	1547	2815	1487	1672	1601	1636	1372	1275	1665	1459	1425	1523	1605	1417	1606	1399	1574	1334
Ifit1_sg_Br_2_34647905	1585	1504	1558	1616	1834	1598	1442	1784	1649	3247	1662	1572	1465	1781	1637	1711	1420	1584	1663	1593	1453	1730	1585	1616	1223	1451
Ifit1_sg_Br_2_34648016	979	954	1100	1065	1011	1221	1038	1351	928	1264	1018	1103	1056	1074	862	1206	1122	1078	1030	1151	1060	1013	788	1299	1135	977
Ifit1_sg_Br_2_34648222	1106	1131	1114	1162	1191	1202	1086	1143	1062	1097	1006	1133	1026	1149	997	1098	1140	1045	1074	1090	1021	1245	901	974	1206	1360
Ifit1_sg_Br_2_34648342	1187	960	1172	1168	1396	1469	1128	1231	1285	1237	1255	1352	1283	1427	1170	1168	1371	1478	1271	1291	1368	1171	1294	1187	1205	1351
Insr_sg_Br_10_3184970	887	757	683	671	624	846	644	639	632	1044	686	701	661	784	603	902	644	905	687	814	626	861	530	897	601	704
Insr_sg_Br_11_3174665	1670	1552	1508	1494	1386	1298	1346	1234	2282	1391	1563	1538	1579	1368	1547	1255	1821	1325	1586	1512	1453	1327	1410	1381	1872	1380
Insr_sg_Br_3_3211412	1065	1159	1151	1001	1150	941	1028	1125	1107	824	1186	1164	1105	1013	1097	1057	1328	932	1143	1090	1152	942	1314	933	1219	859
Insr_sg_Br_5_3202959	1054	1039	1089	1050	1037	1399	1223	1132	923	1398	1095	1073	1097	1160	1052	1257	1044	1241	1057	1200	1079	1048	858	1316	909	1014
Itpr2_sg_Br_12_146391400	1412	1239	1170	1194	1274	1339	1039	1106	1402	1171	1124	1103	1233	1121	1346	1098	1102	1258	1133	1119	1104	1248	1153	1106	1072	1155
Itpr2_sg_Br_28_146329542	844	867	842	811	967	1097	773	930	832	1243	800	855	847	1057	994	870	926	1087	842	847	798	1147	1134	822	981	1046
Itpr2_sg_Br_34_146311020	516	654	710	733	723	531	619	787	683	536	724	634	700	683	769	682	824	846	767	761	677	803	626	767	726	786
Itpr2_sg_Br_8_146417728	762	796	828	913	861	839	821	916	1013	1154	839	847	923	862	698	935	1113	975	844	937	1015	933	715	863	1141	995
Kcna2_sg_Br_3_107104321	712	645	710	739	762	734	670	771	516	770	715	766	732	803	553	782	739	707	750	709	788	672	569	822	629	626
Kcna2_sg_Br_3_107104423	1076	1127	1095	1096	1141	1059	1089	1283	919	1148	1134	1155	1207	1019	985	1311	1159	1061	1208	1096	1181	1021	924	1257	1213	1062
Kcna2_sg_Br_3_107104661	1040	1029	1061	1043	997	999	1062	1008	1021	989	1097	1062	1060	1025	1060	970	1069	1060	1133	960	1002	1038	963	955	966	964
Kcna2_sg_Br_3_107104912	1048	1161	1083	1091	1161	989	1128	998	1002	1042	1082	1023	1118	1053	1074	1178	1080	1271	1135	1011	1078	1276	953	1223	974	1779
Kcnmb4_sg_Br_1_116473281	907	1007	997	970	1123	948	850	1041	1602	974	972	1006	977	929	1156	1055	1130	983	990	1059	1007	1073	1023	1068	1271	1006
Kcnmb4_sg_Br_1_116473335	1170	1469	1464	1404	1497	1384	1489	1200	1434	1403	1474	1444	1334	1486	1542	1231	1370	1562	1393	1447	1337	1518	1850	1221	1374	1374
Kcnmb4_sg_Br_1_116473466	885	799	776	915	739	761	740	922	705	617	772	840	796	758	669	750	989	688	737	953	950	733	855	801	1283	695
Kcnmb4_sg_Br_2_116446453	799	826	819	766	724	637	721	847	703	564	760	703	837	625	864	701	879	517	702	759	966	665	772	718	1017	526
Kdm5b_sg_Br_14_134608915	1555	1420	1485	1340	1365	1421	1369	1251	1254	1511	1490	1391	1381	1375	1508	1356	1325	1893	1383	1294	1294	1358	1453	1177	1295	1625
Kdm5b_sg_Br_17_134616005	1167	1148	1029	1028	779	822	1163	939	793	762	1012	976	863	856	941	1116	706	821	925	1014	827	970	800	1138	748	971
Kdm5b_sg_Br_4_134588884	1252	1343	1292	1128	1119	1447	1089	1149	1113	1606	1246	1293	1334	1329	1126	1130	1400	1395	1310	1263	1225	1317	1192	1131	1503	1211
Kdm5b_sg_Br_8_134599100	719	861	855	825	662	602	778	894	726	616	786	724	786	673	690	782	639	700	707	732	672	600	607	704	694	597
Ldhb_sg_Br_3_142501341	748	771	753	845	790	778	759	931	596	701	892	879	788	892	1000	855	756	855	945	805	814	789	1160	773	770	809
Ldhb_sg_Br_3_142501433	1371	1083	1139	1022	1292	1098	1201	935	1126	946	1134	1154	1102	1166	1036	1084	1002	1184	1153	1219	1004	1095	1095	1107	814	1027
Ldhb_sg_Br_4_142498554	990	922	896	929	996	850	796	769	1125	827	997	934	985	1097	904	1011	1052	957	1004	995	937	1163	781	887	922	818
Ldhb_sg_Br_5_142495600	764	717	832	823	693	824	1061	774	748	818	807	749	752	767	709	819	725	838	799	781	734	721	729	747	542	900
Lta_sg_Br_3_35204377	1314	1255	1280	1251	1130	1594	1242	1157	1131	1541	1296	1198	1206	998	1281	1201	1101	723	1310	1214	1148	983	1486	1182	1145	644
Lta_sg_Br_3_35204432	1445	1569	1525	1607	1614	1795	1543	1902	1710	1783	1508	1661	1614	1497	1509	1689	1526	1438	1574	1516	1454	1450	1430	1590	1544	1187
Lta_sg_Br_4_35203974	1635	2012	2063	1970	1823	1596	1961	2164	1973	1485	2025	1867	1875	1749	2084	2122	1979	1933	2030	2003	1810	1902	2030	2088	1713	2237
Lta_sg_Br_4_35204089	429	411	436	412	368	509	452	338	373	400	384	446	411	395	365	348	299	272	367	449	340	402	318	285	311	245
Mapk11_sg_Br_2_89146763	990	888	860	886	918	991	801	795	910	933	1033	918	888	893	954	831	1004	1075	954	930	942	1018	903	916	1045	991
Mapk11_sg_Br_2_89146826	1003	853	905	873	912	651	1377	712	882	716	948	901	845	872	1193	751	805	860	962	856	797	874	1165	694	918	997
Mapk11_sg_Br_5_89146159	970	981	937	878	897	939	943	831	990	921	932	813	1066	932	995	826	1126	1039	904	922	1153	888	891	832	970	1333
Mapk11_sg_Br_7_89145856	1224	1283	1406	1314	1258	1122	1306	1361	1167	1235	1234	1360	1323	1349	1313	1318	1277	1460	1331	1310	1314	1437	1384	1117	1312	1574
Mapk12_sg_Br_1_89140412	923	782	872	906	975	965	844	956	1068	734	968	911	921	967	826	865	1181	777	1029	970	1012	750	947	893	1086	708
Mapk12_sg_Br_5_89135450	1038	1000	1246	1178	1422	1102	1114	1136	1540	950	1194	1172	1306	1135	1164	1045	1199	1087	1152	1137	1353	1082	1228	1039	1038	1082
Mapk12_sg_Br_7_89134667	708	710	671	676	598	669	748	513	628	663	681	589	668	567	711	621	713	585	692	721	733	574	697	597	681	491
Mapk12_sg_Br_8_89133110	1558	1924	1863	2154	2001	1940	1957	1945	2027	2030	1889	1885	2091	1682	2227	2127	2173	1651	1956	1833	1871	1790	2031	2101	2290	1579
Mccc2_sg_Br_10_99967646	1735	2074	1992	2089	2082	1731	2440	2139	2377	1648	2046	2149	2149	1832	2246	1885	2282	2139	1948	2106	1976	1976	2128	1754	2133	2173
Mccc2_sg_Br_4_99991264	904	980	916	1003	876	808	921	1043	927	1022	955	1141	987	801	914	1047	1022	738	944	1033	952	884	813	1022	1187	670
Mccc2_sg_Br_5_99990300	938	800	843	790	693	599	782	876	726	562	874	765	871	625	812	802	910	826	840	798	777	643	825	812	936	856
Mccc2_sg_Br_9_99967910	884	910	930	879	1041	758	810	924	828	977	867	977	984	895	685	664	843	723	929	994	1036	914	664	820	860	759
Mgst2_sg_Br_2_51664527	813	902	925	959	1037	1081	1003	893	985	872	955	1013	819	1055	981	875	698	1056	969	964	822	999	921	788	685	855
Mgst2_sg_Br_3_51677605	1190	1217	1305	1281	1183	1265	1008	1348	1141	1200	1229	1330	1211	1204	1324	1227	1185	1374	1211	1301	1236	1272	1286	1337	1185	1286
Mgst2_sg_Br_3_51677631	1154	1224	1109	1230	997	1166	1148	1134	1263	1038	1217	1188	1124	1210	1204	1115	1115	1285	1216	1154	1139	1260	1257	999	1038	1025
Mgst2_sg_Br_4_51681825	1116	1275	1182	1221	1072	835	1176	1193	1038	1090	1112	1141	1093	986	1173	1227	1147	969	1108	1092	1068	1092	1234	1153	1108	777
Nt5e_sg_Br_2_88352291	616	831	734	777	636	738	687	824	646	786	760	854	779	807	750	792	665	887	782	770	801	862	653	656	650	713
Nt5e_sg_Br_3_88355676	1154	1197	1202	1306	1262	1272	998	1363	1151	1276	1267	1198	1381	1066	1049	1062	1285	995	1337	1243	1566	1080	1171	1150	1265	942
Nt5e_sg_Br_4_88363542	691	748	821	827	933	928	937	1033	691	727	811	853	678	836	896	722	708	924	791	785	746	871	834	691	794	855
Nt5e_sg_Br_5_88364770	885	1050	978	933	1136	825	947	915	1032	765	984	1088	955	932	1270	1399	784	1045	1035	1138	858	1009	1176	1395	742	1652
Ntrk3_sg_Br_12_78356158	1589	1430	1435	1365	1222	1440	1350	1239	1233	1336	1247	1298	1391	1353	1170	1328	1821	1443	1358	1261	1276	1418	1067	1354	1841	1496
Ntrk3_sg_Br_3_78516740	1192	1091	1078	1130	1142	984	959	1080	939	1032	1158	1158	1112	1041	1170	1086	1013	891	1207	1092	982	1004	1291	1048	927	781
Ntrk3_sg_Br_6_78461686	1203	1115	1167	1253	1273	1181	1048	1112	1138	1035	1060	1163	1177	1232	1066	1114	1413	874	1129	1144	1202	1023	1144	1182	1442	778
Ntrk3_sg_Br_8_78460571	1424	1307	1402	1387	1141	989	1272	1310	1007	1078	1331	1454	1272	1224	1279	1470	1186	1076	1227	1320	1329	1162	1282	1302	1085	955
Padi1_sg_Br_2_140832393	955	927	817	848	982	907	790	800	831	1074	785	846	777	1020	757	727	692	892	782	818	756	864	720	754	609	669
Padi1_sg_Br_5_140829421	1294	1586	1429	1469	1597	1803	1499	1210	1841	1877	1404	1663	1507	1428	1521	1689	1379	1525	1354	1483	1448	1535	1368	1530	1209	1346
Padi1_sg_Br_7_140828143	1374	1456	1594	1559	1394	1506	1351	1391	1381	1165	1622	1443	1564	1535	1425	1262	1544	1465	1612	1428	1635	1268	1777	1332	1426	1406
Padi1_sg_Br_9_140826955	1605	1581	1349	1415	1312	1511	1409	1239	1414	1400	1481	1471	1454	1473	1566	1457	1708	1463	1391	1273	1300	1460	1316	1428	1516	1338
Padi4_sg_Br_10_140756386	1314	1227	1256	1175	1152	1441	1218	1060	1232	1377	1232	1081	1268	1145	1143	1156	1213	1085	1231	1213	1306	1224	1108	1157	1181	983
Padi4_sg_Br_11_140752546	738	677	815	762	640	967	722	680	637	953	742	829	864	976	639	718	1110	1002	771	685	961	852	742	816	961	913
Padi4_sg_Br_2_140769400	1481	1387	1253	1415	1419	1545	1216	1190	1270	1365	1357	1264	1390	1357	1444	1271	1596	1639	1307	1262	1474	1380	1487	1359	1566	1520
Padi4_sg_Br_7_140758023	1060	1113	1235	1067	996	937	1016	1082	825	1063	1168	1108	1141	1005	988	1207	1070	1093	1088	1071	1172	1089	928	1333	1233	1038
Parp3_sg_Br_2_106475843	1426	1757	1780	1697	1568	1518	1716	2192	1771	1517	1707	1743	1653	1623	1898	1756	1736	1678	1660	1729	1577	1634	1925	1669	1698	1366
Parp3_sg_Br_3_106475111	1359	1168	1120	1127	962	1096	1656	941	1107	1005	1202	1058	1095	1105	993	923	975	868	1161	1062	1033	1078	977	918	1044	782
Parp3_sg_Br_4_106474772	782	735	746	810	729	716	778	703	649	808	809	701	796	812	733	745	706	856	795	718	683	759	671	771	606	971
Parp3_sg_Br_7_106473748	1013	960	948	949	975	1136	870	1071	906	1146	927	923	1006	953	915	1240	832	758	909	999	923	864	978	1145	798	786
Pctp_sg_Br_1_90002761	1225	1255	1408	1189	1332	1246	1342	1049	1304	1037	1300	1131	1313	1530	1228	1139	1374	1295	1205	1234	1370	1364	1201	1121	1222	1340
Pctp_sg_Br_2_89991093	798	762	729	800	759	842	705	916	596	816	841	883	739	755	851	883	655	777	730	871	710	838	822	792	647	684
Pctp_sg_Br_3_89988707	1252	1373	1381	1447	1399	1418	1585	1491	1292	1288	1414	1492	1497	1537	1505	1264	1507	1549	1445	1434	1549	1495	1451	1230	1400	1652
Pctp_sg_Br_4_89987316	1220	1618	1277	1558	1380	1346	1703	1776	1366	1437	1376	1363	1462	1464	1439	1358	1536	1479	1414	1291	1256	1642	1536	1215	1466	1524
Pfkfb4_sg_Br_1_108992108	1888	1393	1466	1251	1396	1214	1302	1262	1415	1273	1237	1226	1345	1220	1242	1282	1149	1221	1116	1254	1375	1161	1335	1273	1077	1103
Pfkfb4_sg_Br_3_108999120	1370	955	1323	1288	1367	1206	1263	1073	1146	1226	1281	1378	1175	1309	984	1027	1129	1045	1346	1137	1333	1068	1071	1116	1006	985
Pfkfb4_sg_Br_5_109007311	955	663	764	824	699	853	597	805	642	830	821	843	802	892	584	794	786	737	775	744	752	705	688	843	637	676
Pfkfb4_sg_Br_7_109008372	1137	1029	1090	1004	823	1033	1093	1086	879	881	1135	1027	1029	958	1007	1157	893	925	1075	955	1024	939	936	1113	790	979
Pik3r2_sg_Br_10_70770654	915	849	1000	906	751	885	840	838	826	811	850	814	778	932	843	679	878	842	790	815	895	886	872	729	886	652
Pik3r2_sg_Br_11_70770392	1309	1193	1278	1095	1264	1027	1335	1141	1250	1088	1180	1036	1114	1189	1217	952	1160	1045	1157	1118	1153	1062	1246	960	1248	1013
Pik3r2_sg_Br_2_70774763	1217	936	1043	1081	936	1129	1059	1164	1026	1103	1067	1022	1060	1146	1083	963	1017	1080	1033	962	1150	927	1079	1108	1047	978
Pik3r2_sg_Br_5_70772223	805	718	648	685	693	521	616	716	684	540	616	705	617	549	733	884	587	573	614	683	538	602	742	781	440	420
Pipox_sg_Br_2_77892117	1370	1074	1077	1136	1201	998	1111	1002	984	1014	1225	1186	1022	1175	1250	927	944	1176	1208	1068	1052	1096	1157	897	884	1157
Pipox_sg_Br_2_77892209	1749	1515	1823	1596	1688	1811	2066	1562	1406	1910	1685	1615	1443	1679	1654	1434	1483	1659	1688	1575	1508	1606	1764	1504	1431	1817
Pipox_sg_Br_3_77883853	1259	1052	1121	1170	1165	1185	915	1020	1081	1014	1157	1101	1151	1206	948	1010	1191	1048	1157	1091	1157	1143	1302	1158	1048	1273
Pipox_sg_Br_4_77883221	786	829	713	739	693	667	691	730	661	554	773	765	779	608	847	719	588	679	763	750	691	567	834	625	515	555
Plekha1_sg_2_130877783	931	1010	1119	1166	1238	1369	1235	1078	1040	1168	1016	1095	1100	1061	890	1023	814	1024	907	1110	1023	1082	776	951	742	864
Plekha1_sg_3_130882342	1113	952	1103	1129	1270	964	1008	1089	1403	960	1032	1023	1065	1152	1054	1061	1090	1155	992	1103	1113	1021	1069	1213	1152	919
Plekha1_sg_3_130882349	1133	1150	1089	1086	964	1247	1068	1038	1026	1115	1151	1155	1215	1015	1141	1157	993	1113	1121	1187	1110	1118	962	1202	909	1178
Plekha1_sg_4_130897359	1859	2370	2350	2348	2054	2394	2087	2294	2070	2476	2487	2383	2378	2369	2524	2421	2148	2512	2372	2358	2185	2539	2343	2396	2236	2687
Prnp_sg_Br_4_131936483	1729	2093	2217	2218	2190	1775	2292	2333	2400	1693	1955	2142	2238	1937	2320	2120	2142	1829	2030	2068	2218	2019	2393	1949	1903	2078
Prnp_sg_Br_4_131936682	944	918	998	949	1157	983	849	1068	955	860	1030	1015	967	1005	865	848	1087	946	991	941	1141	809	1061	1032	1182	934
Prnp_sg_Br_4_131936758	719	502	589	626	657	697	517	669	776	537	625	696	648	697	579	692	720	559	684	734	741	594	883	694	648	521
Prnp_sg_Br_4_131936913	1202	1218	1244	1355	1196	1150	1413	1327	1096	1088	1284	1347	1331	1066	1355	1505	1367	1079	1205	1406	1311	1089	1054	1492	1398	1305
Ptger2_sg_Br_1_44989260	956	635	807	771	766	747	789	743	831	589	930	916	931	974	945	808	996	732	1021	831	985	827	1155	953	912	835
Ptger2_sg_Br_1_44989420	708	723	742	744	807	742	697	748	616	580	829	904	750	870	887	864	682	939	920	789	789	1003	1043	862	552	1104
Ptger2_sg_Br_1_44989491	3780	4153	4306	4367	3950	3948	4048	4351	4099	4451	4441	4140	4569	4806	4817	4569	4469	5382	4633	4567	5172	5164	5142	4573	4669	6347
Ptger2_sg_Br_1_44989669	2777	3051	2996	3182	3083	3284	3008	3114	3723	3250	3304	2866	3461	3522	3279	2860	3319	3986	3253	3144	3749	3941	3897	3381	3465	3949
Ptk2_sg_Br_15_73276858	1688	1575	1514	1569	1430	1449	1386	1642	1553	1372	1510	1575	1539	1476	1526	1615	1568	1489	1399	1499	1657	1500	1436	1632	1809	1306
Ptk2_sg_Br_18_73266136	1100	970	1088	922	867	1277	1085	1136	819	1253	1071	1053	1084	1113	918	872	894	1152	1079	1021	981	1079	844	794	803	975
Ptk2_sg_Br_22_73257155	866	980	1004	1051	950	957	978	1199	1004	1008	994	1007	930	851	934	929	849	792	891	916	963	796	859	852	1042	677
Ptk2_sg_Br_9_73304446	898	820	699	837	817	780	571	812	666	678	728	809	711	721	562	750	733	736	752	903	769	714	489	682	813	861
Ramp1_sg_Br_1_91180119	975	777	973	911	1012	1092	909	916	1091	810	1036	1119	1080	1017	965	928	1310	862	985	960	1126	916	1059	937	1016	878
Ramp1_sg_Br_2_91196811	748	632	731	615	604	883	629	717	816	622	745	632	746	689	720	683	852	776	728	624	644	711	813	746	645	679
Ramp1_sg_Br_2_91196891	1142	1265	1189	1270	1315	1182	1245	1181	1154	1197	1135	1183	1332	1123	1401	1267	1317	1204	1280	1286	1305	1147	1408	1155	1335	1025
Ramp1_sg_Br_3_91223177	1139	1267	1446	1377	1194	1631	1295	1291	1148	1602	1343	1355	1343	1518	1112	1274	1619	1302	1343	1292	1535	1381	1046	1215	1721	1105
Ryr1_sg_Br_15_29104835	735	804	741	776	788	715	662	880	724	694	794	772	827	697	750	817	766	582	710	814	791	661	752	795	728	590
Ryr1_sg_Br_20_29101823	1360	1374	1427	1377	1374	1500	1652	1411	1255	1315	1448	1334	1288	1438	1280	1488	1610	1446	1505	1447	1279	1461	1329	1581	1502	1580
Ryr1_sg_Br_25_29096198	1219	1050	997	1080	1161	1394	955	1216	964	1173	1053	1138	1155	1048	957	1062	1022	1271	967	1211	1112	1033	1114	1221	908	1188
Ryr1_sg_Br_55_29068598	1166	1281	1343	1347	1266	1463	1552	1375	1725	1545	1404	1294	1308	1349	1372	1301	1413	1494	1427	1227	1327	1305	1202	1142	1411	1194
Ryr3_sg_10_270207	1242	1310	1322	1334	1377	1564	1291	1187	1245	1596	1254	1310	1321	1165	1260	1323	1256	1330	1275	1415	1309	1163	1222	1247	1137	1190
Ryr3_sg_11_290191	763	865	839	1042	777	838	705	1048	1237	855	842	938	861	1034	703	919	822	995	816	860	870	851	815	859	871	835
Ryr3_sg_18_316136	721	848	794	906	814	720	747	779	787	949	869	933	808	814	946	785	677	920	935	868	740	914	1015	829	831	762
Ryr3_sg_4_249901	695	750	767	694	801	643	802	906	737	607	819	777	709	731	862	848	785	703	707	770	717	668	891	770	695	836
Scn11a_sg_Br_12_119795782	858	1273	1063	1156	1099	1346	1079	1393	1041	1357	1183	1292	1157	1204	1144	1154	1042	1058	1133	1215	1198	1160	1020	1124	1022	964
Scn11a_sg_Br_15_119790225	1318	1750	1549	1635	1607	1410	1515	1384	1220	1480	1712	1744	1756	1579	2024	1485	1615	1750	1774	1748	1784	1640	1919	1546	1834	2803
Scn11a_sg_Br_16_119783806	1063	1348	1170	1306	1125	1323	1172	1425	1242	1484	1163	1229	1346	1182	1265	1512	1378	1398	1223	1206	1347	1208	1123	1664	1462	1153
Scn11a_sg_Br_9_119805789	616	619	651	576	529	524	535	467	550	444	622	522	571	482	536	514	661	492	625	488	619	524	626	510	561	489
Sh2b3_sg_Br_2_121828515	915	938	963	1022	930	799	868	920	874	949	992	981	928	992	938	1228	1009	946	985	1016	888	977	822	1207	899	986
Sh2b3_sg_Br_2_121828801	1411	1428	1669	1727	1887	1672	1972	1846	1853	1455	1603	1672	1541	1515	1752	1737	1352	1259	1607	1765	1549	1588	1993	1801	1266	1075
Sh2b3_sg_Br_2_121828925	1286	1217	1279	1387	1378	1460	1753	1350	1242	1152	1300	1255	1279	1300	1146	1607	1232	1100	1242	1355	1232	1262	1121	1549	1247	1005
Sh2b3_sg_Br_3_121819190	1049	974	1038	1144	1061	1377	1484	1030	1255	1386	1139	1203	953	1142	1159	1015	1070	914	1150	1172	1014	1028	1001	1042	877	909
Sirt5_sg_Br_3_43371924	1306	1215	1537	1443	1383	1609	1474	1256	1606	1430	1370	1248	1360	1672	1320	1053	1369	1299	1380	1287	1581	1400	1445	1146	1435	1268
Sirt5_sg_Br_4_43376738	989	940	1091	934	1084	1029	1028	924	1007	1328	1021	1114	1136	981	1072	1036	961	901	1059	916	1025	939	1159	1039	878	765
Sirt5_sg_Br_4_43376885	1247	1322	1138	1311	1158	1017	989	1258	1105	1056	1291	1323	1198	1170	1343	1364	1437	1233	1281	1232	1123	1339	1169	1310	1532	1159
Sirt5_sg_Br_5_43379701	798	696	887	800	738	878	747	699	692	804	872	860	982	824	705	771	1029	741	912	822	952	697	681	769	918	581
Slc15a1_sg_Br_10_121480698	1588	1622	1491	1498	1701	1407	1668	1662	1778	1457	1591	1493	1775	1671	1591	1625	1906	1840	1475	1462	1848	1735	1709	1729	1784	2019
Slc15a1_sg_Br_4_121491084	1172	1168	1127	1171	1038	1102	999	1077	1300	1082	1125	1135	1090	1035	1194	953	1113	928	1104	1135	1162	1112	1213	965	1080	778
Slc15a1_sg_Br_5_121489887	1177	1158	1148	1194	1268	1280	986	1145	1281	1283	1221	1134	1147	1483	922	1256	1132	1361	1256	1162	1284	1483	1034	1219	1108	1322
Slc15a1_sg_Br_6_121487033	1392	1023	1066	1039	1146	811	960	1077	952	1032	1055	1057	1144	1084	964	978	908	1028	1066	1027	1072	1001	935	885	751	873
Slc16a5_sg_Br_2_115465041	1156	1107	949	1017	1022	941	933	935	852	768	1003	979	858	885	829	1072	770	906	988	989	889	904	711	1136	861	717
Slc16a5_sg_Br_3_115469538	1390	1148	1026	1109	1199	964	1066	977	1045	960	1057	1082	1184	1061	1174	1086	1002	977	1051	1141	1132	1034	1139	1103	1094	855
Slc16a5_sg_Br_3_115469718	1013	738	687	766	740	747	644	722	691	756	725	753	716	834	614	765	765	869	775	808	706	804	596	791	747	818
Slc16a5_sg_Br_3_115469789	1195	1329	1325	1284	1363	1095	1147	1232	1346	1295	1242	1218	1159	1098	1081	1360	1169	1132	1161	1147	1112	1086	952	1307	1030	920
Slc1a4_sg_Br_1_20332142	1335	1164	1424	1310	1602	1661	1189	1648	1726	1344	1414	1288	1424	1485	1225	1121	1537	1282	1472	1276	1512	1307	1426	1235	1501	1143
Slc1a4_sg_Br_1_20332325	1854	1239	1313	1321	1660	1471	1305	1266	1322	1431	1514	1283	1371	1528	1306	1289	1456	1356	1527	1322	1342	1441	1416	1402	1333	1623
Slc1a4_sg_Br_3_20318707	816	773	790	822	801	954	813	687	770	797	799	694	728	769	628	683	862	672	757	768	760	666	524	631	801	590
Slc1a4_sg_Br_4_20314022	1253	1087	1050	1154	1141	1017	957	1302	1015	1031	1173	1232	1124	1044	1093	1265	1005	1266	1100	1116	1180	1071	1106	1321	954	1058
Slc46a1_sg_Br_1_78465986	811	749	713	738	923	617	628	798	789	615	772	757	852	748	725	877	991	709	717	783	848	633	745	899	936	578
Slc46a1_sg_Br_2_78466410	1146	1030	1138	1062	1020	1416	970	1020	946	1001	1087	1099	1134	1088	941	1100	1070	941	1103	1056	1250	1067	918	1397	976	808
Slc46a1_sg_Br_2_78466625	1304	1218	1151	1035	984	1092	1267	1243	942	1285	1083	1153	1137	1021	1325	1179	1272	1037	1056	1114	1137	1044	1332	1190	1237	1041
Slc46a1_sg_Br_2_78466863	1044	1043	1008	1141	1078	852	971	974	1360	880	1048	989	1001	1078	962	848	970	1164	1022	948	896	1017	891	798	872	1002
Slc5a3_sg_Br_2_92077356	1169	1241	1272	1302	1519	1173	1056	1116	1486	1101	1213	1211	1317	1113	1147	1175	1189	1285	1253	1251	1249	1177	1130	982	928	1621
Slc5a3_sg_Br_2_92077593	711	773	853	768	699	619	902	829	703	605	736	670	786	678	749	649	784	671	754	646	654	731	575	582	726	635
Slc5a3_sg_Br_2_92077906	1108	1127	1110	1138	1146	941	1336	1095	1051	860	1124	1032	1051	1114	1341	934	1199	1149	1138	1142	1216	1110	1244	912	1281	2031
Slc5a3_sg_Br_2_92078073	1149	1278	1163	1110	1249	1266	1276	963	1226	1334	1185	986	1381	1329	1355	1044	1364	1189	1298	1031	1311	1311	1204	967	1099	1114
Smox_sg_Br_3_131516386	1340	1239	1270	1234	1429	1408	1081	1106	1133	1301	1232	1240	1189	1270	1080	1205	1146	1435	1131	1304	1242	1334	1169	1110	1217	1496
Smox_sg_Br_4_131520162	650	395	426	418	422	312	386	350	497	266	433	419	464	418	433	479	415	379	468	473	391	386	504	496	394	299
Smox_sg_Br_5_131520513	1272	1178	1330	1211	1315	1235	1412	1304	1140	1127	1326	1218	1304	1198	1293	1068	1365	1075	1288	1205	1291	1176	1410	1062	1506	918
Smox_sg_Br_5_131520624	733	749	748	721	796	712	692	658	726	808	750	759	684	763	766	576	840	765	697	757	770	646	744	646	839	725
Thra_sg_Br_4_98756986	715	780	771	650	642	678	723	670	672	553	735	663	719	637	791	652	712	635	672	663	744	703	753	614	886	511
Thra_sg_Br_6_98761742	850	639	630	668	714	498	592	491	658	477	657	580	593	524	604	424	592	482	610	536	625	581	664	434	545	431
Thra_sg_Br_7_98763063	1204	1016	1100	1064	1068	952	917	1175	979	878	1131	1240	1122	1218	960	1143	1111	1336	1174	1133	1107	968	1116	1010	1009	1558
Thra_sg_Br_8_98763606	931	1148	1135	1211	1067	1176	1124	1102	916	1291	1052	1050	972	1174	1138	1162	836	1221	1096	1019	1026	1152	1057	1101	907	1082
Tmlhe_sg_2_57744	1426	1432	1527	1558	1704	1287	1281	1402	1350	1167	1615	1516	1465	1607	1423	1382	1404	1557	1647	1483	1497	1666	1439	1283	1413	1280
Tmlhe_sg_2_57813	990	1133	1133	1120	960	1342	1170	1150	962	1228	1226	1083	1137	1147	1197	1026	1151	1043	1224	1158	1067	1204	1076	950	1166	988
Tmlhe_sg_3_99239	1243	1483	1320	1382	1363	1486	1358	1324	1341	1299	1319	1475	1222	1362	1247	1551	1379	1481	1398	1344	1280	1538	1098	1426	1496	2600
Tmlhe_sg_3_99298	925	952	1003	966	910	847	993	936	917	867	987	908	981	934	1234	824	1116	812	947	913	980	939	1156	1035	1128	758
Tnf_sg_Br_1_35201705	1149	1082	1124	1144	1117	1133	982	1437	1110	842	1271	1068	1242	1150	1016	1189	1225	1189	1224	1130	1136	1202	1069	1202	1185	2101
Tnf_sg_Br_2_35201115	1268	1112	1166	1188	1311	1255	1195	1432	1095	1177	1372	1223	1349	1190	1502	1249	1401	1352	1280	1266	1509	1168	1478	1237	1436	1420
Tnf_sg_Br_3_35200863	648	535	562	549	617	569	460	548	586	609	649	646	706	694	456	485	730	661	616	559	825	628	680	576	1030	864
Tnf_sg_Br_4_35200456	1429	1255	1353	1277	1494	1216	1256	1409	1373	1312	1432	1168	1416	1279	1372	1266	1570	1210	1579	1181	1461	1284	1051	1048	1444	1111
Tnfsf11_sg_Br_1_78307822	1018	1001	1142	1049	916	916	1020	919	866	937	971	1004	989	923	1097	994	975	965	950	1058	935	886	1235	1165	773	1147
Tnfsf11_sg_Br_2_78299912	975	952	988	1093	938	911	970	978	998	986	1020	1081	913	946	927	973	1019	1017	976	1017	938	1114	903	994	1080	2583
Tnfsf11_sg_Br_5_78278914	869	788	661	877	760	758	782	908	676	789	852	802	989	871	900	808	790	756	919	825	887	880	881	831	630	713
Tnfsf11_sg_Br_5_78278971	916	952	926	977	872	787	831	806	806	780	952	976	943	1000	914	1076	773	876	896	1010	975	1087	904	1223	769	834
Top1mt_sg_Br_2_75676024	1085	1058	981	955	942	903	988	1100	1048	741	1023	912	1000	973	808	903	1215	1047	910	885	971	910	750	818	1064	838
Top1mt_sg_Br_5_75669376	1087	993	1031	1097	891	1097	1027	1072	942	904	1078	1027	1021	1030	944	760	1041	1168	1096	1029	1011	950	912	816	1025	1073
Top1mt_sg_Br_6_75668704	1156	1064	900	1059	980	928	1041	1143	780	924	1034	985	975	973	1103	1289	760	1119	1143	1040	868	978	1120	1136	629	844
Top1mt_sg_Br_7_75667923	940	787	901	954	894	1332	961	879	1114	1405	832	866	790	965	878	968	797	1082	801	953	770	1003	891	920	789	898
Tubb2a_sg_Br_2_34076635	857	786	655	623	696	687	608	709	581	972	649	608	580	581	692	568	672	618	661	661	605	589	712	625	653	573
Tubb2a_sg_Br_3_34076230	1404	1468	1585	1513	1521	1570	1695	1429	1434	1599	1530	1323	1402	1372	1470	1482	1342	1194	1473	1350	1486	1357	1527	1328	1335	1136
Tubb2a_sg_Br_4_34075196	1169	1238	1284	1176	1165	1077	1199	1030	1616	1295	1318	1219	1300	1302	1183	1117	1172	1230	1241	1198	1270	1233	1174	1105	1072	1045
Tubb2a_sg_Br_4_34075449	1383	1399	1448	1521	1552	1314	1298	1311	1289	1284	1426	1300	1408	1311	1128	1487	1447	1182	1379	1398	1260	1200	1155	1434	1455	1062
Zhx2_sg_Br_3_57821564	1588	1602	1549	1438	1421	1564	1407	1470	1337	1803	1526	1521	1417	1594	1397	1497	1347	1696	1454	1433	1377	1675	1332	1558	1454	1670
Zhx2_sg_Br_3_57821722	1450	1590	1517	1511	1930	1378	1482	1467	2126	1444	1333	1480	1509	1280	1471	1485	1504	1233	1361	1438	1657	1416	1421	1298	1523	988
Zhx2_sg_Br_3_57821868	1033	714	866	927	896	1147	1080	918	931	1095	943	1016	995	1229	947	776	1154	1047	932	1012	1005	969	1022	938	921	1431
Zhx2_sg_Br_3_57822266	1084	1130	998	1151	1141	974	1500	974	1374	983	1121	1041	1073	1123	1132	975	841	1265	1135	1147	1157	1260	1024	955	866	2195
Hif1a_sg_Br_3_73928117	1898	1934	1722	1652	1329	1142	1567	1579	1513	1168	1878	2039	2011	2211	1972	1997	2214	2118	1985	2147	2126	2301	1690	1908	2385	1724
Hif1a_sg_Br_5_73930761	1464	1387	1277	1291	1151	1380	1112	1216	1158	1479	1586	1580	1553	1782	1432	1573	1565	1958	1648	1510	1489	1634	1448	1611	1671	2038
Pik3cd_sg_Br_12_149655592	1426	1849	1222	1136	1051	1150	1128	1110	1058	1390	873	776	833	615	954	818	562	727	809	740	653	594	933	744	537	585
Pik3cd_sg_Br_15_149654816	1024	918	493	454	492	354	436	473	410	318	180	204	235	162	161	245	99	159	144	99	173	115	106	143	86	112
Pik3cd_sg_Br_5_149659871	1391	1218	1207	1048	1180	1063	1101	1071	1072	832	947	986	917	885	631	887	761	684	821	896	791	723	800	983	590	658
Hmmr_sg_Br_5_40723403	1647	1690	1612	1661	1507	1585	1345	1645	1660	1831	1493	1670	1647	1571	1623	1818	1446	1711	1558	1626	1514	1555	1544	1818	1362	1669
Hmmr_sg_Br_7_40721691	1276	1364	1443	1289	1666	1579	1664	1333	1511	1546	1298	1310	1247	1356	1252	1524	1413	1236	1264	1337	1312	1561	1208	1554	1425	1163
Socs2_sg_Br_2_95414900	1147	1067	1341	1099	1418	1233	1237	1070	1094	1220	1196	1297	1204	1522	992	1284	1148	1375	1136	1234	1278	1323	985	1357	1004	1253
Socs2_sg_Br_3_95412968	1373	1246	1252	1339	1199	1207	1598	1193	1137	1120	1250	1306	1256	1372	1105	1271	1161	1293	1217	1335	1126	1350	960	1433	1520	1217
NonTargetingControl_0001	1424	1580	1567	1550	1724	1608	1451	1620	1628	1336	1547	1553	1534	1575	1538	1562	1587	1475	1507	1543	1371	1614	1397	1639	1537	1469
NonTargetingControl_0002	1086	1146	1117	1088	1173	1134	1323	1159	1039	932	1188	1183	1056	1085	1146	1223	997	1196	1049	1166	1030	1037	1047	1126	1122	1152
NonTargetingControl_0003	1567	1839	1698	1741	1874	1918	2200	1752	1659	1586	1723	1790	1641	1618	2105	1742	1588	1575	1607	1743	1625	2045	1851	1935	1669	3154
NonTargetingControl_0004	1409	1697	1510	1661	1444	1429	1404	1505	1235	1284	1551	1421	1490	1418	1556	1483	1579	1472	1476	1538	1564	1570	1489	1455	1965	1120
NonTargetingControl_0005	947	864	973	937	1084	1095	911	893	1120	807	1114	1088	1046	1151	903	929	1290	1154	1075	1017	1103	1009	1102	972	1113	1348
NonTargetingControl_0006	1653	1830	1898	1836	2163	1787	1910	2048	2689	1742	1810	1880	1935	1827	1905	1942	2120	1758	1839	1656	1792	1856	1810	2094	2280	1484
NonTargetingControl_0007	1147	1323	1438	1461	1585	1313	1307	1305	1476	1339	1470	1546	1331	1437	1514	1605	1265	1637	1518	1592	1409	1414	1410	1682	1303	1262
NonTargetingControl_0008	950	1064	1098	1041	948	885	1158	958	884	1041	1078	1174	1034	981	1254	988	877	976	1094	1059	982	1085	1252	944	762	842
NonTargetingControl_0009	1552	1749	1813	1783	1765	2233	2238	1743	1969	1968	1741	1772	1982	1695	2106	1745	1844	1595	1770	1843	1927	1656	2325	1884	1864	1373
NonTargetingControl_0010	1414	1257	1433	1401	1485	1115	1405	1375	1121	1081	1366	1399	1428	1191	1386	1691	1360	1169	1347	1406	1260	1237	1263	1668	1247	1081
NonTargetingControl_0011	1443	1522	1532	1501	1789	1819	1392	1534	1545	1769	1442	1480	1441	1488	1451	1497	1509	1498	1569	1569	1414	1461	1317	1533	1415	1458
NonTargetingControl_0012	1455	1295	1461	1381	1435	1212	1414	1366	1502	1153	1296	1275	1433	1422	1481	1147	1640	1321	1350	1445	1568	1362	1532	1017	1523	1581
NonTargetingControl_0013	1103	1152	1173	1192	1299	1357	1143	1150	1117	1170	1096	1052	1243	1179	1185	992	1439	1113	1163	1081	1141	1195	1242	1082	1426	1017
NonTargetingControl_0014	1498	1447	1416	1519	1315	1264	1493	1331	1133	1222	1526	1538	1394	1498	1655	1465	1531	1401	1571	1531	1439	1634	1629	1451	1412	1497
NonTargetingControl_0015	1749	2064	1922	1914	1866	1805	1851	1765	1753	2073	1868	1846	1814	2045	2187	1995	1709	2123	1937	2198	1829	2119	2216	2013	1696	2170
NonTargetingControl_0016	836	1021	1197	1138	1108	931	1021	1165	1334	878	1156	1152	1130	1218	1171	1019	1051	1156	1178	1129	1219	1130	1160	1022	1032	1935
NonTargetingControl_0017	1270	1333	1357	1509	1726	1324	1448	1560	1685	1415	1427	1482	1431	1517	1398	1508	1617	1368	1434	1404	1423	1367	1354	1568	1456	1220
NonTargetingControl_0018	1239	1344	1371	1306	1482	1397	1068	1208	1306	1369	1345	1339	1279	1265	1372	1577	1168	1237	1267	1278	1267	1239	1361	1692	1214	1163
NonTargetingControl_0019	1013	1114	1141	1080	1076	1062	1059	1137	945	989	1052	1140	1050	1005	912	1317	1115	1039	1171	1170	1038	933	908	1168	963	1044
NonTargetingControl_0020	975	986	1037	1006	883	1062	1383	1130	867	943	1059	1019	964	960	1132	1098	1020	1026	1044	993	995	916	980	1097	1086	1002
NonTargetingControl_0021	1336	1404	1419	1324	1550	1261	1389	1351	1391	1156	1434	1478	1472	1435	1929	1414	1604	1289	1481	1466	1513	1443	1813	1296	1728	1138
NonTargetingControl_0022	592	547	608	607	445	609	674	585	456	543	577	589	556	536	612	639	513	488	532	693	505	584	590	614	402	436
NonTargetingControl_0023	1930	1361	1402	1459	1157	1236	1607	1348	1297	1175	1397	1395	1387	1206	1432	1546	1394	1155	1507	1246	1476	1428	1274	1466	1721	1113
NonTargetingControl_0024	1418	1411	1559	1331	1511	1445	1378	1419	1344	1278	1531	1459	1408	1538	1527	1353	1360	1632	1563	1432	1388	1441	1336	1237	1314	1678
Bcl6_3_11211	1754	1806	1757	1526	1895	1664	2547	1521	2019	1796	951	794	954	836	934	845	813	784	788	709	640	664	831	783	563	524
Bcl6_3_11255	842	960	925	798	774	1273	1331	1039	756	1503	66	101	87	49	93	100	26	45	26	19	20	33	58	37	13	21
Bcl6_4_13900	1306	1237	1157	1022	1256	1379	2045	1046	1311	1317	403	384	360	354	413	323	199	284	282	286	219	245	268	311	120	191
Bcl6_4_13951	2170	2098	2163	1787	1922	1908	2811	2130	2039	2105	697	761	738	579	665	744	679	489	487	544	476	499	441	575	548	340
Bcl6_5_15721	1784	2175	1853	1579	1691	1700	2359	1787	2088	2156	590	554	552	511	701	696	363	563	390	382	321	339	542	503	268	326
Prdm1_3_78271	1632	1757	2300	2614	2479	2452	2491	3362	3086	2750	3231	3638	3614	4046	3444	3578	4204	3811	3436	3728	3824	4467	3646	3982	4486	4397
Prdm1_3_78296	1884	1839	2326	2706	2070	2175	2423	3766	3394	4362	4381	4956	5359	5889	5881	6787	5394	6641	4437	5200	5549	6460	6034	6927	6319	6950
Prdm1_3_78321	1773	1708	2275	2438	2235	2254	2766	2944	3125	2860	3438	3767	4009	4175	3948	4227	4398	4427	3588	3931	4453	4365	4510	4377	5009	4472
Prdm1_4_81468	1620	1736	2268	2368	2791	2344	2315	3173	4937	2709	3347	3547	3684	4488	3635	3928	4197	4755	3470	3622	3809	4406	3991	4276	4094	5675
Tcf7_2_52282170	1210	1385	1871	1721	2546	2636	2526	1678	1687	2137	1530	1627	1374	1331	1640	1618	1782	1415	2158	2016	1871	1531	2704	3271	3748	3552
Tcf7_4_52260536	941	782	1157	992	1342	1072	1418	1067	1028	836	848	873	795	645	706	711	936	1043	1136	1305	899	856	1080	1226	2009	3059
