# Supplementary material for: In vivo CRISPR screens reveal a HIF-1α-mTOR-network regulates T follicular helper versus Th1 cells
Source: Nat Commun. 2022 Feb 10;13:805. doi: 10.1038/s41467-022-28378-6 (PMC8831505; doi:10.1038/s41467-022-28378-6)
Supplement: Supplementary file 8 — Supplementary Data 6 [file 41467_2022_28378_MOESM8_ESM.xlsx]

## Sheet: GC Tfh KO vs WT
Hif1a-KO vs WT GC Tfh				Hif1a-KO vs WT pre-Tfh				Hif1a-KO vs WT Th1
GENENAME	log2FoldChange	padj		GENENAME	log2FoldChange	padj		GENENAME	log2FoldChange	padj
Narf	-1.15533	3.90355e-120		Narf	-1.06242	2.08039e-105		Narf	-1.17963	4.2918e-124
Aldoc	-1.97822	4.70456e-65		Aldoc	-1.53813	3.49723e-37		Aldoc	-1.08415	5.02628e-14
Ankrd37	-3.90188	2.74755e-61		Ankrd37	-3.54744	1.81611e-61		Ankrd37	-3.26431	1.85362e-38
Eno1	-1.20307	2.55917e-58		Eno1	-0.839642	1.26717e-27		Eno1	-0.603077	9.08365e-14
Grhpr	-1.51041	2.43193e-57		Grhpr	-1.08522	2.79233e-28		Grhpr	-0.805589	1.50004e-13
Tpi1	-1.62081	1.60702e-50		Tpi1	-1.09377	3.5908e-22		Tpi1	-0.880053	9.00664e-14
Rgs11	-2.44316	9.87324e-42		Rgs11	-1.92005	2.73826e-26		Rgs11	-1.69774	3.87466e-16
Slc16a3	-2.32572	1.14038e-40		Slc16a3	-1.68102	2.35845e-20		Slc16a3	-0.881187	3.62013e-05
Mgarp	-2.80353	4.1783e-35		Mgarp	-1.60079	8.34647e-14		P4ha1	-1.0863	1.67549e-17
P4ha1	-1.42759	1.49141e-33		P4ha1	-1.09795	1.92302e-19		Egln3	-1.29647	5.95439e-22
Egln3	-1.14417	9.90857e-32		Egln3	-0.874916	7.55207e-17		Pdk1	-0.612507	8.77496e-14
Pdk1	-0.831075	4.51672e-29		Pdk1	-0.5193	1.68907e-10		Rps3a2	2.84926	1.14526e-19
Rps3a2	3.08544	3.13708e-25		Rps3a2	3.08225	3.77868e-25		RP24-549O22.3	11.8345	1.58874e-26
RP24-549O22.3	10.3126	5.71355e-23		RP24-549O22.3	10.4509	1.47675e-23		Pkm	-0.353558	3.602e-05
Pkm	-0.682446	1.29819e-22		Pkm	-0.47653	2.70477e-10		Pgk1	-0.410843	0.000284583
Pgk1	-0.833269	3.10373e-21		Pgk1	-0.488747	1.65742e-06		Pfkl	-0.377652	0.0170062
Pfkl	-0.944859	3.62629e-21		Pfkl	-0.511994	1.80474e-05		Aldoa	-0.508296	1.42651e-09
Aldoa	-0.711048	2.51692e-20		Aldoa	-0.433738	9.00783e-07		Prelid1	-0.230967	0.0023397
Prelid1	-0.479784	6.12934e-18		Prelid1	-0.364748	9.2941e-10		Trappc6a	-0.383574	3.0614e-08
Trappc6a	-0.489572	3.03248e-17		Trappc6a	-0.376598	1.22516e-09		Bnip3	-1.81708	0.00040351
Slc2a1	-0.782597	2.49416e-16		Slc2a1	-0.437086	0.000153019		RP24-549O22.4	7.99149	3.56727e-10
Bnip3	-1.85506	9.1054e-16		Bnip3	-1.28921	3.9011e-06		Gapdh	-0.445318	1.17609e-05
Pgm2	-0.400086	1.73519e-12		Pgm2	-0.2227	0.00268941		Gpi1	-0.188348	0.0286418
Egln1	-0.45665	9.93185e-12		Egln1	-0.270897	0.00138022		Rnf145	-0.211078	0.000162439
RP24-549O22.4	3.85487	1.30894e-11		RP24-549O22.4	3.74487	2.12473e-10		Hddc2	-0.302188	0.00155388
Gapdh	-0.600716	1.59692e-11		Gapdh	-0.499234	1.9749e-07		Ank3	-0.597064	9.05771e-07
Gpi1	-0.354578	1.49717e-10		Gpi1	-0.217861	0.00189112		Hprt	-0.15054	0.0492125
5330426P16Rik	-0.734716	9.95108e-10		5330426P16Rik	-0.488768	0.000885948		Ldha	-0.277874	0.00667896
Ak4	-3.80938	1.46121e-09		Ak4	-3.58788	1.78199e-05		BC017643	-0.212886	3.08767e-05
Rnf145	-0.273861	9.00503e-09		Rnf145	-0.165725	0.00845708		Sh3kbp1	-0.154044	0.00100573
Hddc2	-0.399816	1.54423e-08		Hddc2	-0.261232	0.00303171		Rps3a1	-0.34599	0.00012267
Ank3	-0.748433	1.62203e-08		Ank3	-0.819957	2.2297e-10		Snx25	-0.383791	2.02528e-07
Hprt	-0.267298	3.71024e-08		Hprt	-0.243463	1.62598e-06		Ptprk	-1.22316	0.000148775
Ccdc53	-0.282201	6.31303e-08		Ccdc53	-0.152694	0.048678		2310022B05Rik	-0.330753	0.031737
Rlf	-0.329144	6.45057e-08		Rlf	-0.294414	4.04051e-06		Ufsp2	-0.28721	0.000148775
Pgam1	-0.516419	1.79777e-07		Pgam1	-0.39484	0.000774191		Afg3l2	-0.132268	0.019301
Mif	-0.688161	1.79777e-07		Mif	-0.412642	0.0248281		Itga7	-1.05878	2.46014e-09
Map2k1	-0.372918	2.26505e-07		Map2k1	-0.207781	0.0490844		Plcb2	-0.386097	0.0101006
Ldha	-0.400421	2.55617e-07		Ldha	-0.269131	0.00680397		Ifi204	0.586951	0.0442463
BC017643	-0.23347	8.31464e-07		BC017643	-0.196238	0.000155061		Mbnl1	0.574973	0.00914535
Pafah1b3	-0.593369	1.94309e-06		Pafah1b3	-0.470474	0.0015392		Cd1d2	1.91608	0.0243421
Skp1a	-0.307185	3.0201e-06		Ube2l6	0.634986	6.76017e-07		D630039A03Rik	-0.933533	0.0386861
Higd1a	-0.341505	3.98376e-06		Sh3kbp1	-0.125714	0.0155797		Rps3a3	1.16552	0.00040681
Ube2l6	0.578852	6.91691e-06		Gm19585	-0.264875	0.00223184		Themis	-0.201562	0.00222244
Sh3kbp1	-0.180455	8.81055e-06		Helz2	0.182937	0.0184836		Gm26917	0.573577	0.049923
Gm19585	-0.323965	1.68858e-05		Rps3a1	-0.27352	0.00763621		Lmf1	-0.260146	0.00489041
Helz2	0.259718	1.86507e-05		Cd226	-0.324222	0.00249103		Cd247	-0.225821	0.0350457
Plcxd1	-1.10857	2.08446e-05		Ech1	-0.180123	0.00112547		Foxred2	0.43485	0.0193254
Rps3a1	-0.358363	2.14569e-05		Snx25	-0.369101	8.06661e-07		Tdo2	1.51653	0.00359023
Gm11110	-0.452131	2.31712e-05		Rnf213	0.359307	0.000153019		Gimap7	-0.243044	0.0350457
Cd226	-0.407425	2.98278e-05		Ptprk	-1.54515	1.36615e-06		Arrb1	-0.464876	0.0233342
Fam162a	-0.584499	4.01328e-05		Ufsp2	-0.285662	7.90586e-05		Bcl7a	0.390983	0.0157577
Ndufv3	-0.232345	4.69771e-05		Oas2	0.976178	0.0186301		Cetn3	-0.155929	0.0465772
Atraid	-0.253039	4.91229e-05		Afg3l2	-0.134886	0.0070029		Pou2af1	0.576581	0.0270146
Ech1	-0.203011	5.0796e-05		Ctsw	-0.424438	0.00845708		Il17re	-1.10719	0.0493694
Snx25	-0.316798	5.2086e-05		Rhoh	-0.174548	0.0432951		St6gal1	-0.911562	0.00163593
Iqcg	-1.63356	5.573e-05		Map1b	-1.23704	0.00809219		Parp8	0.31469	0.0378741
Rnf213	0.366522	5.573e-05		Emc2	-0.157491	0.011298		Lamp1	0.313648	0.00580087
Smpdl3a	-0.254123	7.28126e-05		Mx1	0.518631	0.00303171		Rnf13	0.42036	8.35941e-06
Ptprk	-1.3947	7.28126e-05		Prelid2	-0.651989	0.00428899
2310022B05Rik	-0.37708	8.5655e-05		Galnt6	-0.206234	0.0432951
Ufsp2	-0.279409	9.12969e-05		As3mt	-0.692674	0.0106998
Oas2	1.34967	9.12969e-05		Oasl2	0.841757	0.000153019
Phldb1	0.477195	0.000112077		Ifit3	0.838728	0.00845708
Afg3l2	-0.164389	0.000136433		Slc37a4	-0.214272	0.0413395
Ctsw	-0.518113	0.000163996		Plcb2	-0.409015	0.00236675
Hirip3	0.495863	0.000163996		Ly6c2	-1.12566	0.000958075
Rhoh	-0.242776	0.000165797		Ifi204	0.701997	0.00265065
Spop	-0.190915	0.000225374		Mbnl1	0.64839	0.000774191
Map1b	-1.38728	0.000240294		Cd1d2	1.521	0.0432951
Tgfb1i1	1.2554	0.000246591		Pfkp	-0.223886	0.0150048
Cdt1	0.414487	0.000246827		D630039A03Rik	-1.06728	0.00320986
Emc2	-0.191538	0.000284225		Gm11998	-0.54109	0.0494678
Mx1	0.568768	0.000284872		Mycbp2	0.255354	2.53912e-06
Kdm4b	-0.183416	0.000284872		Clcn3	-0.132054	0.0182814
Prelid2	-0.732398	0.000284872		Ero1l	-0.278174	0.00172008
Galnt6	-0.276996	0.000370439		Sema7a	-0.366075	0.00131512
As3mt	-0.806635	0.000386276		Dnajc15	-0.404119	0.0224896
Abcg3	-0.453794	0.000386276		I830012O16Rik	1.12267	0.00348721
Oasl2	0.78519	0.000386276		Rps3a3	0.99242	0.00238412
Ifit3	0.975494	0.000386276		Themis	-0.159326	0.036947
Itga7	-0.629976	0.000403786		Lmf1	-0.241088	0.00627186
Glod4	-0.247163	0.000420049		S100a6	-0.328817	0.00464413
Slc37a4	-0.283345	0.000559171		Adcy1	-0.763697	0.0180254
Plcb2	-0.432248	0.000603015		Cd247	-0.211288	0.038962
Ly6c2	-1.10678	0.000728723		Sh3d19	-0.486883	0.0338068
Ifi204	0.724311	0.000728723		Nkg7	-0.495113	0.0463221
Nt5c3b	-0.155782	0.000766526		Ciart	-1.38874	0.0436562
Gbe1	-0.344459	0.000786542		Cacna1g	1.22276	0.0270595
Mbnl1	0.622324	0.000812393		Wscd2	-0.774649	0.0017668
Cd1d2	2.01126	0.000855327		Ifit1	0.667116	0.0125632
Gm4735	-1.45832	0.00093535		Rtp4	0.46255	0.00940249
Pfkp	-0.257878	0.00110581		Acaa2	-0.234014	0.000389097
Ano10	-0.261753	0.00119841		Mrpl40	-0.200738	0.0116408
Hscb	-0.285981	0.00126385		Ctsd	-0.273625	0.0105792
D630039A03Rik	-1.05876	0.00141504		Mx2	0.673578	0.0248513
Mat2b	-0.165339	0.00164164		Hk2	-0.600744	0.00154197
Gm11998	-0.655415	0.00166188		Tdo2	1.03804	0.0453173
Cope	-0.182346	0.00172439		Sec14l2	-0.493848	0.0252637
Mycbp2	0.189981	0.00173368		Gstt1	-1.52846	0.00994764
Clcn3	-0.153628	0.00177687		Pgd	-0.184568	0.0310542
Ppp3cc	-0.174468	0.00203692		Vopp1	-0.243821	0.0121009
Ero1l	-0.26934	0.00214664		Pik3ap1	-0.791779	0.000109388
Gm20069	-0.48904	0.0022257		Cd72	-0.580727	0.0479624
Lrrfip1	-0.143545	0.00236538		Ptpn12	-0.331014	0.0125632
Sema7a	-0.335419	0.0025296		mt-Rnr1	-0.308562	0.00376987
Rsad2	0.757129	0.00256102		Crmp1	-0.343806	0.00401781
Ndrg1	-0.496941	0.00258776		Lphn1	0.201109	0.0432951
Dnajc15	-0.459812	0.0026213		Anxa2	-0.386184	0.0191958
Zcchc2	0.14776	0.00282625		Gzmk	-0.679947	0.0486064
I830012O16Rik	1.09349	0.00294473		Eif2a	-0.171254	0.0285106
Rps3a3	0.954277	0.0030113		Itga1	-1.05143	0.045913
Agl	-0.514057	0.00312251		Ifi27l2a	0.393331	0.0487732
Eif4ebp1	-0.523617	0.00338112		Dok2	-0.194541	0.0188072
Haus3	0.316374	0.00338112		Hip1	-0.276954	0.011298
Pml	0.236802	0.00348452		Tgtp1	0.526318	0.0108753
BC026585	-1.26754	0.00360791		Slamf7	-0.608588	0.01126
Themis	-0.185176	0.00361752		Chsy1	-0.512975	0.000930535
Syf2	-0.142082	0.00371101		Lpin1	-0.361218	0.0253828
Gm26917	0.641907	0.00371101		Gm16793	-0.652117	0.0327822
Lmf1	-0.246132	0.00373263		Acot9	-0.283522	0.0067906
Galk1	-0.364284	0.00378494		Zfp280b	0.172921	0.0353798
Dot1l	0.200891	0.00385482		Slc2a3	-0.459583	0.0399602
Exosc9	-0.438018	0.00419188		Uck2	-0.290301	0.0327822
S100a6	-0.317933	0.0043654		Anxa1	-0.607792	0.0416599
Smim8	-0.239043	0.0043654		Gm11999	-1.20526	0.036947
Adcy1	-0.834748	0.00441751		Gm26541	-0.339694	0.00132896
Fam204a	-0.25206	0.00569373		Rap2a	-0.750036	0.00680397
Nipsnap3b	-0.202025	0.00570859		Slc25a24	-0.194597	0.0432951
Trafd1	0.227835	0.00648531		Gm15232	-0.52735	0.00336153
Map2k6	-0.471236	0.00688531		Cetn3	-0.181	0.00295823
Nek1	-0.234108	0.00688531		Nabp1	-0.215296	0.0399602
Cd247	-0.234539	0.00716302		Serpinb1b	-1.2732	0.00685517
Slfn3	0.401908	0.00716302		Fam71b	-0.300979	0.036947
Sh3d19	-0.523093	0.00716302		Sept11	-0.405672	0.0125632
Atad3a	0.215189	0.00732115		Alcam	-0.45158	0.036947
Dclk2	0.483553	0.00749335		Fam103a1	-0.183365	0.0150371
Nkg7	-0.558702	0.00803685		Tm6sf1	-0.975612	0.0399602
Ciart	-1.48694	0.00860506		Psrc1	0.626504	0.0437798
Cdh24	0.385681	0.00886826		Eif4e3	-0.429527	0.0085425
Rhoq	-0.373615	0.00890878		Fosl2	-0.548839	0.00080955
Sf1	0.150596	0.00905641		Med12l	-0.998994	0.00228227
Lyrm2	-0.231131	0.0091359		Trim16	-1.13046	0.0253828
Hadh	-0.203479	0.00976046		P2ry12	-1.86591	7.08117e-06
Tmlhe	-0.28968	0.00976046		Gzmb	-1.76921	0.0126255
Foxred2	0.390209	0.0112921		Igf2bp3	-0.27428	0.0441469
Cacna1g	1.23321	0.0112921		Havcr2	-1.35246	0.0327822
Commd3	-0.171287	0.0113316		Wdr95	-1.36779	0.0432951
Ptpn23	0.205881	0.0113493		Fasl	-0.459843	0.0478986
Wscd2	-0.687083	0.0113493		Atp1a2	-1.99912	0.00730087
Ndufb5	-0.165553	0.0127624		Dapk2	-0.646312	0.0079794
Fanca	0.366794	0.0127624		AA467197	-1.23844	0.0162043
Slc35e2	0.25471	0.0139123		Lamc1	-0.848322	0.0138121
St8sia1	-0.988804	0.0140675		Srsf12	-0.91652	0.0270595
Ifit1	0.638867	0.0140675		Tmcc3	-1.01159	0.0338948
Pctp	-0.446731	0.0144467		Tbc1d2	-0.709229	0.0198001
Rtp4	0.432709	0.0144467		Stc2	-3.66443	3.9011e-06
Acaa2	-0.185944	0.0144467		Vegfa	-1.99633	0.0345215
Mrpl40	-0.194699	0.0144542		Ppp1r3g	-4.4345	4.87177e-05
Txnip	-0.402507	0.0144542		Fam174b	-1.48455	0.0432951
Sat1	-0.235008	0.0148525		Igkv3-2	4.57583	0.027958
Stat2	0.206151	0.0148525		Gm6277	-1.28667	0.0121009
Zfhx2	0.314189	0.0148525
9630013D21Rik	1.16021	0.0148525
1700029J07Rik	-0.863898	0.0148525
AW112010	-0.22982	0.0148525
Zfp668	0.18591	0.0151404
Afp	-0.448497	0.0152604
Rb1	0.195393	0.0156739
Zfp292	-0.267097	0.0162934
Selk	-0.175161	0.0163873
Hcfc1	0.179334	0.0164747
Slc30a9	-0.256025	0.0165583
Ctsd	-0.253845	0.0168779
Tmem37	-2.10767	0.0168779
Anapc2	-0.112585	0.0169385
Unc13a	-0.564526	0.0171467
Commd10	-0.209014	0.017795
Jmjd6	-0.192348	0.017795
Aplp1	-0.404188	0.0186425
Mrpl54	-0.248257	0.0187318
Mx2	0.663492	0.0188744
Parp16	-0.299276	0.0188744
BC021614	-0.230988	0.0188744
Rbm14	0.238384	0.0192769
Hk2	-0.488731	0.0193273
Ptgr2	-0.175132	0.0216147
A630014C17Rik	-0.345805	0.0216147
Arhgap15	-0.226894	0.0217002
Sub1	-0.27341	0.0228043
Mbd6	0.245418	0.0228043
Dync1i2	-0.126904	0.0228043
Tdo2	1.25966	0.0228043
Sec14l2	-0.484677	0.02298
Itm2a	-0.260777	0.0239548
Dhx58	0.377827	0.0240535
Snrnp27	-0.2317	0.0244943
Proz	0.302372	0.0244943
Cdkn2a	1.34576	0.0244943
Gstt1	-1.34836	0.0253737
Aars2	0.267436	0.0253737
Dennd4b	0.142893	0.0253737
Cd3d	-0.183266	0.025924
Pigm	0.198781	0.025924
Kdm5b	-0.275254	0.0259338
Arl6ip5	-0.228536	0.0269995
Klc1	0.114149	0.0270398
Errfi1	-0.535162	0.0270398
Dus3l	0.152762	0.0279626
Pydc4	0.433646	0.0280176
Abcf1	0.11764	0.0282424
Bysl	0.233787	0.0301756
Kcna3	0.281837	0.0302756
Rhoc	-0.355131	0.0304062
Oas3	0.469837	0.0304062
Eid1	-0.233926	0.0313948
Rasl11a	0.509762	0.0326008
Cdh23	-0.380927	0.0333396
Ubac2	-0.175067	0.0333396
Arhgef3	-0.133666	0.0346946
Pgd	-0.173683	0.0346946
Rnf128	-0.755735	0.0346946
Gde1	-0.16932	0.0346946
Vopp1	-0.21806	0.0346946
2410004P03Rik	-0.974765	0.0346946
Kdm3a	-0.20645	0.0351521
Cdk5rap1	-0.744111	0.0357742
Psd	0.463198	0.0357742
Fam114a2	-0.167823	0.0358305
Zdhhc9	-0.232972	0.035991
Parp12	0.316667	0.035991
Cherp	0.222675	0.0361443
H2-T22	0.138505	0.0361443
Rftn2	-0.542297	0.0361962
Rpl7	-0.18562	0.03683
BC004004	-0.187778	0.03683
Lsm2	0.307112	0.0371801
Sptlc2	-0.133419	0.0371801
Gimap7	-0.218361	0.0375201
Crtc2	0.209572	0.0385084
H2-K1	0.135948	0.0385084
Dap3	-0.140918	0.0387154
Cd2	-0.186295	0.0391414
H2-Q5	0.277927	0.0395173
Mmgt2	-0.18583	0.0395545
Suclg1	-0.184841	0.0395545
Pfkm	-0.243847	0.0409549
Rab31	-0.322036	0.0409549
Jade1	0.224774	0.0410622
Xpo1	0.205694	0.0414975
Pik3ap1	-0.549473	0.0417467
Dnajc14	-0.114015	0.0417467
Oasl1	0.437741	0.0417467
Taok2	0.144107	0.0419462
Tgif1	0.242499	0.0423068
Sccpdh	-0.721771	0.0423079
Fbrs	0.192749	0.0425283
Cep170	-0.196998	0.0425283
Cd101	-0.233483	0.0434362
Armc3	-0.299734	0.0442707
Hsd11b1	-0.225206	0.0446262
Plin2	-0.238384	0.0446262
Pelp1	0.151863	0.0448974
Lgals3bp	0.237643	0.0448974
Commd2	-0.213065	0.0451717
Carm1	0.187312	0.0455238
Eif2ak2	0.243545	0.0456851
Nlrc3	-0.245943	0.047077
Ift52	-0.125294	0.0474496
Prkacb	-0.106084	0.0480637
Il10rb	-0.173883	0.048355
Tes	-0.134473	0.0487554
D430019H16Rik	-0.779327	0.0488454
Stk25	-0.140348	0.0491599
Xylb	0.590059	0.0491599
Sdcbp	-0.16437	0.049193
Cd3g	-0.17531	0.0491983
Mybl2	0.621017	0.0491983
Arrb1	-0.381228	0.0491983
Slu7	-0.116327	0.0491983
Mbnl2	-0.187159	0.0491983
Ms4a6d	-0.263089	0.0491983
Ptpn22	-0.144929	0.0491983
Cd72	-0.55987	0.0491983
Cd27	-0.16187	0.0491983
Ano8	0.26112	0.0491983
Ccdc115	-0.195427	0.0491983
Cyp20a1	-0.196208	0.0491983
Zfp422	-0.1938	0.0491983
