# Supplementary material for: In vivo CRISPR screens reveal a HIF-1α-mTOR-network regulates T follicular helper versus Th1 cells
Source: Nat Commun. 2022 Feb 10;13:805. doi: 10.1038/s41467-022-28378-6 (PMC8831505; doi:10.1038/s41467-022-28378-6)
Supplement: Supplementary file 9 — Supplementary Data 7 [file 41467_2022_28378_MOESM9_ESM.xlsx]

## Sheet: Sheet1
gene	guide
NonTargeting	GCGAGGTATTCGGCTCCGCG
NonTargeting	GCTTTCACGGAGGTTCGACG
NonTargeting	ATGTTGCAGTTCGGCTCGAT
NonTargeting	ACGTGTAAGGCGAACGCCTT
NonTargeting	GACTCCGGGTACTAAATGTC
NonTargeting	CCGCGCCGTTAGGGAACGAG
NonTargeting	ATTGTTCGACCGTCTACGGG
NonTargeting	ACCCATCGGGTGCGATATGG
NonTargeting	CGGGCGTCACCTGCTAGTAA
NonTargeting	GCTTCTACTCGCAACGTATT
NonTargeting	TACAGTTATACGTCGCGGTG
NonTargeting	AAGCACAAGAACGGTCCGCC
NonTargeting	CAGCCACCGCACCGGCGTAA
NonTargeting	GTCAAGCCGAACGCTGCCGG
NonTargeting	CCTTAGACCGGGTGTACCTC
NonTargeting	AAGTCTATGCGGGGCTCGTA
NonTargeting	TTGTCAACTTCGGCCAACGC
NonTargeting	ATAGATGTCTACGCGCCGTT
NonTargeting	CTCGGGCTATTCAGCGATAG
NonTargeting	GCGGTTACCGCGAAAACCAT
NonTargeting	ACCAACGCTACGATCCCGGA
NonTargeting	CCCTATATGCGAGATCCATA
NonTargeting	AGAAAGGCACGTGCGACGTC
NonTargeting	GACCAACCTTACGGTAACTC
NonTargeting	ATTATTCCTCCGGATGACGA
NonTargeting	TCTCAGTTCGTAGCGAACGA
NonTargeting	TCCCGGGAGGTACGGTGTAC
NonTargeting	GGGGATGGCCTTACGTCGCG
NonTargeting	GTATCCTCCTTACGGCCCGT
NonTargeting	GCTCGGACCTTTTAGACGTC
Entpd1	CTTTAACCCAGGATACGAGA
Entpd1	TTTGGCGCTTTGGATCTCGG
Entpd1	AAGCGAACAATCGGCAGACG
Entpd1	ATGGGATTGTGTTGGATGCG
Serpina3g	ATGTATCATTCGGGTCAAAG
Serpina3g	TAGACCTTCTAAGTCAGCCA
Serpina3g	ATGTGAGCAATCACACCCAG
Serpina3g	GTGGTGGAGCTGAAATACAC
Lamtor5	TCGATCACGTGACTTGACCG
Lamtor5	TCCAGCGTGCTCATCCGACA
Lamtor5	CAGAGGGACGAAATTCAGCG
Lamtor5	ATCGAGGTTTGCGGTGAAGG
Fdft1	CCAGAGAGCCCAGTACCGTG
Fdft1	CCATCCCACACCCCATCCGG
Fdft1	GGATGACATGAGCATCAGTG
Fdft1	CCATTATCAGTTACCTCCTG
Eif4g1	GCTGTCTCAGAATTTAGAGG
Eif4g1	AGTAGAAACTAACCGCCATG
Eif4g1	CAATGGCGTGATCCCATCTG
Eif4g1	GCTACTTAAGAACCATGATG
Banp	TGATGTGCAACATGTCGGAA
Banp	AGACCTGCAACAAAGTGCGA
Banp	GCGTCGGCAGAACACCATCG
Banp	CAGCCAGGAAGCCAGAACAT
Ube2d3	ACTTACAGGTCCCATAATTG
Ube2d3	ACAATAATACTTGCCTTAGG
Ube2d3	TACTTACTGTCATCTCCAAC
Ube2d3	GGTTTAGGAACTTAGTGATT
Tigar	CCTTCTCCAGCGATCTCACG
Tigar	CAGATGTACGGAGTCGCGGA
Tigar	CGAAACCCAGTCTCCGAAAG
Tigar	GTAGGTAAAGATGCGCGGAA
Acadl	AGGCGATCGAGCTTCACGGT
Acadl	AGAGCGTACTCCAATTGCAC
Acadl	AACATCGCAGAGAAACATGG
Acadl	CCGGAAAATGTCATGCTCCG
Acadm	AAGATGTGGATAACCAACGG
Acadm	CCCGGAATATGACAAAAGCG
Acadm	TCGAACACAACACTCGAAAG
Acadm	AGCAGGTTTCAAGATCGCAA
Chrnb2	TGTGCGTGGTAGGCGAACGG
Chrnb2	CGTCTGGGTTCTCGTTGCGT
Chrnb2	TCCCTCGACGTACCGCTGGT
Chrnb2	GGAGCCAGATGTGCTTAGAA
Ager	CCTTACGGTAGACTCGGACT
Ager	CCACTGGAATTGTCGATGAG
Ager	AGACGGGACTCTTTACACTG
Ager	ACTTGTGCTAAGCTGTAAGG
Ahr	AGCTGTGCACAAGAGGATCG
Ahr	GTATAATAGACTGCTGCCTG
Ahr	TCTCCGGTAGCAAACATGAA
Ahr	GTGGAAAGAATCCTTACTTG
Akt1	TACTTCCTCCTCAAGAACGA
Akt1	ACGGTTCTCAGTAAGCGTGT
Akt1	CTCACCCAGTGACAACTCAG
Akt1	ACACACGCTCTCGAGACAGG
Akt2	CATACTCCATCACAAAGCAT
Akt2	TACAGAGAAATTGTTCAGGG
Akt2	TGTGGTGTACCGTGACATCA
Akt2	AGTGGACCACAGTCATCGAG
Aldoa	AATGGCGAGACAACTACCCA
Aldoa	CCTTGCCCGGAGCCACAATG
Aldoa	CCACGAGACACTGTACCAGA
Aldoa	GCCAGCATCTGCCAGCAGGT
Aldoc	GCCTCTAGCTGGGACCGACG
Aldoc	AATCAGTGATCGCACGCCGT
Aldoc	AGTTGTCGGATATTGCTCTA
Aldoc	ACCATCATGTATACCTCGAA
Ankfy1	GCAGCCAGACTCATTCAACG
Ankfy1	AGCTTTATGACTAACCAGAG
Ankfy1	ATATGGCATCAACCACTAGT
Ankfy1	CTAACTAGATGCGAATCCTG
Apex1	CCAGGAGCATATCTTGAGTG
Apex1	CAGGACAGGGCCCTCTCCCG
Apex1	CGACGGGGAAGAACCCAAGT
Apex1	CGGAGCTGACCAGTACTGAT
Atg5	AAGAGTCAGCTATTTGACGT
Atg5	AAATGTACTGTGATGTTCCA
Atg5	CCTTCTACACTGTCCATCCA
Atg5	AAGAAAAACTCACCATTTCA
Rhoa	AAAACACATCAATATAACAT
Rhoa	CTATGTGGCGGATATCGAGG
Rhoa	GCTACTCACCTAAACTATCA
Rhoa	CAGCAAGGACCAGTTCCCAG
Arnt	AGATCGGAATCGGAACATGA
Arnt	CAACAGTAGCCACACAACGA
Arnt	ATCATAGTGAAATAGAACGG
Arnt	GGAACTCTAGCCAGGAACCA
Arntl	TTGTCGTAGGATGTGACCGA
Arntl	GGTTCCACAACCAGCGAACG
Arntl	TTAAAACGGATATAACCCCT
Arntl	GTGTGGACTGCAATCGCAAG
Atf4	ATCACATGTGTCATCCAACG
Atf4	CAAACCCGACTGGTCGAAGG
Atf4	AAGTTTAATAAAAGTCGACC
Atf4	TTCCGGGACAGATTGGATGT
Atm	TAAGTCATATAGGAAGCCGA
Atm	GAGTATAAATAACATCGCGA
Atm	AAGACTTGAACACCGGACAA
Atm	TGCAAGATACACATGAATCG
Atp2a2	TGTCTTGATTAACAGCTCGG
Atp2a2	GGACCTTGGTACTTCCAACT
Atp2a2	GATAACAGAAGTACAACCAA
Atp2a2	GAGGCTACTTCAATCCTGGG
Slc7a1	GCCATGGCATAGATAACTCG
Slc7a1	CACAAACGTGAAATACGGTG
Slc7a1	TGACGTGAGAACTCTCCGAT
Slc7a1	CCAGGTCCTTCAGTTCAAAG
Axin1	TCAAGTAGACGGTACAACGA
Axin1	AGAGCTTATTCACCGTCTAG
Axin1	TTACACACTACTGTCCGTAA
Axin1	TAGCTGAATTATGGTGAACA
Bad	TCGCCACAGTTCGTACCCAG
Bad	AGACGCTAGTGCTACAGATA
Bad	GCCACCAACAGTCATCATGG
Bad	GTTGCTCCCCAGGAGACCTG
Bcl6	TCTCCACGACCTCACGACCT
Bcl6	ATGTTGCTGTGACACAAACT
Bcl6	AATGCACCCTTGAACCGGAA
Bcl6	GAGGGAAGGCAATATCATGG
Prdm1	TTGGAACTAATGCCGTACGG
Prdm1	GGATAGGATAAACCACCCGA
Prdm1	GTGTAGACTTCACCGATGAG
Prdm1	TTGTACCACGTGTTCTGACG
Bmi1	ACTGTCTTTATAGCTGCCAA
Bmi1	GCATCACAGTCATTGCTGCT
Bmi1	TCCTACCTTATGTTCAGGAG
Bmi1	TTCTCTCTCTTAGATTGGAT
Bnip3	GTGAAAACGGACTTACTTGG
Bnip3	TGGCGAGAAAAACAGCACTC
Bnip3	GCTGAAGTGCAGTTCTACCC
Bnip3	GTCACCATTATAAATAGAGA
Bnip3l	CAACAACAACAACAACTGCG
Bnip3l	AGGGACCACAGCTCTCAGGT
Bnip3l	TCGTCCAACAGGTTCCTGGG
Bnip3l	TTGTGGATGGAAGACGAGGA
Bpgm	GACCAGAAACTTAACAACGA
Bpgm	GGATGAGACTCCTCTATAGG
Bpgm	GAACGTGGCAGTTGATCCAA
Bpgm	AGCAATCCTTTCCTTCCAGT
Btg1	TATGGTTGATGCGAATACAA
Btg1	GATAGGCGAGATCGCCGCCG
Btg1	CCAAGTTCCTCCGCACCAAG
Btg1	ACTGCTCAGTCCAATCCGCT
Btk	AATCCGGTACAATAGTGACC
Btk	TATGAATATGACTTTGAACG
Btk	TGGAGGAGAGCAACCTACCG
Btk	AGATTTAGCAAACACAGACA
Cab39	CTGTACAATAGCGGGCTCCT
Cab39	CTAATAGGGCAAAAAAGACG
Cab39	TCTGTACGGCACCAATGAGA
Cab39	GTGCAGATGTATTCAACAGT
Camk2b	CCAACAGCAACGTTCCACCG
Camk2b	CTCACCTGAGAAATTCCGTG
Camk2b	AGTAACGGTGTCCCACTCAG
Camk2b	TACAGAGCTTGACACAGCGT
Camk2g	CTTCCAGCAACGGTCTACGG
Camk2g	TCATCAGAAACTAGAACGAG
Camk2g	GTTGGTTACAGTGTTACCGG
Camk2g	GTCTTGAGGAAAGATCCCTA
Casp1	GAGGGCAAGACGTGTACGAG
Casp1	TTGTAATGAAGACTGCTACC
Casp1	GTATCCAGGAGGGAATATGT
Casp1	AAACATTACTGCTATGGACA
Casp8	GATTATGAAAGATCAAGCAC
Casp8	CTTCCTAGACTGCAACCGAG
Casp8	ATGATCAGACAGTATCCCCG
Casp8	CAAGAAGCAGGAGACCATCG
Rb1cc1	CTAACAGCTCTATTACAAGG
Rb1cc1	TTGCCACGTTCAGTACCGGT
Rb1cc1	ATGCAAGACACAAGTACACG
Rb1cc1	GTGTCCTGAACAGTTAGTGG
Ccnd1	GCACTTGAAGTAAGATACGG
Ccnd1	GAAATCGTGGGGAGTCATGG
Ccnd1	GCCATCCATGCGGAAAATCG
Ccnd1	GATTGGTGTCAGGGTACGCG
Ccng2	TGTGACAAAATACAATCGCG
Ccng2	AAAAGGGCTGATCTTGATGG
Ccng2	AATAGAAACGATAAAATCCG
Ccng2	CGGATCACATCGTGCGTGGG
Cdkn1b	GGGCAGATACGAGTGGCAGG
Cdkn1b	GCGGATGGACGCCAGACAAG
Cdkn1b	GCTTGCCCGAGTTCTACTAC
Cdkn1b	AAGAAGCGAGTCAGCGCAAG
Cflar	ATGATCAAGCAGATTCCTAG
Cflar	CTTACCTATAATCAGAAACC
Cflar	TGGGTTATGTCATGTGACTT
Cflar	CCAAAATTACTTACTGGACT
Cln3	ACACTCCGACTATCCAACCG
Cln3	AATCGAGATGAGCTGTTGTG
Cln3	GGACCCTGGAGGGGAAAACG
Cln3	CAGGAGTTTGATGACAAGGG
Clock	GAGGAGTGCTAGTATCAGTA
Clock	AAATCTCACATATTCATAGG
Clock	AGATGCTAGTGAGATTCGAC
Clock	AGGCTATGATTACTATCATG
Cxcr4	ACAGGCTATCGGGGTAAAGG
Cxcr4	TGGTGGCGTGGACAATAGCG
Cxcr4	TCTTCTGGTAACCCATGACC
Cxcr4	TGGAGACTATGACTCCAACA
Crebbp	CATACTCGAGATATCCGATG
Crebbp	AGCTCTGAAAGATCGCCGCA
Crebbp	TAATGAATCAGGCTCAACAA
Crebbp	TGAACCTACTGAATCCAAGG
Cry1	CCACCATTTAGCCAGACACG
Cry1	TTCGCCGGCTCTTCCAACGT
Cry1	GACATGATAAACAACCAAAG
Cry1	CATCTGTGTTCAGATCCCTT
Cry2	GCGTCTACATCCTCGACCCG
Cry2	CCAGGTTTGACCGAATGGAG
Cry2	ACGCCATCATGACCCAACTG
Cry2	TTGCCAACTATGAGAGACCT
Dnajc5	ATGACAAGTATGGCTCGCTG
Dnajc5	CAAGAACCCTGATAACCCAG
Dnajc5	CCAGCTGGAGAGTACGAAGT
Dnajc5	AACATGGTATAATGATTCCC
Cstb	TTCAAGAGACAGATAGTGGC
Cstb	TATCTCCACCAACATCAACC
Cstb	GACGCAGGAGGTCGCCGACC
Cstb	GTCGGCGACCTCCTGCGTCT
Ctsb	CAATGGCCGAGTCAACGTGG
Ctsb	TTGACATGGTGCTCGCAGGG
Ctsb	TCCTCACCGAACGCAACCCT
Ctsb	TGTAGACTCCACCTGAAACC
Ctsd	TATCCGTCGGACTATGACGG
Ctsd	TGACTCCAAGTACTACCACG
Ctsd	GACTGTGAAACACTGCGGCG
Ctsd	ACGTCCTTTGACATCCACTA
Ctss	GAAGAAATCTTGTGTCGGAT
Ctss	CACCGTGGCTTTGTAGGGAT
Ctss	GAGATCCCAATGGTAGTCCA
Ctss	ATCGTTCATGCCCACTTGGT
Cyp51	GCTGTCAAAAGAACCAGCTG
Cyp51	ATGCAGAAGAAGTCTACGGT
Cyp51	TAGAAGTCAACTCAACGAGA
Cyp51	AGGAACATACTGCTTAAAGT
Dapk2	CTCAAGGATGAGCACCACGT
Dapk2	TGTGCCGGGAGGAAATCGAG
Dapk2	GGCCACCACTTACCACATGT
Dapk2	GATCTGCTTAATGAAGCTGG
Dapk3	CTCATAGTTCACGATCTCGG
Dapk3	AAGTCGATGAGCTTAATGCG
Dapk3	GCAGTGTTATGATGTTGGGG
Dapk3	GCAGGTAGTGGACACCGTCT
Ddit3	GGTGCCCCCAATTTCATCTG
Ddit3	GTCCCTAGCTTGGCTGACAG
Ddit3	CTCATCCCCAGGAAACGAAG
Ddit3	TCAGAGTTCTATGGCCCAGG
Dhcr7	CTGTAGCTATATCCAATGCG
Dhcr7	TGTTCTTCAATGGACGACCA
Dhcr7	GCCCTTGATCATTGCGAACG
Dhcr7	AGCCTAGGTACCACCCAAAG
S1pr1	GTCCGGCATTACAACTACAC
S1pr1	GCCTGCTAATAGGTCCGAGA
S1pr1	CTGAAGATGAAACTACACAA
S1pr1	GGCAGGTGTGAGCTTGTAAG
Eef2k	TTTGGTGACCTCGATAACAT
Eef2k	CAACATCCGACTAACCCCAC
Eef2k	GAAGGGGGCCTCCAACTACG
Eef2k	TCAGCCAAGACCATCTTGAG
Egf	TCACCGTAACAGATATGACA
Egf	AGACTGTTCTGGACGGACGT
Egf	TGTTCATCGCCTGACAATGG
Egf	GTGTCACAAAGGATGGATGG
Egr1	GAGGATTGGTCATGCTCACG
Egr1	GCTCATCCGAGCGAGAAAAG
Egr1	CATCGCTCTGAATAATGAGA
Egr1	GTTGTGGAAACAGATAGTCA
Eif2s1	AGAGGAAGCAATCAAATGTG
Eif2s1	TGCATGCTTAAAAGCATCGT
Eif2s1	TAGGCGTTTGACCCCACAAG
Eif2s1	TGAGGTATTAGAATATACCA
Eif2ak3	CGAACCGGAGTCACGCGCGA
Eif2ak3	GAATATACCGAAGTTCAAAG
Eif2ak3	AAAGTTCCCTACAAGCCCAA
Eif2ak3	TACGGACTCAGTGCTTACAG
Eif4e	GAAGATGAGAAAAACAAACG
Eif4e	TGGATATGGTTGTATAGACT
Eif4e	AAAGCTTACCTGTTCTGTAG
Eif4e	TCTCTAGCCAGAAGCGATCG
Eif4ebp1	GTGGTGCTGTAGTCCCCGGG
Eif4ebp1	GACTACAGCACCACTCCGGG
Eif4ebp1	GAACCAGGATTATCTATGAC
Eif4ebp1	CCAGCGCCTACCTCCCGGGG
Eno2	GCCATCGCGGTAAAACTCAG
Eno2	GGTGTACCACACCCTCAAGG
Eno2	TCCTTCCCGATACATCACTG
Eno2	AAACAGCGTTACTTAGGCAA
Eno3	AGCCGGTTACCCGGACAAGG
Eno3	GAGACAAAGCACGATACCTG
Eno3	CTTCCAGAAACTAAGTGTTG
Eno3	CTGCAAGATCTGCGATGTGT
Epas1	ACTGATTGGTTACCACCCCG
Epas1	CATGAAGAAGTCACGCTCGG
Epas1	GCACCCTACATCCCTATGGA
Epas1	TGAGATCGAGAAGAACGACG
Esr1	GGCATACGGAAAGACCGCCG
Esr1	CACTGTGTTCAACTACCCCG
Esr1	TATTCAGAATAGATCATGGG
Esr1	AGAGGCATAGTCATTGCACA
Fadd	TAGATCGTGTCGGCGCAGCG
Fadd	AAGCTGGAGCGCGTGCAGAG
Fadd	TTCGTTTGCTCACGCGCTCG
Fadd	GCGCCTGGACGACTTCGAGG
Fasl	AGGACCACAACACAAATCTG
Fasl	CTTCACTCCAGAGATCAGAG
Fasl	CCTCTGAAAAAAAAGAGCCG
Fasl	GGAACTGGCAGAACTCCGTG
Fbp1	CATGGCAAGGACCAACATGG
Fbp1	CACAAGAACACAGGTAGCGT
Fbp1	TGGCTCAACCAATGTGACTG
Fbp1	AACATCTACAGCCTTAATGA
Fkbp1a	ACCCGTGTAGTGCACCACGC
Fkbp1a	GGGCGCACCTTCCCAAAGCG
Fkbp1a	AGGCTTGTTTCTGTCCCGAG
Fkbp1a	GCAGGAGGTGATCCGAGGCT
Lpin1	GGGGGTACGTTGAAATCGAG
Lpin1	CAGTCGCCAACAATGGCCCG
Lpin1	GACCACAGAGAGATCACCAA
Lpin1	CCATTTAAAACAGGCCACTG
Flt1	AGTGATGGAGTAATCTTGAG
Flt1	CCTCGTATTGAGCTCCGTGG
Flt1	CTTACCATACACATGCACGG
Flt1	TCTATTGTAGGCAAATCGCT
Fn1	CATTCCACCTTACAACACCG
Fn1	TGGGACGTCCTACGTCGTGG
Fn1	TTATGGTGGCAATTCAAACG
Fn1	GTGAATCGCAGATCCGTGGG
Fos	TGCTGGGGCTTACGCCAGAG
Fos	CAAGTGCCGGAATCGGAGGA
Fos	CAGACCTCCAGTCAAATCCA
Fos	TGTCACCGTGGGGATAAAGT
Dtx1	CGCACAACGAGCGCACCCGG
Dtx1	GGTTCGGAGGTACATGCAGA
Dtx1	TCTGTGGTCCTGGTCGACTG
Dtx1	GGATCCTGCTGTGTGCAGCG
G6pdx	AGAGGTGGAAACTGACAACG
G6pdx	TGCCCGCTCACGACTCACAG
G6pdx	ATGACCCCACAGTACCCCAT
G6pdx	AGAGATGGTCCAGAATCTCA
Gaa	ACCATCCCCACTTTACAGCG
Gaa	GAGTTACAGGCCCTACGACG
Gaa	CTAACCTGGAGGTCAACGGG
Gaa	ACCTGAGCTCTACAGAGTCG
Gab2	GACAACAGCCGACTCCATCG
Gab2	GATCCCTAGAACTTTCACAC
Gab2	GGACACTGTATCAACGGCGT
Gab2	CGCTGGTTTATACTTCGGAG
Gapdh	GCTGTGGCGTGATGGCCGTG
Gapdh	AAACAGGCCCACTTGAAGGG
Gapdh	TGCCATTTGCAGTGGCAAAG
Gapdh	GGCCGGTGCTGAGTATGTCG
Gbas	GTGTTACCAAAGATCCACGA
Gbas	TTGTCAGAAAGGTCGATCCA
Gbas	GTTTATTCATGACCTCCGTG
Gbas	AGTTCGTATATATTGGGGCC
Gbp2	AATTTCCTGATGCACAGTCG
Gbp2	AAAGTTCCAGACAGAATTAG
Gbp2	TCTTCTGTCAAGACTCTGTG
Gbp2	AAGTCATCACCTGACCAGAG
Usp15	GAAGATGGAACGTGGCCCAG
Usp15	GTTTGAAATTAACATCAACA
Usp15	ACCGAGATCTTAGCACACTC
Usp15	ATGAACTCAGCCATTCAGGT
Glud1	CAGTAGCGGAGATGCGCCCG
Glud1	CCGCGGCGCCAGCATCGTAG
Glud1	ACATACAAGTGCGCTGTGGT
Glud1	GGAAGGAGAGGCTCAACACA
Gnb2l1	GATAGGGTTGCTGCTGTTCG
Gnb2l1	AAGCTAAAGACCAACCACAT
Gnb2l1	TGTCTGCAAGTACACGGTCC
Gnb2l1	CTTGCCTCCAGAAGCACAGA
Gpi1	GTACACTGGCAAATCCATCA
Gpi1	TTAGAGACAAACCAGACACG
Gpi1	CGGCAAAGATGTGATGCCGG
Gpi1	ACTTACCGTGTTCGTAGACA
Gpx1	GGTGTCCGAACTGATTGCAC
Gpx1	TCCCTCAAGTACGTCCGACC
Gpx1	CTCGGTGTAGTCCCGGATCG
Gpx1	CGCGGAGAAGGCATACACGG
Grb2	AAACACTTACTTGACGGACA
Grb2	AATACTTCCCGGCTCCGTCG
Grb2	AAGAAATGCTCAGCAAACAG
Grb2	TAAAATCTGACTTACGGATG
Hspa5	TGTGTTCAAGAACGGCCGCG
Hspa5	CCGTGGCATAAACCCCGATG
Hspa5	TGTGCAGAAACTCCGGCGTG
Hspa5	CATTCCAAGTGCGTCCGATG
Gys1	TTGGGACACCTGCAACATCG
Gys1	CAACGCCCAAAATACACCTG
Gys1	TGTTGTGGGTGCACACTGGT
Gys1	ATCCCAGATCACCGCAATCG
Hdac6	ATGATGCGTAAGATGCGCTG
Hdac6	TCCCTGCACCGGTATGACCG
Hdac6	TCCATCCACCGATATGAACA
Hdac6	CCTGAGACAAGAGTGCCAGT
Hgs	ACAGATACGTGACGCCCGAG
Hgs	TCTCCAGCAGTACCAGAATG
Hgs	GAACGAACCCAAGTACAAGG
Hgs	TAATGATAAGAACCCACACG
Hk1	CCGACAATCCAAAATAGACG
Hk1	CGTAGCCGCCATTGAAACGT
Hk1	GGATCTTTACCAGTAGGACT
Hk1	CTCCCGGGATTATAACCCAA
Hmgb1	GAAGTGCTCAGAGAGGTGGA
Hmgb1	AACCTACATCCCCCCCAAAG
Hmgb1	CTTTGTGCAAACTTGCCGGG
Hmgb1	CTCAGAACAGAACAAGAAGA
Hmgcr	TCATCATCCTGACGATAACG
Hmgcr	CATTAGGTCGTGGCTCGATG
Hmgcr	GCCAAATTGGACGACCCTCA
Hmgcr	AACTGCCAGAGAGAAACACT
Hmox1	TCGTGCTCGAATGAACACTC
Hmox1	TCAGGACCTGACCCCCTGAG
Hmox1	ACGCTTTACATAGTGCTGTG
Hmox1	TTCCTTGTACCATATCTACA
Nr4a1	GGAAGTGTCACGGTTCGGAG
Nr4a1	TGCTTCGTGTCAGCACTATG
Nr4a1	GGCAAACAAGGATTGCCCTG
Nr4a1	GCCTTCATAAGTCTGGCTCG
Hras	AATGACCACCTGTTTCCGGT
Hras	GGACCAGTACATGCGCACAG
Hras	AGATTCAGATGATGTGCCAA
Hras	TCGAGGACATCCATCAGTAC
Prmt2	TATCCTGAGACAAACCACGG
Prmt2	ACTGGAGGAATACGACCCGG
Prmt2	ACACCTACTTGAGTGCACTG
Prmt2	CGGCATCATCTGGCCAACCA
Hspa8	TTAGACCGTTACCAACGCTG
Hspa8	GAAAGCAACATAGCTTGGCG
Hspa8	TGGTGGTATTGCGCTTGATG
Hspa8	CTACAGGGTCCAGTGTGCCA
Hspa1b	CGACACCGAGCGCCTCATCG
Hspa1b	CTGTGCTCGGACCTGTTCCG
Hspa1b	AAGGTGCAGGTGAACTACAA
Hspa1b	CCTACTTCAACGACTCTCAG
Hsp90ab1	CATTAGAGATCAACTCGCGG
Hsp90ab1	CCTCGGAGTCAACCACACCG
Hsp90ab1	AGGTCGAAGGGAGCCCGCCG
Hsp90ab1	TGAAGATGTGGGATCCGATG
Hsp90aa1	GCTTCAGCTTGGAATTCACG
Hsp90aa1	CAGTAAACTGGACTCGGGGA
Hsp90aa1	CCTACTTACTCAGATACTCA
Hsp90aa1	AGACCAAACAGAGTATTTGG
Id2	CTCCCGGAGCAAAACCCCGG
Id2	TGATGCAGGCTGACGATAGT
Id2	GCACGTCATCGATTACATCT
Id2	AGCCTGTCGGACCACAGCTT
Idh1	CCCAGCCTGTCACTAGCCGG
Idh1	GGCTATAAAGAAATACAACG
Idh1	AATTCAAGTTGAAACAAATG
Idh1	TGGTACATGACTTTGAAGGT
Ier3	AGAAGTGTTCAAACGCGCGG
Ier3	CCGGCGCCAGCTACCAACCG
Ier3	GCACCGAAAACGCAGCCGAA
Ier3	TGATGGCGAACAGGAGAAAG
Irgm1	TGTTTGGTATGACGTGACAA
Irgm1	GGCCACAGCCCAAACCGTAG
Irgm1	CTACGGAATCAAGGAGACTG
Irgm1	ACTGGATACCAGGAACACGG
Ifng	TCTATGCCACTTGAGTTCTG
Ifng	GTTTCTGGCTGTTACTGCCA
Ifng	TGCTGAAGAAGGTAGTAATC
Ifng	TCAAGACTTCAAAGAGTCTG
Ifngr1	TATGTGGAGCATAACCGGAG
Ifngr1	GGTATTCCCAGCATACGACA
Ifngr1	TTCAGGGTGAAATACGAGGA
Ifngr1	TATACCAATACGCAAATACC
Ifngr2	AGGGAACCTCACTTCCAAGT
Ifngr2	TGGACCTCCGAAAAACATCT
Ifngr2	TCCCTTTGATGTGTTCCACG
Ifngr2	TGATGAGCAGATTCTAACTT
Igfbp4	CCAACTCCTCGCAACCCACG
Igfbp4	CGTGGGGTGTACACCCCGCA
Igfbp4	AGGGGCTTCTCCACCCCCCG
Igfbp4	TGAAGATCGTGGGGACACCT
Il6ra	CTGTGCGTTGCAAACAGTGT
Il6ra	GGGGCAAATCAGGGTAACGG
Il6ra	CAGGTATGGCTGATACCACA
Il6ra	CACCCCCTCTCCAACCACGA
Il6st	TAACTCCCGTATTCGCCACG
Il6st	TCTAAGTACCTTTATCCACG
Il6st	ATCCGGTCCATTAAGGACAG
Il6st	GAGTAGTGATACGTTGTACA
Inpp5d	TGGGGATCTCAACTACCGCG
Inpp5d	CCACTATGCGAATGTTCCAG
Inpp5d	AGAGGCCAGTCCCATCACCA
Inpp5d	CATCCGAAGGTGTCCCCATG
Itpr1	CTGTGAAATATGCCCGACTG
Itpr1	ACACGAACGATGTCATCGAG
Itpr1	AAACGTGTCAATCTCTGCCG
Itpr1	GGAAGCTGAGAACTCCACAG
Kcna3	TGGCGCTGGAAGTCACGGCG
Kcna3	GGCTGCCAACAACAGCACGT
Kcna3	GAGAGTCATCCGCCTAGTAA
Kcna3	TGGAGAAGGTGGCTTTACTG
Khsrp	GTTTCACGACAACGCCAATG
Khsrp	AGGAGTGTTGTTATTCACGG
Khsrp	CTCGAGATCCGTATTCATTG
Khsrp	GAGACACGCTGCGCTCAGGG
Kras	GCAGCGTTACCTCTATCGTA
Kras	AAGAGGAGTACAGTGCAATG
Kras	AGATATTCACCATTATAGGT
Kras	CTGAATTAGCTGTATCGTCA
Lamp1	ACCATTCGCAGTCTCGTAGG
Lamp1	GCCCAAATGACACATCTAGT
Lamp1	CATTGTACTTGGATACAGTG
Lamp1	CTCTTCCAAAAGTAATTGTG
Lamp2	GAGTGTAGTTGTAGTCGACG
Lamp2	CCTGACAAGGCGACACACGA
Lamp2	CACTTAAAGATGACATCCAA
Lamp2	GCTGCAGCTGAACATCACTG
Ldha	CAAGCTGGTCATTATCACCG
Ldha	GTTGCAATCTGGATTCAGCG
Ldha	GGAGAACATGGCGACTCCAG
Ldha	GTCATGGAAGACAAACTCAA
Psmb9	ATGGCAGTGGAGTTTGACGG
Psmb9	GATGCGCTAACAAGTCCTCA
Psmb9	AGGTATATGGAACCATGGGA
Psmb9	GGGAGAGCTTGTCGAACACG
Psmb8	CCGGAGCTCGCACTTCCCCG
Psmb8	ACATGATGCTGCAGTACCGG
Psmb8	CTCGCCTTCAAGTTCCAGCA
Psmb8	AGGTTGTATTATCTTCGGAA
Ltbr	GGAAGTGTCCCGGCTTACAG
Ltbr	CTCATTGTCCAGATACACAC
Ltbr	TGTTCATTATAGGAATTATG
Ltbr	AGCTCCAGGTACCTCCTACT
Smad3	CCATGGCCCGTAATTCATGG
Smad3	TGGCGTGGCACCAACACTGG
Smad3	CTACCTGGAATATTGCTCTG
Smad3	TCCCCAGCACACAATAACTT
Man2b1	ATGTTGTAAATGACTACGCG
Man2b1	TGAGTTCAATGCAAAAACGT
Man2b1	CTTGATAGTCAATGCGCCCA
Man2b1	AGCTCCCAGAGGTAACACGT
Nprl3	GCTGCATAGTGGATCTTGTG
Nprl3	GCAGGACAGTAGCAATTCGG
Nprl3	TGTCTCACTCAGATAAACCA
Nprl3	AGACGTTGTTCTCACACAGT
Slc3a2	GTTCACCGGCTTATCCAAGG
Slc3a2	CGCCCGAACGATGATAACCA
Slc3a2	TATCACCAAGAACTTAAGTG
Slc3a2	GTACTGAATCCCTAGTCACT
Mecp2	CGCTCCATTATCCGTGACCG
Mecp2	CAGGCCATTCCTAAGAAACG
Mecp2	TCTTGACAACAAGTTTCCCA
Mecp2	CCGTGAAGGAGTCTTCCATA
Mef2d	GGCAGCTACACTCACCAACG
Mef2d	CATCATCCCTTACGGACCCA
Mef2d	ACACCAAGTTTACTCAGCCA
Mef2d	GCACAGCACACTCAGCTCGT
Fyco1	ACAATTCAGGTCAAGACTGG
Fyco1	CTGTGGCGGGCCATGCACCT
Fyco1	TAGCCTAGCACACTTAGTGA
Fyco1	AGCTGAGAAGGATCGAATGG
Met	GTATCGGACAGAGTTTACCA
Met	TAATAACAAGCATTTCTCCG
Met	CCCTGGTTTACTGACATACG
Met	GGTGGATTTCATAGACAACG
Mif	CCCTCTGGCACGGAGGCGCG
Mif	ACAGCAGCTTACTGTAGTTG
Mif	GGCCACCGGCAAGCCCGCAC
Mif	CACAGCATCGGCAAGATCGG
Mitf	TTTATCACAGAGACATGCGG
Mitf	GAGAGTGCGTGTTCATACCT
Mitf	ACGGGAACAGCAACGAGCTA
Mitf	AGAGTCTGAAGCAAGAGCAT
Mknk1	TCGAAGTCGAGTGTTCCGTG
Mknk1	AGATGTGTACCAGCTGACCT
Mknk1	TGAGCGAGAAGCCAGTAGAG
Mknk1	CCCCACAGTGACCTACAAAG
Mknk2	GTTGGTGATGAGATTGACAC
Mknk2	CTGGACTTCCTGCATAACAA
Mknk2	GAGATGCTGTACCAGTGCCA
Mknk2	GCTGCCACAGTGGCCCACGA
Psmd7	ATAGTTGGGTGGTACCACAC
Psmd7	AGACATCAAGGACACTACAG
Psmd7	CGAAGCCTACATCTCAGTGG
Psmd7	ATTATTTGGAAAACATGTAT
Cited2	ATGGGCGAGCACATACACTA
Cited2	CCAGTTCATGGGTCCCCCGG
Cited2	GCGGCATCAGGCACGCCATG
Cited2	CACCACCCTGCCCACCGCAT
Mtcp1	TGTTGTGCTCGATATCCCAA
Mtcp1	CTATTTGGAATCGAAGTGTC
Mtcp1	CTTCGATTCCAAATAGTTGT
Mtcp1	TCACAGGCTTGTTTCTGGCA
Commd1	CGGACACTCGGGTGTCACGG
Commd1	CGCTGGGACAACGGCCTTCG
Commd1	GTCTATTGCATCTGCAGACA
Commd1	ACTGCTCAAACCAAAAAGCA
Mxi1	CCTGCGCTCCAAAAACTCCG
Mxi1	CTTTCAAGCGTTCTAAACAC
Mxi1	AGCACTCGAAGCCCCCACGG
Mxi1	CAAAGCCAAAGCACACATCA
Mybl2	GCTGTTACAAGAGTCCAGGA
Mybl2	TCTTGGCGATCTCAGCCCAG
Mybl2	TCAGGTCGCACCAAGCATCA
Mybl2	AGGCGGTACTCAGTCACACT
Myc	GCTGTACGGAGTCGTAGTCG
Myc	AGAGGCAAACCCCTGCCAAG
Myc	GTCAATGCACTCGGACGCGG
Myc	GTAGCGACCGCAACATAGGA
Nbr1	CCACAGACACGACCCCAACG
Nbr1	ACTGAGTGTTGGCATAACTG
Nbr1	ACAAGTGGTTAAGGAAACGG
Nbr1	CCACAGGCTCCAAAAACAGG
Ncoa1	TTGACTGAGGGATTTATTCG
Ncoa1	GATGCTAATTCACCCTCCAG
Ncoa1	ACCACTAGTAATGCCAACTG
Ncoa1	AGTTTGGACAACCAGGAGCG
Ndrg1	TGCCGATGTCGTGATACGTG
Ndrg1	GGAGGAGATACACAACAACG
Ndrg1	AGGCGCTGATGAATAAGTGT
Ndrg1	CGAGACCCTCTACCATCTCA
Nedd4	ACATCAATGTGACCCGATGG
Nedd4	CAAACACTTCGAAAAGAATG
Nedd4	AAGACTGACTCCAATGACCT
Nedd4	CACACGAGTTGTGAGAGTGA
Nf1	GGAAACGTGGCATGTCTCGG
Nf1	AGCGCACCCAGCAATACGAA
Nf1	GACAAGATGACAAACCTGGT
Nf1	GGACGAGAGCAACATAAACA
Nfatc3	GAGTGCCGTCGTTTACCACA
Nfatc3	CTGAAAATAATATGTCAGCG
Nfatc3	ACCAACTCACCGAAATATAG
Nfatc3	ACTGCTGGGTTATGATAGGG
Nfkb1	TGTGAAGGCCCATCACACGG
Nfkb1	GGAGTCACGAAATCCAACGC
Nfkb1	TTTCGACTACGCAGTGACGG
Nfkb1	ATGACAGAGGCGTGTATTAG
Notch1	ATATACATACCCGTCCACTC
Notch1	CTGCCCACCAGGCTTCGTCG
Notch1	CAGTGTAATAATCACGCATG
Notch1	ACCTGCAAGGACATGACCAG
Npc1	GGGGAAGGTGATCACAAGCG
Npc1	CATCATGTGGGTCACCTACG
Npc1	CGGTTCGTAGATATGAACAC
Npc1	CCATCCCTACCTGAAAACAC
Nras	AGTACATGAGGACAGGCGAA
Nras	ACAAGTGTGACTTGCCAACA
Nras	GGATTCTTACCGAAAGCAAG
Nras	AGATTCTGATGATGTCCCCA
Nsdhl	TAGGCTTCATGGCGTAAGGG
Nsdhl	CTATAAAGAACTGCACCCGG
Nsdhl	CTTGGGCCGAAAATGCCATG
Nsdhl	CCTGTGTACCCACAGAAATG
Nsf	TTTCAGACATACCGATAACG
Nsf	ACAAGTACATATTTACGCTG
Nsf	TGGTTTGATATCGTTCTCCA
Nsf	CCGGAGATCGTGGAACAGAT
Nsmaf	GAGCCTTACCGATCCTAACG
Nsmaf	CCGTATAAGATAGAGCGGGT
Nsmaf	CAGGCAACCGAACTCACCAA
Nsmaf	GAGGCCATAGGGGCCCATAA
Nr4a2	TGTCAAGCAACTGCGATGCG
Nr4a2	TGCCGGATTGGAATCGACGT
Nr4a2	AGTACTGACAACGATTTCGG
Nr4a2	TAGTAAACCGACCCGCTGTG
Odc1	ATATTGACGTCATTGGTGTG
Odc1	CTGCGTAAAAGGGAGTGACG
Odc1	GCAATCCGTAGAACCAACCT
Odc1	TCATTGCCAAAAAAACCGTG
Sqstm1	CCAGGCGCACTACCGCGGTG
Sqstm1	ATGGTGGGCGATGTTCCCGC
Sqstm1	GGGCGGCCATCCCCTGCACG
Sqstm1	TGATGGTTGCAACGGGCCTG
P4ha1	TCATGGAAACGGATAATCCG
P4ha1	GATCCATAATGAGAAAGACC
P4ha1	TGAAACGTCTGAACACTGAG
P4ha1	GGACACAAATACCATCTCAA
P4hb	TAGGGTAATAAGCCGCACAG
P4hb	TTTGGAATCACGTCCAACAG
P4hb	GGTGGACTCAAGCGAAGTGA
P4hb	AAGAGTGTATCTGACTATGA
Igbp1	GAAGTAGCAACTGAACCCAC
Igbp1	AAAGACAGGCTAAAATAGAG
Igbp1	TGACAGCAATCCACCTCCGA
Igbp1	AGCGTCTAGATCATTTGCAG
Pcx	AGGCTGCCATCTCATACACG
Pcx	ACGAGCAGAGAGTCATAGTG
Pcx	GCGCATGGCAACGTCGAACG
Pcx	GACTGGGGCTCACATTGACA
Pdcd4	CAAAAGCCAAAAGACGACTG
Pdcd4	TCCAAACTATGATGACGACC
Pdcd4	GGTGATGAGCACAAATGACG
Pdcd4	GTGCTCCTGAGTATGTCCAA
Pdcd6ip	GACATACTCATCATAGCGAG
Pdcd6ip	CCTCTGACTAAACACAGCCA
Pdcd6ip	GTACAAGGACACGCTCCCCA
Pdcd6ip	CGATGGTGTCTCGATGGGAC
Pdha1	AGAACAACCGCTATGGCATG
Pdha1	ATCACTGCCTATCGAGCACA
Pdha1	GCGCCGGATGGAGCTAAAGG
Pdha1	TGTTTGACATTATACGGCGA
Pdk2	CAACTGCAGCGTGTCTGATG
Pdk2	CATAGACCATGTGAATGGGC
Pdk2	GCAGTTTCTAGACTTCGGTA
Pdk2	GGTGCTGCCATCAAAGATGA
Pdpk1	ATGTATAATCTATCAGCTCG
Pdpk1	GGAATGCCAGGGGACGAACC
Pdpk1	CATTTGATGAGACCTGTACC
Pdpk1	CCCTAAGGCTAGAGATCTTG
Pea15a	TGTAGTCAACCACCATAGTG
Pea15a	CTCAAAGATGTGCTCAATGT
Pea15a	CTCAGAGATCTTCAGCACAC
Pea15a	AGCCACAACAAGCTGGACAA
Per1	CGACTGCCACCAGAGCGTCG
Per1	CCAGATGCTTATCGCCCAGT
Per1	GGATGCGCTCGGCAATGAGT
Per1	TGCAAACGGGATGTGTTTCG
Per2	GTTCTTCACGATATACTCGG
Per2	AGCAGCACCATCGTGCATGT
Per2	CAACGGGGAGTACATCACAC
Per2	AGGTAGGGTGTCATGCGGAA
Pfkfb2	TGATGCCACCAATACCACTC
Pfkfb2	TGGGTACTCCAATCCAGTTG
Pfkfb2	TTTAAAAAAAAACTCACTTG
Pfkfb2	CGAGCCCTGACTACCCCGAA
Pfkl	GGAGATACCAGTGCGCACTG
Pfkl	CTGTAAGGCCTTCACTACGA
Pfkl	AGCCCTGCACCGCATTATGG
Pfkl	CCGTATGGGCATATATGTGG
Pgam1	AACCTGGAGAACCGCTTCAG
Pgam1	GCAGAAACTGCTGCTAAGCA
Pgam1	GAGCCCGGCGGGCCACGAGG
Pgam1	CTCAATGAGCGACACTATGG
Pgk1	TAAGGTGCTCAACAACATGG
Pgk1	TCAAGAACAGAACATCCCTG
Pgk1	GGACTGCACACCGAGCCCAT
Pgk1	CTTCCTCTACATGAAAGCGG
Pik3c2a	GTATAAATAATGTCAAACGC
Pik3c2a	ACAGTGCAAAGAAACATGTG
Pik3c2a	GGAAGGCCCGCATAATCCAG
Pik3c2a	GCCTAAGGTAGACTATGTGG
Pik3ca	AGCAGATCTTCTAACCCATG
Pik3ca	TCTTACCTAGGATTGGAACA
Pik3ca	GAGGCGAGTTGAGATCCCGC
Pik3ca	CAGTTACTCCCATACAGGAC
Pik3cd	GTTGTGTGTTCAACTACCGG
Pik3cd	AAAACTGGCGCATCTTAGTG
Pik3cd	GGAGCGTGGGCGCATCACGG
Pik3cd	CACCAAGTGGAATAAACACG
Pik3r1	GAGCTTTATAAGGAGAGGCG
Pik3r1	TCCATTAACCTTCAACTCTG
Pik3r1	TGGCTACAATGAAACCACTG
Pik3r1	CTGGAAATCTGAAAAGCACG
Pik3r3	ACTGAGCGAGAGACTCGTGG
Pik3r3	ATAAAGATCTATCATCGGGA
Pik3r3	AAGAGGTAAATGACAAATTG
Pik3r3	TATCGAGCGCTTTCGCAGAG
Pim1	CGATGAGTTTGATTTCGCCG
Pim1	TTCGACTTTATCACCGAACG
Pim1	AAGGACCGGATTTCCGATTG
Pim1	CCGGCAAGTTGTCGGCGACG
Pkm	TTTCTCTCATGGAACCCATG
Pkm	TGAAATAGCACATGCCTGTG
Pkm	GGGCAGAGTCAATGTCCAGG
Pkm	CTTCCTGACTTCATGCACGT
Prkaca	TGAACCTTCCAATCCGCCGT
Prkaca	TCTATCAAACTGATCCAACT
Prkaca	CTTGCTCTAGGGCTACAACA
Prkaca	CTAAGATCTTCATGGCGTAG
Prkacb	ATCCCAGGGTTACAATAAGG
Prkacb	GGTTATGGAATACGTCCCTG
Prkacb	AAGAGTACTCCAGCCGCACA
Prkacb	GAAATGGGAGAACCCTCCCC
Prkca	CATGGAATACGTCAACGGCG
Prkca	AAGAAGCACTTACAACGTGA
Prkca	GTGGATAAGTCCATAGAGCA
Prkca	ACCATGCCTTACCCGTGACG
Prkcb	AGTGTTCCCTCAATCCAGAG
Prkcb	GGTGATCCAAGATGACGATG
Prkcb	AGGTAGGACTGGAGTACGTG
Prkcb	CAAGATTGGCCAAGGTACCA
Prkce	GCCTTGTCATTTGACAACCG
Prkce	GTAGGTGGGTTGCCGCAAGT
Prkce	CCAGACAAAATCACCAACAG
Prkce	GTCATGTTGGCGGAACTCAA
Prkcq	TTTGACGCCCACATTAACAA
Prkcq	ATGGGAGACCAATTTCAACT
Prkcq	CCACCACCGATGCCAGACAA
Prkcq	TTTGCACTGCATCAGCGCCG
Prkcz	CAGTGCAGCGAAAGGATATG
Prkcz	CATCGAGTATGTCAATGGCG
Prkcz	GGAGCTTGTCCACGACGACG
Prkcz	TCCATCTTCTGGCTCCACGG
Pklr	TGTACGAAAAGCCAGTGATG
Pklr	GGGTTCACTCCAGACCTGTG
Pklr	GGGCGATGCAAAGACAGTGT
Pklr	CTGGTGACCGAAGTGGAACA
Plau	CCCCCAACAATCTTAAAGCG
Plau	ACTCCCACCACATTTAAAGG
Plau	CCAACACTGATACCAAAGGT
Plau	GCTGGTACGTATCTTCAGCA
Plaur	AGGACCATGAGTTACCGCAT
Plaur	AAGGATGAGGACTACACCCG
Plaur	AGGTGCAGGACGCACACTCG
Plaur	TGCAACTACACCCACTGCAA
Pml	TCACTAGCAAGCCATACAGG
Pml	CCAGTGGTACCTCAAGCATG
Pml	GCTGTCTAAGACCCAACCTG
Pml	GCAGCGCATCCGCACTAGTG
Ppard	CCTCCGGCATCCGTCCAAAG
Ppard	GGCCTCGGGCTTCCACTACG
Ppard	TCGAGTATGAGAAGTGCGAT
Ppard	CCTCAAGTATGGCGTGCACG
Ctsa	GTGGTGCTTTGGCTTAACGG
Ctsa	GGACTCGATATACAGCACGT
Ctsa	CTCCGGCTACCTCAGAGCAT
Ctsa	CATGACCAGTACAGCCAAGG
Ppp2ca	TAGATCTTCTGTCTACACGG
Ppp2ca	CGAGAGCAGACAGATCACAC
Ppp2ca	CTGTGTGTGGAGATGTACAT
Ppp2ca	GGTCAAGAGCCTCTGCGAGA
Ppp2cb	GAGCGCATCACAATATTGCG
Ppp2cb	TACGAACTACCTATTCATGG
Ppp2cb	TGTAAAGTATTTCCACACGT
Ppp2cb	CACAGACGGTAACAGGACAG
Prkab1	CCTGTCCATCGAAACACGGT
Prkab1	AGATCCTTACCTTCTCGTGA
Prkab1	ACTGTTCATACCAGACACAT
Prkab1	CGGGCCACAAGACGCCGCGG
Prkag1	TTTGACACTTCGCTACAGGT
Prkag1	AGGCGTGGTAGTACGGACCA
Prkag1	GCAGCGATGAGACTTCATGA
Prkag1	TAGACATGAATTCCGGCTTG
Prps1	GATGACTGCAGTAACCCGGC
Prps1	TGCAGATCATATTATCACCA
Prps1	CATCTCCCACAAGTACCATG
Prps1	ATGTCTACATTGTTCAAAGT
Psma2	CACATCGGTTTGGTGTACAG
Psma2	TTACCTTTAATCCCCACTGA
Psma2	GAATGGGTTCTTGGTAAACA
Psma2	TTTCTTTACTCATTTGTGGG
Psma3	CCAGCATCTTGCAGACAGAG
Psma3	TGAAGGCTGTGGAAAACAGT
Psma3	CTCACATATGAAACACCTGA
Psma3	TCCATCAGGAGAGAACGTAG
Psmb1	ATAACAAGGCCATGACAACG
Psmb1	TCAGACACTCGATTGAGTGA
Psmb1	TGTCTACCATCCTGTACTCA
Psmb1	GCGAAAACCGCAGCTGCACA
Psmb10	AGACCGGGACTACCATCGCG
Psmb10	CACTGAGATGACTACGCGGA
Psmb10	CACTAACGATTCGGTTGTGG
Psmb10	GAGGAACCCGAAGTCCCGGA
Psmb4	GATATTGCGGAAACGAGCCA
Psmb4	CAAGCATGTCCACATAACCG
Psmb4	GGTGAAGTTCGACGGCGGAG
Psmb4	GCGCCGACGCCGGGTCCATG
Psmb5	GAGCACCTTGAAGGCCAGGG
Psmb5	CCTCGCTGTCTACGTAGTAG
Psmb5	CTCCAAACTGCTCGCTAACA
Psmb5	CGGGACGCCCCAGCTCGGCG
Psmb6	ATGGCTGTGCAGTTTAATGG
Psmb6	GGCAGCAGAAGATGTGATCG
Psmb6	TCTTACCATCATACCCCCCA
Psmb6	AGTACCTGTGGAAACCAAGC
Psmb7	AACTGGCACTACCATCGCGG
Psmb7	TAGCTGTAACAACTCTCGGG
Psmb7	AAATTGCCTTATGTCACCAT
Psmb7	AAGCGGATTTCGCAAAAAAG
Psmc1	TACCCATCCTGAGTATTACG
Psmc1	GGAGGAATTCATTAGAAACC
Psmc1	GCTGCCAGCAAACTGCCACT
Psmc1	GATCCTTGTCTACAAACGAC
Psmc2	CGTACAGAAATACGTCGGCG
Psmc2	AATGCCGGATTACCTAGGTG
Psmc2	GTCACATACAGTGATGTTGG
Psmc2	GAGTGAACAGCCATTACAGG
Psmc3	ACCCGAGAGTCATATTCAGT
Psmc3	GATCAAAACTTCTACCCGAC
Psmc3	ACAGCAAGATGGCATTGGGG
Psmc3	CGTTGACCCCAATGACCAGG
Psmc5	ACTGGTACAGAAATTCATCG
Psmc5	CTACGTTGGAGAAGTCGTGA
Psmc5	TAAGATCTTACCTAACAAGG
Psmc5	TTATCATTTACAATCAACTG
Psmd4	AGCAACCCTGAGAATAACGT
Psmd4	ACGGAGACTTCCTTCCCACC
Psmd4	CTCTTCCATAGAGACTCGAA
Psmd4	TGTGAACACACTGAATGGCA
Psme1	AAAGGGGACGAAGACGACAA
Psme1	CCGTGAAGACCTGTGTAGCA
Psme1	CTGCAACCAGGTAGTGACCT
Psme1	GAACTGCAATGAGAAGATTG
Psme2	TCCTCCACCCAAGGATGACG
Psme2	TTTCTCTTAGTCCCTAAGTG
Psme2	GAATTCAGAGACTTACCTCC
Psme2	GGATGTCCAGAGGAGCCCGG
Psme3	CAGAGAGCGGATCACAAGTG
Psme3	GCTGATCGAGAAATGTAACA
Psme3	CTCCTCACCAATAGCCACGA
Psme3	AGTGGATCTGAGTTAGGTCA
Pten	CCTCCAATTCAGGACCCACG
Pten	TGTGCATATTTATTGCATCG
Pten	ACTATTCCAATGTTCAGTGG
Pten	GGTTTGATAAGTTCTAGCTG
Ptgs2	AACATCATATTTGAGCCTTG
Ptgs2	TAGTGCACATTGTAAGTAGG
Ptgs2	GACTACGTGCAACACCTGAG
Ptgs2	CGTGGGGAATGTATGAGCAC
Ptpn1	GGTGCAATTTAATCCGACTG
Ptpn1	GGAAAGAAGCCGGTGACTCG
Ptpn1	GAAGCTTCGCGACTTTGCAT
Ptpn1	GCCCTTTACCAAACACATGT
Rab24	GGTCACTCTTAGTGCCACAC
Rab24	GTCTCCAACGCACATCACCT
Rab24	ATGAGCAGAATCTATTACCG
Rab24	GGTGCACTCACGTTCTGATA
Rab33b	CCGCACCGAGGCCACGATCG
Rab33b	AGTGATCGGCGACTCGAACG
Rab33b	CGACATACCTCGAATTCTGG
Rab33b	ATTCCTCTATCCAAGCCGGC
Rab7	GGAAGTTCTCGGGATCCCGG
Rab7	ACGGTTCCAGTCTCTTGGTG
Rab7	CGACAGACTTGTTACCATGC
Rab7	CACATACTGGTTCATGAGAG
Rac1	ATACTCCTATCATCCTCGTG
Rac1	AGGAGGATACTCACACGGTG
Rac1	GAGTCTTACTGTCTGCGGGT
Rac1	ATTTGAAAATGTCCGTGCAA
Rara	GAGCTACACGCTGACGCCTG
Rara	ATCATCCGGCTACCACTATG
Rara	AGATTCTGCGAATCTGCACG
Rara	CAAGTGCATCATTAAGACTG
Rbpj	GAGGAGGGCAAAAAAATCTG
Rbpj	TGCAGTGGACGACGACGAGT
Rbpj	TTGGCTGTACAGTAGTTCTG
Rbpj	GGTCCCAGACAGTTAGTACC
Rela	GATTCCGCTATAAATGCGAG
Rela	TCACCAAGGATCCACCTCAC
Rela	GCCCAGACCGCAGTATCCAT
Rela	TATCAAAAATCGGATGTGAG
Rheb	AACAAACTGAATTGTCAATG
Rheb	CCATATCCAACAACTTGCCA
Rheb	TTCAGCTTGTAGACACAGCG
Rheb	TCATAGGATACCTATTATGT
Ripk1	CAGACTGAGACACAGTCGAG
Ripk1	CCTGAATTTGACCTGCTCGG
Ripk1	AATCCTTGAGTACTGTCCAA
Ripk1	GAAAGGAAGGATAATCGTGG
Rpia	ACTGCACGTGGGAACCCGAG
Rpia	CGTGGTTCTCCACCGCCGTG
Rpia	ATGATGTACCTGGAAAGATG
Rpia	TGACCTGGATCAACACCCAG
Rps6	GGTCATTGTAAAGAAAGGTG
Rps6	CAGACACTACTGTGCCTCGT
Rps6	TTGGTGAAGAGTGGAAGGTA
Rps6	GTCTGTTCGTGGATGCATTG
Rras	TGTTCCCAACCAACACAATG
Rras	TCAGACACAAAGTAGGACTG
Rras	AGCTTGTGAGTCTCGCCGGG
Rras	CTACACAAAGATCTGCACTG
Ruvbl2	TGGCTGTGAATGGTGTGTCG
Ruvbl2	ACTCGATCATCTTGGTACCC
Ruvbl2	GATGACGTCAATCTCATGGA
Ruvbl2	GCGCTCACTCCCACATCCGG
Sat1	ATCCTGCGACTGATCAAGGT
Sat1	CTGTCTTACAGATCTCCAAG
Sat1	ACAGCAACTTGCCAATCCAT
Sat1	GGATCAGGGGTTACCTTCAG
Sgk1	GCAGCCGTATGACCGGACGG
Sgk1	AGAAGCATATTATGTCAGAG
Sgk1	ATATTCTCCTAGACTCCCAG
Sgk1	GTCCTGGACTACATTAATGG
Siah1a	TATATCTTCTCCTTGCAGGG
Siah1a	GCCACTTACAGGAAGCACCA
Siah1a	CCCAATGGGCCCCGGCAAGT
Siah1a	ATTGTTGGATGCAGTTGTGC
Siah2	GGCAGCAGCTTAACTTCTGG
Siah2	CTTGTGGGCATGCATGAGAT
Siah2	ACAGGGAAACAGAACTGCCG
Siah2	GACCGGGCACTCGAAGAGCG
Slc16a1	ACTACTAAGAAAGACCAAAG
Slc16a1	CACCAGCGATCATTACTGGA
Slc16a1	GACTTGCAGCCAACACCAAG
Slc16a1	AGGCCCTATTGGTCTCATCA
Slc1a5	AATCCCTATCGATTCCTGTG
Slc1a5	TACAACAGAGTCGTTGATGG
Slc1a5	GCGGGAGATCAATTCAACCA
Slc1a5	GTGGTGTGCAGCCTGATCGG
Slc2a1	CCTGCTCATCAATCGTAACG
Slc2a1	TCAGCATGGAGTTCCGCCTG
Slc2a1	GTGTCACCTACAGCTCTACG
Slc2a1	CAAACATGGAACCACCGCTA
Slc7a5	GCCCTCCTCGCAGTACATCG
Slc7a5	ACCCCTACTTACGCACGCAG
Slc7a5	AGCGGCCTCTTCGCCTACGG
Slc7a5	GTAGCAGAGTGCGCCCACGA
Slc9a1	ACGGCCAACAGGTCGACCAG
Slc9a1	GGGGCGCATCACTACTCCTG
Slc9a1	CGCCCACAAACACCCCACCG
Slc9a1	GAAGGTCCAGTTCCACTGGT
Snrnp70	ACTCGATGAAGGCATAACCA
Snrnp70	TATGGTGCAATGCCACAGTA
Snrnp70	ACACTTCCCGATATGATGAG
Snrnp70	TCCAACAAGAGCAGAAACCC
Sp1	TCATTCGGACACCAACCGTG
Sp1	GTATGTGACCAATGTACCAG
Sp1	ACAGCCGCACAACTTTCACA
Sp1	TGAGGCAATGGGTGTTAGGG
Sptbn1	GGAGATCCATCAGTTCAACA
Sptbn1	TGGGCGAGATGGTCACCCAG
Sptbn1	ACACGGTCTCGAATTACCTG
Sptbn1	AGCAAGACAAACTCAACACG
Sqle	GGACCCGGAAGTGATCATCG
Sqle	AGGGTACTTGTTGATATTCG
Sqle	GAAACCAACCAAGTGCAGAG
Sqle	CGCTGTCGCCATCGACACGG
Srebf1	CAGGCTCGAGTAACCCAGCA
Srebf1	AATGCCCCAGCCGAAAAGCG
Srebf1	TCTGCCTACAGAATCACTGA
Srebf1	ACTGCAGCCACACTTCATCA
Srebf2	GATGATCCTCGTCTGCGGAG
Srebf2	AGCGACCGTCTGTACCGTGG
Srebf2	ACTCCAGTGACAGTACACTG
Srebf2	CCTTACTGGCACTTGAAGGG
Stk11	GGGCCTGTACCCATTTGAGG
Stk11	ACTCCATCACCATATACGTA
Stk11	AGTCCATTGGCAATCTCAGG
Stk11	TCATCGGCAAGTACCTGATG
Bhlhe40	CTTGTACACTTGGTACATGT
Bhlhe40	TTTGTCGGGAAGAAATCTCG
Bhlhe40	TAAGTTTGAGATGTTCGGGT
Bhlhe40	GGCGAAGCATGAGAACACTC
Tacc3	TAACATGACCAATAAGCGTG
Tacc3	AGTTTAAGGAGTCGGCCTGG
Tacc3	TCAGGGACTAGAACCTGTCG
Tacc3	CAGCACTGGCTCGATAGGAG
Taldo1	GCGCATCCTTGATTGGCATG
Taldo1	CTTCTTTGTAAAGCTCGATG
Taldo1	TTCTGAATTCAGGCCTCAAG
Taldo1	GCTTGTATTCATCGATGGCT
Slc6a6	GGCCCCCAGGCAGATTGCGT
Slc6a6	GGCCAGTACACATCAGAAGG
Slc6a6	AAACAGAATAGACCAAAAGG
Slc6a6	CATGGCAAACGGGAAAGTAG
Zeb1	CGCCTCAGGATAAATGACGG
Zeb1	TGTCATATGACGTTCAAGCT
Zeb1	GGCTGAGCAAAGGTTTAGAG
Zeb1	TTAGTTCTGGAAGTGCATTG
Tfeb	TGGACACGTACTGTCCACCT
Tfeb	CTGTAGTTGAGAGAAGACGC
Tfeb	TGAGATGCAGATGCCTAACA
Tfeb	CCTCTGTGGATTACATCCGG
Tert	CCTCCAGCCTAACTTGACTG
Tert	CACAGAGGGCCAGATATCCG
Tert	TCAGCATGCTCAACTATGAG
Tert	AAGTCCTGCTCGGTCCCCCG
Psmd2	TCAAGGATACCTATGCTCGT
Psmd2	AAACTTTCGGAACACGCCCA
Psmd2	AAAGCCATTTACAAAAGAGG
Psmd2	CAGGAAGAACTGGCGTCATG
Tfam	TAAATGTTATATGCTGAACG
Tfam	GGAGCGTGCTAAAAGCACTG
Tfam	CTAACTCCAAGTCAGCTGAT
Tfam	GCTGTTCTGTGGAAAATCGA
Tgfb1	CCACTCAGGCGTATCAGTGG
Tgfb1	GGGATCAGCCCCAAACGTCG
Tgfb1	GCGGTCCACCATTAGCACGC
Tgfb1	TCTGCACGGGACAGCAATGG
Tgfb3	AAAGTGCCAGGACCTGATAG
Tgfb3	GGCATAGTACTCAGACTCCG
Tgfb3	GCCAAGCAGCGCTACATAGG
Tgfb3	AAGAGGGTGGAAGCCATTAG
Klf10	TTCACCTACAGTATCCACTG
Klf10	AGGCGCCACTCCTTTCAAAG
Klf10	CTGACTTCGAACCCTCCCAA
Klf10	TGAGTGCCCATGAACAACAC
Tkt	CGTGGACGGACACAGCGTGG
Tkt	CAGCGCTGCAGCATGATGTG
Tkt	CCCACAGATAGCCACCCGGA
Tkt	CTCCGAGGGCTCCGTCTGGG
Tlr4	ATTCTCCCAAGATCAACCGA
Tlr4	TCTGACGAACCTAGTACATG
Tlr4	CAGAAACATTCGCCAAGCAA
Tlr4	TCAGTATCAAGTTTGAGAGG
Tnfaip3	GCAGCTTGTCAGTACATGTG
Tnfaip3	ATATCCATGAGTGATAGCTG
Tnfaip3	AGCCCCGAGGAAACCGCTGG
Tnfaip3	AGGACTTTGCTACGACACTC
Tpi1	TGAAGGTCAGTACAAACGCA
Tpi1	AAGTCGATGTAAGCGGTGGG
Tpi1	AGTGAGCCACGCCCTAGCAG
Tpi1	CCAACGAAGAACTTCCTGGT
Traf2	AGTACAAACCTTGTTACTCA
Traf2	AGATAACGCTGCCCGCAGAG
Traf2	CGGACCAGGCCTTTACATGC
Traf2	CACAGGTTAAGGGAAACTTG
Traf6	GAAACTCAGAGTATGTACGT
Traf6	GATGGAACTGAGACATCTCG
Traf6	GGAGATCCAGGGCTACGATG
Traf6	ACATTATTGAGGATTGTCCC
Tfrc	CTACACGCTTACAATAGCCC
Tfrc	GAATACATACACTCCTCGTG
Tfrc	GGGCTCCTACTACAACATAA
Tfrc	AACCCTCGGGAGACTCCACT
Trp53	AACAGATCGTCCATGCAGTG
Trp53	TCCACCCGGATAAGATGCTG
Trp53	GAAGTCACAGCACATGACGG
Trp53	GTGTAATAGCTCCTGCATGG
Tsc2	TGAACCACATGGCTATGACG
Tsc2	CACAGGGTGATAATGAACAG
Tsc2	CAGCTCCAAAGACCCTTGAG
Tsc2	CTGATCCTAGCACACATGTG
Psmd3	GGGTAGCAAGAAGTCTCGAG
Psmd3	AGTAACACTTGGCAGCTACG
Psmd3	GATAGCCTTGATTCGCCCTG
Psmd3	GCACGTGAGACAGCTAGAGA
Uba52	AGATCCAAGACAAGGAAGGT
Uba52	ATTCGCGGGCAAACAGCTGG
Uba52	TCCGACTACAACATCCAGAA
Uba52	GATCTTCGTGAAGACCCTGA
Ubb	CTCTGATTACAACATCCAGA
Ubb	CAAGACCATCACCCTAGAGG
Ubb	GACTGGCAAGACCATCACCC
Ubb	TCTGCATGCCACCCCTCAGA
Ubc	GCGAAGGACTAAGTGCAGGG
Ubc	TGACACCATTGAGAATGTCA
Ubc	AGATCTGCATCCCACCTCTG
Ubc	AGATCTGCATGCCACCTCTG
Ube2i	GAGTGCTCCTTACAAAAGGG
Ube2i	TCCCTCCCCACAGACTCCAT
Ube2i	AGTGGGGGCTCAAATTTACC
Ube2i	CACAATGAACCTGATGAACT
Sumo1	TGAGGACTTAGGCGATAAGA
Sumo1	GAGTTCCAATGAATTCACTC
Sumo1	TAAACTCAAAGTTATTGGAC
Sumo1	GGAGGCAAAACCTTCAACTG
Ulk1	GGCAGTGTACGGTTCCGAGG
Ulk1	GCAGCTTGGGACGCACAACA
Ulk1	GGTAATTGTGCACCTGAGTG
Ulk1	GGGGAGCTGATGTCTCCCGG
Usf2	TGCCCCCGCAGCCACGACAA
Usf2	AGTCGCGGGCCACCTACCAG
Usf2	CTGGCACATACGGAGAATAG
Usf2	GGCGGCCGAAGCTGTCAGCG
Uxt	CAGGAAAAAACCATATCCCA
Uxt	GGTGCTGGATCATCGAGACA
Uxt	CCTATAGGAAACTAATCACT
Uxt	TAACTTCTTCGTTGACACAG
Vamp8	CCACCTCCGAAACAAGACAG
Vamp8	TTATGACCCAGAATGTGGAG
Vamp8	CTTCAAGACAACGTCCCAGA
Vamp8	GGAGCGGATCTTGGCCAGAG
Vdac1	AAGAGGGAGCACATCAACCT
Vdac1	CGGCGAGAATGACGAATCAA
Vdac1	TGGAACACAGACAACACCCT
Vdac1	CTTCGCAGTTGGCTATAAGA
Vegfa	AGATGTACTCTATCTCGTCG
Vegfa	TGGTTTCGGAGGCCCGTCCG
Vegfa	GCGCGGGCTTCGGTTCCTCG
Vegfa	GCCGCAGGAGACAAACCGAT
Vhl	GCCCGGTGGTAAGATCGGGT
Vhl	TGTCCATCGACATTGAGGGA
Vhl	CCGTCGAAGTTGAGCCACAA
Vhl	TTAACCTGGCAATGTGATGT
Vim	GCGCCAGCAGTATGAAAGCG
Vim	TGCCGAGGACCGGGTCACAT
Vim	CAACGACAAGGCCCGTGTCG
Vim	GAACACCCGCACCAACGAGA
Xbp1	GGACACGCTGGATCCTGACG
Xbp1	GACATTTGAAAAACATGACA
Xbp1	GGAGAAAACTCACGGCCTTG
Xbp1	GTCCATGGGAAGATGTTCTG
Ywhaq	GCGCCAACTCACCAGGACCG
Ywhaq	GGGCGCCGAGCTGTCCAACG
Ywhaq	GGCCGAGCGCTACGACGACA
Ywhaq	CAGCTGCAACTTCTTGTCAG
Zbtb17	GCATAAGAAGAGGCACTCCG
Zbtb17	CTGCGACAAAAAGTTCAACC
Zbtb17	GGATAACGGGGAGCCTCCTG
Zbtb17	CCGACCCAGGCGCGCTACAG
Akt3	CCGTAGCCGACCGATTGCAG
Akt3	AATTTGATGCTAGATAAGGA
Akt3	CTGCACCATAGAAACGTGTG
Akt3	AAATGTTCTCTCTATAACAG
Amfr	CTTGTTCTAGCCAAGAACGA
Amfr	AAAGTCGGTGTAATACACAT
Amfr	TGTCTTTCACTCACTCGAAG
Amfr	TGATTGTGCTGGTTCAAGCG
Def6	AGTCAGCCCAGACCGCCGTG
Def6	TCATCGGGAACCATGATCAG
Def6	CAACAAGTACATCCTAGACA
Def6	GAGGAATGCAAGGAGAAACG
Mapk7	TTGAGGACTTCCATGCACGA
Mapk7	GGTGTAGGTCGCTCTCCATG
Mapk7	TTCCCTGCACGAGTATACGC
Mapk7	AGGCTGCAGAGTCAGATCAA
Psmc4	GTGATGTATGCCGATATCGG
Psmc4	AGAACTGACCGATGACCAAG
Psmc4	ATTGGCATCGATCCTCCCCG
Psmc4	GCTGTGGCACATCACACGAC
Psmd13	TGTGAACGGACGTCACACCA
Psmd13	ACCCTGTACGCTTTCAATAG
Psmd13	CATCTTTGTAGTAGGACGCG
Psmd13	CATGTGGTTAGACAGATGAC
Map2k1	CATTCTAGTGAACTCACGTG
Map2k1	GGGCACGAGATCCTACATGT
Map2k1	TGCAACTCCCCGTACATCGT
Map2k1	GCTTCTCCCGAAGATAGGTC
Map2k2	GTGCAACTCGCCCTACATCG
Map2k2	CATCCTGGTGAACTCTCGCG
Map2k2	CTTGGGGAAGGTCAGCATTG
Map2k2	CTTACCCAGAAGGCTAAGGT
Map3k1	TAGTGTCTACAACTGGCCGG
Map3k1	ATAGTGTTGGACACTACCTG
Map3k1	CTCCACTTAGATCTACAAAG
Map3k1	TCTTTCCCACGACGTTAGTG
Map3k7	AAACCCTTCGATGAGATCGG
Map3k7	GGGACTTACTGGATTCAGGC
Map3k7	GCCCAAAGCGCTGATTCACA
Map3k7	GATCGACTACAAGGAGATCG
Map3k8	ATCTGTCAGATATGGGACCG
Map3k8	GGACGTCGACCACAAGAATG
Map3k8	TCTCTTTATGGAAGCCGGCG
Map3k8	GCCCAGAGGTGATCCTATGT
Mapk1	GCTGACCTTGAGATCACAAG
Mapk1	TGGAGCTCTGTACCAACGTG
Mapk1	TTCTCCGATGTACGAGAGGT
Mapk1	GTCACACAGATATATAGTAC
Mapk14	TGGATGTGTTCACACCCGCA
Mapk14	TTCGGCTGACATAATTCACA
Mapk14	TACAAAGACGGGGCATCGTG
Mapk14	CAGGCTACGTGGCTACCAGG
Mapk3	CCACGTGCGCAAGACCAGAG
Mapk3	GTATATACTTGAGGCCCCGG
Mapk3	GACCCTGAGCACGACCACAC
Mapk3	ACTGCAGCTGCGTGTAGCGT
Mapk8	TGATAATAGATATTGATCAG
Mapk8	TCGCTACTACAGAGCACCAG
Mapk8	GAATAATTCCAGCAGAGTGA
Mapk8	GGGTCTGATTCTGAAATGGC
Mapk9	ATAGTATCGAGTTACCACAT
Mapk9	TACCAGCAACTGAAACCGAT
Mapk9	GAAAACAGACCAAAGTACCC
Mapk9	GAAGGTAGGACATTCTCTCA
Psma1	CCATATTGGTATCTCAATTG
Psma1	TCCCAACACAGCGATATGGC
Psma1	GACAGGTTTGGAAAATATGA
Psma1	AAGCAAGGTTCAGCAACAGT
Psma4	TGACCCAAGTGGAAACTATG
Psma4	ATACCAAGTGGAGTATGCCA
Psma4	ACGTTCTGACTAACGAGCTA
Psma4	CAGGCGTACACACAGTTTGG
Psma5	GGAAATGGTACTTACAGTTG
Psma5	AGCTAGACATACACCCTCTG
Psma5	TTGCAGGTTGTGCCATGAGT
Psma5	AACTAACTCACCATAGCACC
Psma6	CAACAGATGTAAGTCCACCC
Psma6	ACAGCAGATCCCAGGTACAG
Psma6	GCATACTTACAACAACCGAG
Psma6	AAGCCACAGTAGTAACCTGC
Psma7	GATGACTATCCTTGCATCAG
Psma7	CTTCCAAGTGGAGTACGCGC
Psma7	GGGCACATACCATGCTTGGA
Psma7	AGTACGAAAAATCTGCGCCT
Psmb2	CCTCGTCGCTTCCGACCGAG
Psmb2	CAGCAGCTAACTTCACACGG
Psmb2	ACGTGCAACTTTATAAAATG
Psmb2	TGCAAAAGGAGCCTTAGCCA
Psmb3	TTACACTGTCTGGACGTCAG
Psmb3	TGTAGTAGGGACCGAACCTG
Psmb3	TCAGCTCATACAAGTTCAGT
Psmb3	TCACCATGGGACAGCCAATG
Cops5	GCCATGACACTTGAGACCGG
Cops5	GGTTGGTATCATAGCCACCC
Cops5	CGCCTTTAGGACATATCCAA
Cops5	TGAAAATGGTGATGCATGCC
Eif4e2	GGTCCCCAGGACGTACCATG
Eif4e2	TGGATCATTCGACTCCGGAA
Eif4e2	AGGGATTAAACCTATGTGGG
Eif4e2	AAGGTGTAGTTGTACTGCAG
Eif2ak4	ATTCTGGCAGAGCACGTCAG
Eif2ak4	CTGCGGGACACCATTGACCA
Eif2ak4	GTAGGTGTAGTCTATAGCGG
Eif2ak4	CTGCAAGCAGACACTTCCGC
Skp2	ACTCGGACAGAATCTTATGG
Skp2	AAGACTTTGTGATCATCCGT
Skp2	GGTTTGAGAGCAGTCCATGT
Skp2	GCTGCTCCATAAAGGACCGA
Limd1	ACCGAGGTTCACTCGCTGAG
Limd1	AGGTTCCAGACTACTGTCAG
Limd1	CAGAATTTGAGGAAACTCGA
Limd1	GCAGAAGCCCGGTCAACGGT
Ulk2	TGTTCTGATAGATATCGGTG
Ulk2	GGCAGTGGGAACACTCACGA
Ulk2	AATAAAACCCGACTTACTGG
Ulk2	ATGTTGAGACATAATAACCT
Iqgap1	TACGGGCCTTACCAACATCG
Iqgap1	AGCCAACGTCGGGAGAACGT
Iqgap1	ATGGTTGTAAGTTTCAACCG
Iqgap1	TGAGGACCCGCCTATGATTG
Pik3cg	TGCGGGGCGTAACCAGACGG
Pik3cg	GGAGCACATAGTCCCCGTGG
Pik3cg	CACCCACCAGGTACTCATCG
Pik3cg	GATCTATGACAGGTACCAAG
Ero1l	CTGAAGGAGAAGGCCCACGA
Ero1l	CTTGCTCACATTCTTCAATG
Ero1l	CTTAACCCTGAGCGCTACAC
Ero1l	AAAGGCCTTTGAATTGTCTG
Sirt6	TGTTCACCGACCTGAAGTCG
Sirt6	CGAGGGCCGAGCATTCTCGA
Sirt6	ACAGATCTTCGACCCACCAG
Sirt6	GCACGGAAACATGTTTGTAG
Slc7a8	TGGAGCAGTTGACCCATGTG
Slc7a8	CCTGAAGAAAGAGATCGGAT
Slc7a8	TATGTGAAGGACATCTTCGG
Slc7a8	GACTCCACCAAACGTGGACA
Atg13	TGTGGGGCGATCTATGTGTG
Atg13	GATAATCCCCATGATAGGTG
Atg13	ACAGTTCGAGTTGGAACAGT
Atg13	TACCCAATCTGAACCCGTCG
Tax1bp1	AATAAACAAACTTTCAGACC
Tax1bp1	AGGCTTTGATATGTCAACAA
Tax1bp1	GAAGCAGCTAGCCGACACAC
Tax1bp1	CCAACCCAATCTTTGGAGTG
Cisd1	GGGCGGCTCACCTCGCACAG
Cisd1	GGTGCATGCCTTCGACATGG
Cisd1	GATCCAGAAAGACAACCCGA
Cisd1	AGAGAATCGCACCAAAGCTA
Wipi1	AAACTCTATGAGTTTCGTCG
Wipi1	GCTCCACGATATACACGTCA
Wipi1	GGCCTTGGTTCCAATCGCTA
Wipi1	TTCGGCTCAACCGACAGGTG
Gosr1	AGAATCTCATGGGATCAGTA
Gosr1	CACAGCGGCTCACGGGATGG
Gosr1	TGGCTTGATCCATTTAATAG
Gosr1	GCTCGTACAGAGTTTACTGA
Psmd10	TGGGGCTAACCCAGATGCGA
Psmd10	AGCTTCGAAGAATAGGCATG
Psmd10	TCTGTAACCTGGCCTACAGT
Psmd10	ATGTGCACCTTTCACCAGAA
Hif3a	ATGTTGGTCACGTACAAGTG
Hif3a	AGTTCACATACTGCGACGAG
Hif3a	GCGCACGCTCAACCTCAAAG
Hif3a	GTCATGGTACTCACCGCCGA
Rragc	CTTCCAGGACGACTACATGG
Rragc	TTTCTGTACCACCTTACTGA
Rragc	AGCCGAGGATCCTGCTTATG
Rragc	CACAGAGGGACATTCATCAA
Rassf5	CACACCGACCCCGCGACGTG
Rassf5	CGAGCGTGTCGGCAGTCTCG
Rassf5	TGTGCGGACGAGAGGTGCTG
Rassf5	CTGGACTGCAGACAGAAGGG
Ywhab	AGAGTACCGTGAGAAGATCG
Ywhab	GCATCGAACAGAAAACCGAG
Ywhab	TCTCATTCTCAATGCCACCC
Ywhab	ATGAAGGCCGTAACAGAGCA
Wdr45	GACACTCGGGACAACCCCAA
Wdr45	AGGCGTCCGGATCTACAATG
Wdr45	AAGCTGGTAGAGCTTCGAAG
Wdr45	GTGTGGAAGTCTGCAACTTG
Sh3glb1	ACCAAGTCGTATAAACAACC
Sh3glb1	GATTACCCGACTCCTGCTTG
Sh3glb1	ACTTACCATAAGCTGTCCCT
Sh3glb1	ATTTGGCTGCAACAGCACTT
Plagl2	GTGTCCCCGAGATTTCACAT
Plagl2	AGCCCCCATCACGTCCCGAG
Plagl2	TTCACCGAAAGGACCATCTG
Plagl2	GGATGTCCGACGGCACCTAG
Pgam2	GGATGTTACGGACCAAATGT
Pgam2	AACCAAGAGAACCGTTTCTG
Pgam2	GCTTCAAGCCTGCATAGCGG
Pgam2	GTTTGACATCTGCTACACGT
Slc2a8	CCTGCGCCTCGGAGACAATG
Slc2a8	ACAGCAAAGCCAGTCACGAA
Slc2a8	GATTATGCCCACAGTGACCG
Slc2a8	TTGAGTGAGGAGAAAACGTG
Nprl2	TGGTGTTGGGCAATACACAT
Nprl2	CATACTCCTGCGCAACAGGA
Nprl2	CTCGCGAGATGAAATCCTCA
Nprl2	GGCCGGCTACTTGACCACGC
Prpf40a	GGATAATCCAACGTTCGCAG
Prpf40a	ATCTGTGGCATCATTCCATG
Prpf40a	ACCACACCTACTAATACTGT
Prpf40a	TCAAACAAAGGAGTCCCGCT
Becn1	ACACAGCGGGTGATCCACAT
Becn1	TGTGGAAAAGAACCGCAAGG
Becn1	GGAAGAGGCTAACTCAGGAG
Becn1	GGATGACGAACTCAAGAGTG
Rhog	TGTAATTGTCAAACACAGTG
Rhog	CCAGGAGGATAGGCACGTCA
Rhog	CACCCTCCTATGAGAACGTG
Rhog	CACCGTGAACCTAAACCTGT
Hdac7	GGGTCCGGTTAAGTGGTCGA
Hdac7	GCTACCTGTAGGGAATACTG
Hdac7	CCGACTGCGACAGATACCCT
Hdac7	ACGTTTGTGATGCTACCCTG
Stk3	CTGTAACAGCTGTGTCGCAG
Stk3	ATGCTGATATACATCCGATG
Stk3	CTCAGGAGCCATCCAAAATG
Stk3	AATATTCTCCTCAATACAGA
Naa10	AGTGAGGTGATATGTCCATG
Naa10	CCTCATCAGCCATCTGCGTG
Naa10	TACCCCCAGGATCAGCGAAG
Naa10	AGCCAGGCCAAGGCGCCGGT
Higd1a	CATCAGCCAACTTACCAATG
Higd1a	CTTCAGCTTGTACAACCCAT
Higd1a	CTTCATACGATGAAGGTCAG
Higd1a	TTGTACAAGCTGAAGAGCAG
Txnip	GAACACGTGTTCCCGAATCG
Txnip	GAGGCAATCACATTATCTCA
Txnip	ACGGTGGATGCCTACCCTTG
Txnip	CAGGATCCTGGCTTGCGGCG
Pfkp	CAATCTGTGCGTGATCGGCG
Pfkp	GAAGTATTCCTACCTCAACG
Pfkp	TTAGATCAAAGAAATCGGCT
Pfkp	AAGGAAGCCGTGAAACTCCG
Rbx1	GGCCTGACATTCGATACCTG
Rbx1	ATGGATGTGGATACCCCCAG
Rbx1	CCACAATGTCCCAGGCCCAG
Rbx1	CAGCGGCACCAACAGCGGCG
Rgs19	CAGCAGGGATTGCGACTGGG
Rgs19	ACTCACCAGACTTCACAGCT
Rgs19	GGAATGCCCGGAATACACTG
Rgs19	TCATGGCTGGACATCGAGGG
Tbk1	TGCCGTTTAGACCCTTCGAG
Tbk1	CTTCTCGCTACAACACATGA
Tbk1	CAACATCATGCGCGTCATAG
Tbk1	CGGGAACAACTCAATACCGT
Gabarap	AAAGCCCCCAAAGCTCGGAT
Gabarap	ATTGTTGACAAAGAAAAACA
Gabarap	TCCTTACCGGGACCCGGTCT
Gabarap	TCAGAGCGGCGCTTCTCGAA
Pard6a	TGGGGCAAGCTGATTAACAA
Pard6a	CTGAGACCCACCGACGAGTG
Pard6a	CCAACGATGACAGTTTGCAC
Pard6a	AGATGGCATGAGTGTTCGCG
Ube2d2a	TCTTAAGGAATTGAATGACC
Ube2d2a	CATATACCATTTACCTTAGG
Ube2d2a	AATGACAGCCCCTATCAGGG
Ube2d2a	ATTGGCAGGCTACAATAATG
Gsk3b	ACTGTAACATAGTCCGACTG
Gsk3b	TATCTGTTCTCGGTACTACA
Gsk3b	CTGTATCAGGATCCAACAAG
Gsk3b	CGTACCTTGACATAGATCAC
Lamtor3	ACGGAATATACAGACCTGGT
Lamtor3	TCCTGTACAAAAAGTTGCCA
Lamtor3	ATTGTTGTGTCAGATAGAGA
Lamtor3	GTCTGTTGCGAGGGCAAACG
Mlst8	GGTCGCTGGATGTATACAGG
Mlst8	TATGTCTGGAACCTGACAGG
Mlst8	CCTGCCAAAAGCGCACCGTG
Mlst8	TGGAGTTGAGATCATACATG
Mtor	TGCAGTCTGGCTAACCACGT
Mtor	GCAGCACTTCAAGCAAAGTG
Mtor	GCTGATGCACGTGAATACGG
Mtor	CCCTGTAAAAGGCTCCATCG
Litaf	GATAACAGACATACTTGCGT
Litaf	ACAGGCTGGGTGTAGTACGA
Litaf	CCAACCTATGAAGAAACAGT
Litaf	GACAGCACATCTGGACGGGG
Supt20	TTAGTAGTCAATCTGTACCC
Supt20	TGACAACCATAAGTGGACCC
Supt20	AGGAGATCCACCAAAATAGG
Supt20	ACGACTCACAGCCAACAATG
Psmd8	GCTGCCGTAAGTCGGGTCGG
Psmd8	GTAATCGTTCTAATTCTGTG
Psmd8	TGCCTGCAGGATCCCGACCG
Psmd8	TGGTGCATATAGGCTGACTC
Gabarapl1	AGGACCACCCCTTCGAGTAT
Gabarapl1	GGAGAAGGCTCCTAAAGCCA
Gabarapl1	ATGGTTACCAGTGAGGTCGG
Gabarapl1	CCTGTTCTTCTAGGTCATCG
Angptl4	CCTGTGGTAACGCTTGTCAG
Angptl4	TCGTCCCAGGATGCAAAGCG
Angptl4	TCCATTGTCTAGGTGCGTGG
Angptl4	GCTTCGGAGATCCCCAAGGT
Stk4	AATACACCGAGATATCAAGG
Stk4	TATCTGATATCATTCGGCTA
Stk4	TGCTGATATCCATCCAATGA
Stk4	TTCAGGAGCCATCCAAAACG
Hs1bp3	TGGATCCCCTGGGTATCATG
Hs1bp3	AGGAGGTAGACCCTGACGCG
Hs1bp3	TAGGAAGGTCCTGTTTGTCG
Hs1bp3	GATCCTAGTGGTGACCCGGT
Pmaip1	GAGACAAAGTGTATTGCACG
Pmaip1	ACGCGCCAGTGAACCCAACG
Pmaip1	TGCCCGGGAGAAAGGCGCGT
Pmaip1	GCAGCTCAACTCAGGAAGAT
Rps6kb2	AGTGAGCATGTCGTACATCA
Rps6kb2	CAAGGACACAGCCCATACCC
Rps6kb2	AACCCCACTCAGCGAATTGG
Rps6kb2	GCAGCCCTTAATTCGCCAAG
Nampt	CTAGTACCATAACGGCTTGG
Nampt	AATGCGTGTGAGAAAATATG
Nampt	CAGACCATCTAAGTTACCAG
Nampt	GCCTCCTGCCAGAAATACGA
Psmd14	ATATGCTGAAACAAACAGGA
Psmd14	ATTAGACCCATAACTTCCAT
Psmd14	AGACAAACGACTTCAAATCT
Psmd14	ATTAGCATTGATCAGTCTGA
Carm1	TGAGTACTTCCGGCAACCTG
Carm1	GGTTCTGCAGGATCGCACGC
Carm1	CTCACTATCGGCGACGCGAA
Carm1	CAATCTGACAGACCGCATCG
Rhot1	ATATCTGATCAGGATAACGA
Rhot1	GAATAATCGACAATGTGTGT
Rhot1	GAGGCTGGATAACCTACCAG
Rhot1	TATACTGGTTCATAATTGGA
Sirt3	CTACATGCACGGTCTGTCGA
Sirt3	AACATCGACGGGCTTGAGAG
Sirt3	CCTGAGGCTCCTCCACGACA
Sirt3	CCAACATGAAAAAGGGCTTG
Tsc1	CACAGACAGTCAAACGACCG
Tsc1	ATGGGTACATCCCATAAAGG
Tsc1	GGAGAGTCAAAGCCCCCTCG
Tsc1	AAGAGAAGGACATACAGATG
Lamtor4	CATCCACACACAGTCATCTG
Lamtor4	ATGGTGCAACTGGAAGCCAC
Lamtor4	TGTGCTGACCAACTCCGAGA
Lamtor4	AGACTTCCGCACTGACCCAA
Tomm7	CTGCAGCAGCTCTTCAAGGG
Tomm7	TTTCCTTCAGGATTTACAAG
Tomm7	TGACCCAGGTAAATCACGAG
Tomm7	TGAGCAAAGAAGCCAAACAG
Psmd6	CCTTGTGTAAATCCCTCGAC
Psmd6	TTTGCTAGCCTGATAGAGGA
Psmd6	TAATACCCAGGTCATTAAAG
Psmd6	ATATTGTATTCTATCTCCTA
Fis1	GGTTCGAAGCAAATACAATG
Fis1	AGGCTCTAAAGTATGTGCGA
Fis1	GCACGCAATTTGAATATGCC
Fis1	CTTGAGCCGGTAGTTGCCCA
Dda1	TCTGACGGGTACTCTCGGGT
Dda1	TCGGCAGGTATACTGAGGGA
Dda1	AAAAGACGAACATACTTCTG
Dda1	CCTTGCACACAGAGTCCGCG
Lamtor1	CTCACCTAGCTGTCTTGGCA
Lamtor1	CCTCCTAGGATCGGGAGGAG
Lamtor1	TGGACCGGGCAAGGCAGTAC
Lamtor1	CATCTGTGCGAGCTGAAGGT
Rwdd3	TACCTCGGAACATCTGACCA
Rwdd3	TTTGCCAGAAAGTGCGACGG
Rwdd3	AGAACCAGCTCGTGAACCAT
Rwdd3	GACTAAATATGTCAAAGCCG
Atg4b	CACTTCCTACTGATTCAGAG
Atg4b	ACTCACCTCGACCTAAGTGC
Atg4b	GCTTCCCTCCAATAACACCC
Atg4b	AAGGCAAGTCTATAGGCCAG
Rpe	TGGTAATGACCGTAGAACCT
Rpe	GTTACCCGTCCATTACATCC
Rpe	GGTGTCTAGGCCAGAACAGT
Rpe	TGTCTTTAATCAAAGCCCCT
Uba5	ATATTTGAAGCAACTACAAG
Uba5	ACCTACTATTGCTACAGCGT
Uba5	GAAGAAAAGCCGATTCATGT
Uba5	CAACTACAATATCACCACAG
Pgm1	CATTACCGATGGACGCGCTG
Pgm1	ATCATCTCTCCCCACGATCG
Pgm1	TGGGGGTTATATCAGAGAAG
Pgm1	AGGCCAACTGCACAAACTCG
Tbc1d15	CGAGTCTCTTGAGAAATACG
Tbc1d15	CAAAGGAAAGAGCTCATCGG
Tbc1d15	AGAGACTACAGAAGTCTGAT
Tbc1d15	GGTGGTCGTTGATGTGTAGA
Lrrk2	AAGGAACTCCTAAATAAGCG
Lrrk2	GCATCTAGGTTGGTGATACG
Lrrk2	ATTGGCTGAATATCTGTGCA
Lrrk2	TTAGTGAGAACCCACACGTG
Map1lc3a	GTGATCATCGAGCGCTACAA
Map1lc3a	CCTGCAACTCAACCCCACGC
Map1lc3a	GACTCACCGGGATCTTACTG
Map1lc3a	CCAACTCGCTCATGTTAACA
Atg10	TTCATGAGTGCTATAAGCCG
Atg10	GGAGAATTTAGAGCTACCAA
Atg10	AGGGAGACATGTGAGCACAC
Atg10	GGAACACAGGAATGTTCTGA
Rras2	GGAGAAGTACCGGCTCGTGG
Rras2	GCAATACATGAGGACAGGCG
Rras2	TGATCGATGACCGAGCTGCC
Rras2	AGTCCGTCACAAAATAGGAC
Sdhd	GCAGAGAGGACATACAGTGG
Sdhd	AGGACCAGCCTACCCAAGGA
Sdhd	TGCAGTGGCCAAGGAGCTCG
Sdhd	AGGGATTCAAGTACCCAGCA
Psmd12	TGCGATTGATTGATACTCTG
Psmd12	TTATGCTTCTGTCAAAACGA
Psmd12	GATTCAGCTGGATCAGCACG
Psmd12	TCACTACTGCAACCAAGATG
Psmd5	GACAGCGACACCAATCATGG
Psmd5	AAACGACGTTGTTCGATACA
Psmd5	GTCGAGAATATCACTAACCC
Psmd5	TCACTAGCTTATACCCATCA
Cisd2	GGAAGAATGGGCGCACTGCG
Cisd2	CCAGAAGCGCAAGTACCCCG
Cisd2	GCAGCTGCACCTTCACGATG
Cisd2	CGAACCCGGTGATGCTGTCG
Tbc1d7	GCATGTATCAGCTTGAATCG
Tbc1d7	TGGGAATGAGTGTCATGGTG
Tbc1d7	CCAACGCGCGATACATGGAT
Tbc1d7	GCAGTTAAATAACAAGTACA
Psmc6	CCAGAATTATTCCAGCGTGT
Psmc6	TCCTAGATATCTGCCAAGAG
Psmc6	TTGAAGGCACTACAAAGTGT
Psmc6	TTATTACTTTAGGTGGCCGT
Psmd9	CTGTGAGGGCTATCCCCGGG
Psmd9	GGATCTGATGCGACGCAAGG
Psmd9	AGAGTGAACAGTATCAGCCC
Psmd9	AGGTCTCCAGAATGATCACA
Dram2	ATGAGCCCATACTAAAGGCA
Dram2	TTGCTTGTAACGAACATACA
Dram2	TATTTAGCATTACTCCAAAG
Dram2	GCAATGCAGGGTCAACATGG
Bag4	ACTGGAATTCTGTGCGACCC
Bag4	GCTGTTACCAGGTGAACGGT
Bag4	AGGGCGGAGGTACGTGCACC
Bag4	CAACAGAAGCACCTCCTCTG
Mfn1	ACTTGATCGAATAGCATCCG
Mfn1	GCTCAAGGTTGTAAGTCCGT
Mfn1	CATACTGGACTCAGTAAACG
Mfn1	TTTACCTGTCTACTAAAACC
Map1lc3b	TGAGCTCGCTCATGTTCACG
Map1lc3b	AGAACCTACTGGGATCTTGG
Map1lc3b	GATTATAGAGCGATACAAGG
Map1lc3b	TGAGCTGCAAGCGCCGTCTG
Snap29	ATGTATGAATCGGAGAAGAT
Snap29	AGCATTAAGAGTGTGTTTGG
Snap29	CATAAATACAAGTAAAGACC
Snap29	GATGGTAGACAAGATGGATC
Ccar1	TGTACCGTGGAACGACACGA
Ccar1	TGAACACCAAACGTTGTCTG
Ccar1	TCAAGCTTAGACCAATGGGT
Ccar1	TGTGTTAAAATGGTCTGCTG
Atg12	TGCAGTTTCGCCCGGAACGG
Atg12	GAAGTCAATGAGTCCTTGGA
Atg12	GCCGGCTCCTACAGGAGCCG
Atg12	GAAACTGCAGCCGAGGACGG
Akt1s1	CTGGGCGGTAGCGATAATGG
Akt1s1	GCGCCTGTGCGATGTCGTGG
Akt1s1	GCGGGCCTGAAAGCGCTCGG
Akt1s1	CCATGGGCGGCATAGGCACA
Tceb2	CGAACTGAAGCGCATCGTCG
Tceb2	GATGCGCTTCAGTTCGAACA
Tceb2	CTTGGCGTCCGTAAAGATGG
Tceb2	GCTTCACTAGCCAGACAGCA
Stx17	ACACCAGATAAACATCGAGA
Stx17	TATGTTACCATCAACAGTTG
Stx17	ACGAAGAGCACATCAACGCA
Stx17	CATACTTACACTCACTAGGA
Mgarp	TGAACCGAAAGAACAAACAA
Mgarp	GCCTGAGCTGAAGATAACCG
Mgarp	TGACTGTCACACCTACAACC
Mgarp	ACCGTCCTTCCCCAGCGGCG
Slc38a2	CCACCAAAGCAGCTTCCACG
Slc38a2	CTCAAGACTGCCAACGAAGG
Slc38a2	GCAGTGACAATGGAAGAATG
Slc38a2	GAGTTGAAGATGAAATAGCG
Atg3	GTAGATACATATCACAACAC
Atg3	GACAGGCTACCCTAGACACA
Atg3	GGGTGTAATCACCCCAGAAG
Atg3	TAACAGTTCCATGCTACAAG
Ppp6c	TGAGAGTAGACAGATAACAC
Ppp6c	TCAACGCCAGTAACAGTGTG
Ppp6c	ATCTCCTGATATCAAAACAC
Ppp6c	TAGTGCAAGAAGATAAGTGA
Tceb1	GGAGAGGAGAAGACCTATGG
Tceb1	CTATGTTGAGTGGTCCAGGT
Tceb1	TGCTGAGAATGAAACCAACG
Tceb1	GTGAAATTAATATCTTCTGA
Atg101	GATGCACTGAGGAACTCAGG
Atg101	GTGGACTGTCAAGGTGCACG
Atg101	GCAGGAGCGGCAGATATGCA
Atg101	GGGCAAGTTTCACTACAAGA
Pdhb	TCTTAATTGTAGGTTAGCAG
Pdhb	GGGCACAGGCTGAAGGCCAG
Pdhb	TGAAGCTATTAATCAAGGTA
Pdhb	GCCATTCGTGATAATAACCC
Mul1	ATTCCAAGATCATTCACCAG
Mul1	CCAGTTCACCGATCCCCGTG
Mul1	GTATATGGAGTACAGTACGG
Mul1	GCCATCGGCCACTACATCAG
G6pc3	TAGGCCGACTGCCAATAGGA
G6pc3	TTCCCGGGCTAGAGAATATG
G6pc3	GGGGCTCATTAGCCAGCCAA
G6pc3	TAAAGAGAGTCCAATACATG
Rraga	GGTTCCCCAAGAATCGGACG
Rraga	GATCAGCTGATAGACGATGC
Rraga	AAAGATGATCGACCTCATGC
Rraga	TTCATCAGCCTCAATAATCT
Trp53inp2	TGGCTCATCATCGACCTACA
Trp53inp2	CCAGCTCTCATCCATCAAGG
Trp53inp2	TCCTCAGAGACAAAGGCCCC
Trp53inp2	CCCCTCTGCAGTAAAACAGG
Pink1	CATGGTGGCTTCATACACAG
Pink1	GTCGGACTTGAGATCCCGAT
Pink1	CGAGGAACAGTGTGCGACCG
Pink1	CCAGCCCAGCTACCGACTGG
Chmp2a	AGACGCCAGAGGAACTACTT
Chmp2a	CATGGGCACTATGAACAGAC
Chmp2a	TACGCAAGTTTGTGTTGATG
Chmp2a	TCAATGGCACAAGCCATGAA
Phkg2	AATGTGCATCTCTCGCCGTG
Phkg2	CGGTAGCTCGATGGACACAG
Phkg2	CATGAAGCTAGAAGACTCGT
Phkg2	GTAGCATCAGGATTTGGCGC
Cab39l	TCTGTGTGGAACGAACGACA
Cab39l	ATCTGAAGCGATATCAAAGG
Cab39l	CCACAGCGTAAGGCAATCTG
Cab39l	GAACTGATGTACTCGACAGT
Psmd11	AGGCATTATTCATGCAGCAG
Psmd11	TGACATTCAAGAAAATGATG
Psmd11	TAGATATGGAAGCAGCCACA
Psmd11	GATGTCCAGGCTTTGGTGAG
Mocs3	GATCTCGTCCCGCGACAGCG
Mocs3	TGGGCGCTCGACCTGGTCCG
Mocs3	GTGACCAACTGTGCAGACGG
Mocs3	GCTGGTGGACCACGACGTGG
Hilpda	ACATGATGCCCAGCACATAG
Hilpda	GTTAGAGTGATGGAGTCTCT
Hilpda	GGGAGCTCCTGGATCACGAG
Hilpda	CTCCATCACTCTAACAAAGA
Dapk1	TTCCGTCAGGACACACACCG
Dapk1	TGGAAGCGCACCTATCGTGG
Dapk1	GCCACCAGGACAACTCGGAG
Dapk1	CCTGCGGCAATCAGTAATGG
Dctn2	ATCCTGGTCACATCGGACAG
Dctn2	AGTCCAAGAGCTGACAACTG
Dctn2	ATCGCATTGGAAAGACCAAG
Dctn2	TGAAACCAGCGACCTACCTG
Fam162a	GTGGTCAGGCCGCTTCAAGA
Fam162a	CACAGAGTCTTACAGACACG
Fam162a	TGCTGCGAAGAACAAGCTCC
Fam162a	TGGATTCTGCACCAAGCCAC
Psmd1	TTGCGTTAGTGATGTACGGG
Psmd1	TTGCCCTAGATTGTTCGACA
Psmd1	TCCAGGCACAGAAGCAATAG
Psmd1	GAAAATGCAGATTTGCCTGA
Tecpr1	CCTGCCGGAAGTATACGGCT
Tecpr1	GTATAGGCGATACAAATCCC
Tecpr1	GCAGTTCACAGGGCACGACG
Tecpr1	CGGGAACACTGATCACTCCA
Rbks	CCGCACTAACCTGACCAGGT
Rbks	AAAGGCGGCCATAGTCTGCA
Rbks	CAATAAAAAACTCATGTCCA
Rbks	TTCATTATTGACAATTATGG
Optn	CCTGGACACATTCACCCCTG
Optn	CAGCTCAAACTCAACTCCGG
Optn	GATCGTGTACTCACTTCCAA
Optn	AAGGGAAGGAAACCAAAAGG
Dram1	CGGACGACCAAGTCACCAGG
Dram1	TCCCACCAATCCAAGCGCCA
Dram1	GCACCGCCATCATGGACCAC
Dram1	AGAGAGCACCGCGACCACGT
Telo2	TGTCCCCTGACATGTCATAG
Telo2	GCTGACCAGACATCTAAGGA
Telo2	CCCAAGAACTCGAGATACGA
Telo2	AAGTCCTGTCACGACTACTA
Cul2	GCAGAAACATATCCATGACG
Cul2	ATATAAGCAGTCCATATAGT
Cul2	AGATATCTATGCTTTATGTG
Cul2	GCTGGTAAACTCATAACCAC
Ppp2r2a	AAAAGAGGAACACTTACCGT
Ppp2r2a	GATGTGATAAGTGTGGGCGT
Ppp2r2a	CAAACGTGTTACAGCTGTTG
Ppp2r2a	GTAGATGATGACGTAGCAGA
Fundc1	TGACGAATCATACGAAGTGT
Fundc1	GTGGCTATGTACAGATCGAC
Fundc1	CTACCATAGGTCCGGAACTG
Fundc1	GCTACTCAGATTGTAATGGG
Seh1l	TGGTATAGTAAGGGTCTACG
Seh1l	CAAACGCGATATCATGGACG
Seh1l	CTCCAGCGATCAGAGCGTCA
Seh1l	GAATCAAACGATAAACTTCG
Wdfy3	TAAGCACCCGGAGAGAATCG
Wdfy3	ATAGTAGTCACGCTAGAAGG
Wdfy3	ATGAAGTCTGATGTCATGAG
Wdfy3	GGCTGCCATGAGGATTCTCG
Pgm2	CGGCCGCTTCTACATGACCG
Pgm2	CGCATAGACGCCATGCACGG
Pgm2	CAGCCAGCCATAATCCAGGA
Pgm2	CAGCAGCATAGGTGAGATTG
Rps6kb1	ACTTCGGGTACTTGGTAAAG
Rps6kb1	TATTCATGGAAGACACAGCG
Rps6kb1	CTCTTAGCCTCCATTCACTG
Rps6kb1	AATGATAGTGAGGAATGCTA
Tm7sf2	CCAAAGCCTTCGCATAGAGG
Tm7sf2	CAGTCTCACCTCATACCAGA
Tm7sf2	AGTCAAAGGAACCGAGGCGA
Tm7sf2	AGATCACACACCTTGCGTGC
Tbkbp1	TCTCCAAAATCAGTGATCAG
Tbkbp1	ACTCAACCAATTCCAACACG
Tbkbp1	CATGTCACATTCCGACTGGT
Tbkbp1	GCTGTCGCAACGTCACTCCC
Atg16l2	ATTACGTAGATTGCGCTCAG
Atg16l2	CCACCCGACATGAGGACTGG
Atg16l2	TTTGGCAGCTACTTACAACC
Atg16l2	CACACAGCGGGACAGTGTCA
Poldip3	AAAAAAATCGGCATACCATG
Poldip3	GGAGGTGTCCGGTCTCGAGT
Poldip3	CTTTGGTTCGAACAGAGGAG
Poldip3	ATGGGCATGAAGTGGCACCA
Lonp1	TCATTCGCAACTTGTCTCCG
Lonp1	GGCAGCGACGAGACCTCCGA
Lonp1	GCGCTTTATCAAGATCGTGG
Lonp1	CAAGGCGATGATATCCCGAA
Gbe1	GGCTATGAACCACATCTAGG
Gbe1	AATCCCCCCTGATACCTCAT
Gbe1	AGACTCGATAACAATAGCAG
Gbe1	GAACTATGATTGGATACACT
Eif4enif1	GCGCACCAGAGAAGGTCGAT
Eif4enif1	TCTCTCCTGGACAGAACTCG
Eif4enif1	ATTCTAGAGGAGGATCACAA
Eif4enif1	GCAGGTCCTTATCACTGAGA
Atg7	TCTCCTACTCCAATCCCGTG
Atg7	TGGGGTCCATACATCCACTG
Atg7	CTTAAAAGCCTCAAGTGTGT
Atg7	CTTGAATAAGAAGTAGGGCA
Usp20	GACAACCTACCAATTGGACA
Usp20	TTGGTCAACCCGATGTTCCG
Usp20	TCATCGTGGAGTACATCAGA
Usp20	CCTTTCTTGAGCACATACGA
Mtmr3	CAAACATACATTCTATCCGG
Mtmr3	TCGGGACTTTCCCAACGCAG
Mtmr3	TAGAAGAGCCTACCCACAGG
Mtmr3	CATAAGTTTGCTGACCGGTG
Rptor	GATGTGTCAAGGATTCGTTG
Rptor	GCTGCCAACCATCATCGAAG
Rptor	TGCAGGTCGTATATGGACAG
Rptor	TTCTGAGGGCCCATAGACAG
Dhcr24	ACCTGACCCATAGACACCAA
Dhcr24	GTAAGACCTTCATGTGCACG
Dhcr24	AGATGCTGCGCGTGTGTCGG
Dhcr24	GTCTGCCAGGATCAGCTCGT
Pik3cb	TATGTCCGGGAATACGCTGT
Pik3cb	ATTAGCTTACCTTATCGAAG
Pik3cb	CATTCCACAAGGATGAAGTG
Pik3cb	ACGGACGGCTCGTGCTCAGG
Pik3r4	TCTCATGTACTCTAACTCGG
Pik3r4	GGGTACTGATGCGATCGTAG
Pik3r4	CTGGCGAACTCGTAGACATG
Pik3r4	TAGATATTGACATCGTTGCG
Eif4b	TCAGCGCTGTACGCTTACCA
Eif4b	TATGCCAAGTTGTTGACACT
Eif4b	AGAGACATGGACCGCTATGG
Eif4b	TGTCATAGCGGTCTTCATAG
Them4	GTGACTAGATTTGTTCACGG
Them4	ACTCTTGAATAGCTCGAGTA
Them4	GTGAAGTCCTCCTTGAAACA
Them4	ACTGATCAAAAAGGAGTCTG
Klhl24	CAGCAACTGATAACACTCGG
Klhl24	AGTATGCAGTCTGTGCACTG
Klhl24	GTCAGGAGCTCATGTAACAG
Klhl24	CATGACCTGTCAGAGATTTG
Smurf1	CAGTGTGTAAATATTGTCCG
Smurf1	GTGTGAACTGCGATGAACTT
Smurf1	ACCCGAGACAGAATAGGCGG
Smurf1	ACTCGATAACCATCAGTGTG
Vmp1	GTGGCATCGTCAAAGCATTG
Vmp1	ATGTAACTGAAGCTATATGT
Vmp1	TCTTCTCATGAACTGAAGAG
Vmp1	TGACCAGATTATCTGCCCAG
Mgea5	TCAACGTTGATACTTCCTTG
Mgea5	TGGTACAAGTCAAACATGAA
Mgea5	GGAGTTGAGACCAATGGACA
Mgea5	ACTCACTGCTGTACTGATGA
Car12	GTCGCTATGTAGGTCTATCG
Car12	CATAGCGGTAATACTCGCCA
Car12	AGAAACTTTACCGTTGAGTG
Car12	CTTGTCATATGATGGATTGG
Atg2b	GCTCGTACACCTTCTAGCCG
Atg2b	AGGAAACACCTACCTACTCG
Atg2b	TGGTGCAGTTGAACACACGG
Atg2b	ACCTCAGAAACTCACTACCG
Klhdc10	GTTTCCATGCAGCACAACTG
Klhdc10	AGGTAAGAAGAAAATACGGT
Klhdc10	GGGCTCTACTCAGCTGTCGG
Klhdc10	GACAGCCTATTCCTTAAACA
Tbc1d9b	CCTCCTGAGAGTATCCTACG
Tbc1d9b	TCCGGCTACCCAAAGACGAG
Tbc1d9b	GGAAGTAGTAGGAATCTCCT
Tbc1d9b	CATGCCCTTTGAGAGCGCCG
Atg16l1	CATACTTACGAAGACATACG
Atg16l1	CGAACTGCACAAGAAGCGTG
Atg16l1	GAAACTGAGGAAAACTACTG
Atg16l1	TGCAAGCCGAATCTGGACTG
Agl	ACTGGTCTACCGGTACGGAG
Agl	AGAAATGGCCTTATCCGCAG
Agl	TGGTCATCACTTAAGTACGC
Agl	AACAGACTGGTGGATGCTCG
Ube2s	ACACTCACCAGGGCCCTCGA
Ube2s	AGACTTTAATGCCATCAGGT
Ube2s	TCACCTCCTTGTACACTAGG
Ube2s	GGGCATACGACATGTGCTGC
Uvrag	TTCATCAACAGAATCCGACG
Uvrag	AGGTATCCCATAATTCACAA
Uvrag	TGTCAAGTTGCCTAATTCCG
Uvrag	CAGCGATGTTCCGGAGATGT
Rictor	TGACATTCAGCAGAGCAACG
Rictor	TACCTGGATCTAGCACGATG
Rictor	TTCTTAATCATCCAAAGACC
Rictor	ATATTGGCTCATCGAATTGG
Ern1	GGCTGCATAGTCAAAATAGG
Ern1	GGGGAATGGATACTTCCACT
Ern1	CCTTCTCTGTGCAAAAGTAG
Ern1	ACATCCTGAGATACGGTGGT
Slc16a3	TATGGGTGTACCCGACACAA
Slc16a3	CTGAGTGTCTTCCGAGACCG
Slc16a3	AGTATCGATTGAGCATGATG
Slc16a3	AAAAGACGCTGACCGCCTTG
Kat5	GCCACGACGACATTGTCACC
Kat5	CCAAGACCCCTCATACCAAG
Kat5	ATGAATGGGTGACTCACGAG
Kat5	CAGGTAGAGGACGGGTAGCG
Lamtor2	GTTCCCGTTCCTATCATACG
Lamtor2	GCTGGCCTACTCCGGTTATG
Lamtor2	CCACCCTCGTAATGGCTACA
Lamtor2	CACAGATGCCCGGGTCACTG
Pi4k2a	ATTGATCGAGTAAAGTCCAG
Pi4k2a	CACTTTCCGCAAGTACCGGG
Pi4k2a	GCTGTCGGTTCGTGTTCTCA
Pi4k2a	TTAGGGTTAAGGTGCCCGTA
Ptov1	CTGGCACACCTGTTTGCGGG
Ptov1	AGGAACGTGAGCGCACGGCG
Ptov1	CCTCGCAAGGAGAAATGTGG
Ptov1	TCGGAACAGGGGACCCAGTG
Gpnmb	AGAGAGCACAACCAATTACG
Gpnmb	TCCATGGATTTGTAACCAGT
Gpnmb	GGCATACATTCCCATCTCGA
Gpnmb	AGGAAATGGCAGAGTCGTTG
Gabarapl2	GACCGCGCTTACCCAGAGAG
Gabarapl2	GGTCCCCTCGGACATCACTG
Gabarapl2	AGTCCACACTCACCGGAACT
Gabarapl2	AGATTGTTGACATAGACAAG
Sirt1	GCCATTAGTGAGGAGTCCAT
Sirt1	CGGTATCTATGCTCGCCTTG
Sirt1	AGCTGGATGATATGACGCTG
Sirt1	ATAGCTTTGTCAGATAAGGA
Ube2n	CTGTTACCTTCATAGATAAG
Ube2n	TAAAAGTCCCTCCCTCAAAG
Ube2n	GCTGCCCCGCAGGATCATCA
Ube2n	AATGACCACATGAAAATAAC
Mtmr14	AATGTGAATGGTGATATCTG
Mtmr14	GAAGTTGGGGATGTTCAATG
Mtmr14	GGCCGACCTGCAAATATGCT
Mtmr14	TGAGATCCTCTACCTGACTG
Deptor	ATGCAGAAATTAGCCGACCG
Deptor	TCAGAATGAACTTCCGTCGG
Deptor	TCCCATGGTCCATAAGCCGG
Deptor	TGCAACAAAGCAGTTTGGGT
Phlpp1	AGTGCTGTCTACGCCCGTCG
Phlpp1	CTTTCACGGAGTACTTACGG
Phlpp1	GCTAGCAGGACACAACCGGT
Phlpp1	GTCCAGGGTCTGATCGCTGG
H6pd	TAGGCGTAGTAATCAGACAG
H6pd	CTTGAAGGAGACCATAGATG
H6pd	AGTTCCACGCCCATACCCAG
H6pd	ATGTCTGCGTAGGCAAAGGG
Usp30	AGGATCAGTACGTACCCAAG
Usp30	CAAGTCACTTGCCACACGAG
Usp30	CCAGCCACTTGACAAACGCA
Usp30	CTATATTGCAGATTGAAGCG
B630005N14Rik	ATGAACGCTCTTCACCACCC
B630005N14Rik	GTTCAGGACTAACAGCTCAT
B630005N14Rik	CACTGGGCAAAAACTTGTGA
B630005N14Rik	AGATATTGTACCTGCTGTAG
Prkd2	ACTGTACCACGCGCATCAGG
Prkd2	TTTGTGGGCGAAACCCCTGG
Prkd2	GGAAGCCGCTGATTACAGTG
Prkd2	GCAACTAGCCTGTTCTATCG
Phkb	TCGGCCATAAAGTGTATGAG
Phkb	AAGCGGTTTCCAAGTAACTG
Phkb	CCGTGTTATAGATTATCTGG
Phkb	AACGCAGGGTAACTGATGCA
Psme4	TTAACTACAAACCATCATTG
[truncated: 419 more rows]
