# Supplementary material for: In vivo CRISPR screens reveal a HIF-1α-mTOR-network regulates T follicular helper versus Th1 cells
Source: Nat Commun. 2022 Feb 10;13:805. doi: 10.1038/s41467-022-28378-6 (PMC8831505; doi:10.1038/s41467-022-28378-6)
Supplement: Supplementary file 10 — Supplementary Data 8 [file 41467_2022_28378_MOESM10_ESM.xlsx]

## Sheet: Sheet1
sgRNA	plasmid	culture A	culture B	Th1 A	Th1 B	pre-Tfh A	pre-Tfh B	GC Tfh A	GC Tfh B
1700021K19Rik_1	612	612	712	753	726	780	837	621	748
1700021K19Rik_2	942	913	888	1026	1042	1286	1032	1171	957
1700021K19Rik_3	1067	1074	1121	1229	1336	1384	1253	1389	1387
1700021K19Rik_4	1086	981	967	1108	915	1194	818	1242	849
5031414D18Rik_1	867	891	907	975	886	964	848	999	837
5031414D18Rik_2	693	545	510	494	556	611	472	613	508
5031414D18Rik_3	1440	1521	1515	1515	1611	1600	1644	1774	1674
5031414D18Rik_4	920	946	817	1100	971	1137	1078	1254	1278
5430435G22Rik_1	988	1159	1025	1344	1387	1628	1262	1607	1399
5430435G22Rik_2	1114	1078	1104	1169	1119	1060	1146	982	1291
5430435G22Rik_3	959	1042	1064	1069	1595	978	1122	1038	1236
5430435G22Rik_4	1113	1042	1205	1188	1131	1113	1190	1081	1116
Acaca_1	1143	959	1062	1337	881	905	849	933	748
Acaca_2	760	830	894	1012	940	666	580	490	507
Acaca_3	820	806	767	900	687	761	483	508	407
Acaca_4	1105	892	1025	975	836	657	627	488	459
Acadl_1	1503	1566	1615	1262	2057	1518	1932	1478	2090
Acadl_2	545	396	423	429	402	447	524	463	470
Acadl_3	838	780	832	976	619	858	798	885	931
Acadl_4	1173	1368	1316	1415	1698	1636	1923	1495	1901
Acadm_1	870	896	965	1274	1144	1065	897	1064	831
Acadm_2	1221	1278	1131	1631	1791	1431	1487	1439	1374
Acadm_3	1278	1010	1070	1155	1631	1273	1106	1259	1230
Acadm_4	851	947	869	1283	904	950	1056	987	1102
Acat1_1	863	755	814	937	857	1042	1091	997	1198
Acat1_2	932	1025	1041	1267	1253	1188	1193	1221	1238
Acat1_3	1532	1099	1207	1413	1176	1617	1170	1661	1261
Acat1_4	1044	1234	1168	1724	1778	1444	1906	1644	1755
Acly_1	1090	1108	1097	874	713	846	782	994	854
Acly_2	1095	903	949	494	407	771	1086	1197	1045
Acly_3	951	1021	901	884	526	923	806	1092	893
Acly_4	1026	1023	1035	839	675	1078	805	1339	928
Ager_1	1167	1163	1221	1317	1188	1137	1199	1363	1306
Ager_2	1027	1039	1121	1166	1344	1287	1094	1377	1271
Ager_3	995	922	1050	1080	1085	988	1169	917	1217
Ager_4	693	791	723	896	940	807	842	777	953
Agl_1	948	1076	1041	1174	1123	1212	1476	1223	1521
Agl_2	985	1017	938	1119	1476	965	1280	937	1219
Agl_3	1227	912	1034	1452	1027	1048	1333	947	1381
Agl_4	822	950	862	1088	1241	1019	1123	925	1199
Ahr_1	850	1042	933	1214	1392	1213	1095	1295	1177
Ahr_2	883	963	968	960	1035	876	2336	875	1513
Ahr_3	1238	1249	1199	1230	1593	1204	1483	1227	1430
Ahr_4	942	1036	1038	1086	1031	943	1280	980	1099
Akt1_1	841	804	914	553	671	713	1951	644	876
Akt1_2	904	922	969	643	662	723	741	865	692
Akt1_3	1424	1310	1336	1061	1214	1275	1583	1287	1306
Akt1_4	1268	1066	1114	745	751	886	808	886	743
Akt1s1_1	986	1095	1111	1332	1236	1420	2051	1599	1515
Akt1s1_2	952	993	916	1063	1209	1061	1537	1093	1777
Akt1s1_3	1056	1160	1192	1240	1542	1255	1272	1358	1673
Akt1s1_4	1085	1012	1100	1288	1207	1072	1202	1294	1245
Akt2_1	1250	995	1010	811	646	903	833	767	842
Akt2_2	513	543	598	678	342	585	598	551	479
Akt2_3	661	647	633	789	641	671	782	669	664
Akt2_4	1078	917	991	1044	686	985	808	994	934
Akt3_1	1348	1393	1392	1529	1712	1477	1579	1496	1628
Akt3_2	562	667	606	616	811	626	745	657	752
Akt3_3	1250	1365	1349	1519	1447	1397	1444	1411	1327
Akt3_4	613	834	736	903	619	768	759	826	777
Aldoa_1	1094	843	990	54	92	77	94	65	94
Aldoa_2	1066	842	981	68	117	54	146	48	149
Aldoa_3	1206	1092	1070	88	258	90	130	112	149
Aldoa_4	1092	965	903	62	62	199	113	212	123
Aldoc_1	843	968	958	895	842	1014	865	902	866
Aldoc_2	1042	922	1094	1361	1127	1302	906	1324	1068
Aldoc_3	756	873	829	1031	943	1081	901	971	955
Aldoc_4	1107	1323	1158	1972	1547	1793	1792	1895	1846
Ambra1_1	1044	1223	1201	1290	1422	1884	3254	2085	4477
Ambra1_2	960	844	850	948	773	1428	1566	1869	2423
Ambra1_3	863	1011	1057	1117	738	2786	2442	3423	4225
Ambra1_4	1145	1383	1530	1926	1514	4285	4919	5918	7997
Amfr_1	801	731	774	1105	956	1246	852	1085	902
Amfr_2	849	849	812	1099	1618	1182	1238	1033	1242
Amfr_3	822	745	706	916	806	870	843	877	891
Amfr_4	757	881	855	1207	1353	1072	1517	1179	1413
Angptl4_1	1199	1128	1338	1032	1601	1263	1563	1285	1475
Angptl4_2	1137	1098	1189	1323	1676	1509	1543	1598	1601
Angptl4_3	842	808	830	914	1032	1213	1014	1207	1153
Angptl4_4	1155	983	957	908	1190	939	962	901	1187
Ankfy1_1	1103	951	988	863	1224	992	1100	1264	1214
Ankfy1_2	804	861	862	972	790	1008	1837	1299	1175
Ankfy1_3	869	875	890	853	920	998	954	1120	986
Ankfy1_4	1018	1137	1092	1158	1267	1028	2216	1290	2471
Ankrd28_1	991	992	1034	901	701	884	1324	880	1137
Ankrd28_2	728	835	855	785	737	721	930	780	877
Ankrd28_3	861	857	823	800	486	837	763	783	727
Ankrd28_4	843	765	875	919	728	955	899	967	793
Ankrd37_1	1093	1186	1078	1351	1435	1434	1149	1512	1216
Ankrd37_2	867	1030	1063	1104	1235	1064	1277	1099	1309
Ankrd37_3	809	1033	858	977	1306	1005	991	947	999
Ankrd37_4	1365	1252	1403	1568	1262	1546	1489	1351	1357
Apex1_1	951	1018	1058	1128	1258	1008	968	1091	965
Apex1_2	1573	1439	1432	710	817	800	777	837	667
Apex1_3	1321	1170	1200	1124	1089	1257	1079	1307	1159
Apex1_4	1229	1241	1273	904	599	946	817	805	1042
Arnt_1	995	913	953	1008	1364	1040	1551	1040	1436
Arnt_2	1361	957	939	811	743	1385	1484	1483	1449
Arnt_3	669	678	731	714	514	1015	759	1079	847
Arnt_4	1066	1103	1131	1292	1373	1489	1488	1433	1627
Arntl_1	829	1017	862	1227	1026	1293	1064	1228	1193
Arntl_2	1144	1249	1210	1300	1810	1315	1621	1370	1445
Arntl_3	716	734	745	980	968	721	1035	654	989
Arntl_4	1059	1238	1135	1494	1123	1329	1406	1388	1436
Atf4_1	979	888	841	1247	1033	1339	1136	1116	1063
Atf4_2	1046	815	971	449	421	482	496	375	398
Atf4_3	764	744	610	867	647	824	741	792	735
Atf4_4	989	1145	1287	1264	1385	1579	1489	1424	1370
Atf6_1	1043	1262	1228	1488	1375	1338	1536	1367	1643
Atf6_2	1398	1251	1386	1389	2011	1585	1591	1382	1210
Atf6_3	1148	1244	1277	1543	1516	1385	1327	1234	1171
Atf6_4	831	1011	936	1071	1556	1122	1236	1036	1301
Atg101_1	742	764	830	793	844	712	764	763	675
Atg101_2	966	1082	1035	1070	1651	998	884	1007	1059
Atg101_3	1034	937	1016	947	885	735	777	795	790
Atg101_4	1124	1107	1078	1555	1174	1245	997	1132	1112
Atg10_1	903	985	907	846	688	1008	856	1065	869
Atg10_2	852	858	907	896	1000	950	799	845	742
Atg10_3	950	923	832	564	371	540	338	555	386
Atg10_4	953	1042	1097	1164	867	1129	737	1083	808
Atg12_1	1127	1044	1051	669	492	640	421	665	457
Atg12_2	750	849	813	657	575	624	501	589	471
Atg12_3	114	118	109	130	219	100	137	59	135
Atg12_4	884	994	972	728	677	635	504	635	564
Atg13_1	904	1202	1193	1207	1263	1104	1165	1164	1157
Atg13_2	757	759	785	947	946	872	715	941	899
Atg13_3	850	870	885	1174	690	820	477	817	540
Atg13_4	1089	1119	1058	1268	1132	863	954	808	895
Atg14_1	907	893	816	809	435	718	426	694	493
Atg14_2	854	947	1008	928	818	741	785	787	867
Atg14_3	1058	1047	1001	799	1148	897	816	891	978
Atg14_4	1462	1376	1486	1325	861	1098	897	1087	1254
Atg16l1_1	856	676	783	659	602	742	640	834	921
Atg16l1_2	1299	1235	1313	1067	755	856	686	1003	768
Atg16l1_3	1004	1157	1064	1057	835	924	773	991	1172
Atg16l1_4	1123	1287	1280	1373	1391	1510	1395	1738	1788
Atg16l2_1	830	802	809	895	699	925	909	906	984
Atg16l2_2	1355	1199	1217	1365	1703	1241	1325	1261	1382
Atg16l2_3	934	931	921	1264	1027	1117	1103	1357	1044
Atg16l2_4	1206	1074	1081	1219	1562	1343	1145	1558	1303
Atg2a_1	1255	1304	1287	1847	2088	1639	1741	1685	2100
Atg2a_2	642	721	694	818	939	786	838	815	1182
Atg2a_3	1541	1413	1403	1655	1765	1534	1768	1863	2195
Atg2a_4	1133	1088	1199	1337	1618	1200	1809	1354	1701
Atg2b_1	1078	1094	1103	1487	1241	1258	1239	1334	1383
Atg2b_2	1181	1165	1150	1211	1347	1118	1513	1211	1562
Atg2b_3	995	921	938	1053	1173	1094	941	1211	892
Atg2b_4	1683	1874	1758	1849	2103	1923	2001	1759	2061
Atg3_1	958	717	730	863	582	845	560	822	683
Atg3_2	949	829	921	818	608	709	770	792	655
Atg3_3	492	528	477	507	529	438	611	448	517
Atg3_4	794	773	910	1103	946	1029	1114	989	885
Atg4a_1	1054	1039	1038	1185	1283	937	1131	1103	1543
Atg4a_2	798	869	779	955	729	818	979	835	816
Atg4a_3	700	724	789	1173	1309	898	1099	965	1236
Atg4a_4	1320	1469	1432	1672	1558	1621	1677	1714	1490
Atg4b_1	1191	1267	1297	1559	1636	1497	1430	1528	2025
Atg4b_2	1446	1301	1361	1591	1698	1544	1450	1853	2242
Atg4b_3	46	29	33	62	27	34	24	51	37
Atg4b_4	810	662	766	759	803	668	853	807	1129
Atg4d_1	905	932	956	1252	987	1161	1237	1201	1322
Atg4d_2	595	710	616	794	571	599	621	538	526
Atg4d_3	856	1044	991	1173	1366	1176	1119	1209	1264
Atg4d_4	1233	1232	1248	1316	1562	1219	1094	1163	1017
Atg5_1	891	1008	1018	756	689	1072	700	1111	709
Atg5_2	673	883	863	830	430	590	480	577	380
Atg5_3	1465	1433	1453	1117	688	1017	675	1065	657
Atg5_4	1204	1229	1158	1359	1278	1365	1022	1180	925
Atg7_1	1228	1091	1117	759	713	424	340	373	463
Atg7_2	1007	1034	1069	986	693	842	751	805	890
Atg7_3	879	1003	1008	1242	1285	1235	1191	1204	1405
Atg7_4	739	708	769	616	615	585	490	588	517
Atg9a_1	914	836	757	618	484	462	341	435	274
Atg9a_2	1168	1189	1252	1462	1354	1171	1010	1085	1169
Atg9a_3	1563	1699	1535	2122	1688	2120	1420	2275	1562
Atg9a_4	861	756	772	511	398	362	222	234	183
Atm_1	712	792	791	649	638	682	543	612	543
Atm_2	906	836	832	791	994	928	971	940	1011
Atm_3	911	807	994	661	575	806	661	728	742
Atm_4	886	1012	971	1439	1379	1289	1119	1258	1116
Atp2a2_1	679	526	557	107	121	298	181	150	165
Atp2a2_2	1045	1180	1280	1013	783	1271	917	1129	924
Atp2a2_3	946	973	951	76	140	428	252	188	197
Atp2a2_4	962	994	1020	530	429	832	817	781	651
Atr_1	716	654	748	401	371	381	385	335	389
Atr_2	1340	1303	1290	1130	818	1098	1001	1128	1020
Atr_3	828	870	870	721	463	855	506	854	527
Atr_4	574	488	547	159	307	218	210	163	221
Axin1_1	963	734	854	588	572	945	877	755	768
Axin1_2	961	948	951	875	642	1081	866	993	630
Axin1_3	1160	945	1117	876	799	934	1113	918	916
Axin1_4	679	823	780	884	1190	1018	1132	1122	1110
B630005N14Rik_1	1387	1205	1260	1427	1406	1451	1496	1393	1486
B630005N14Rik_2	937	1005	975	1249	1133	1110	914	1069	1086
B630005N14Rik_3	979	1054	964	1340	1356	1283	1276	1327	1211
B630005N14Rik_4	728	768	753	935	694	732	711	764	899
Bad_1	1410	1349	1399	2176	1812	1605	1505	1639	1440
Bad_2	772	808	784	854	863	916	908	1013	939
Bad_3	1174	1112	1068	1006	1413	1069	1359	1169	1257
Bad_4	1011	888	1003	1373	955	1178	1074	1132	1007
Bag4_1	964	937	997	1430	1056	1261	1034	1393	1035
Bag4_2	726	751	891	881	858	803	770	806	1035
Bag4_3	883	863	910	927	872	914	955	871	967
Bag4_4	1669	1663	1580	2253	1739	1855	1796	1849	1815
Banp_1	1001	1149	1187	1472	1190	1223	1445	1188	1600
Banp_2	975	1105	1028	1083	765	1060	863	1158	911
Banp_3	1602	1250	1260	595	802	670	757	829	785
Banp_4	873	704	839	643	734	686	708	666	672
Bcl6_1	2134	1879	2145	2235	2668	721	789	495	595
Bcl6_2	622	786	799	1126	914	830	897	773	732
Bcl6_3	1137	1258	1238	1709	1364	897	758	666	469
Bcl6_4	966	1009	1002	1212	1174	226	137	122	124
Becn1_1	1224	1268	1179	1302	1114	1222	1431	1316	1230
Becn1_2	813	916	842	596	436	539	476	508	446
Becn1_3	990	1090	1020	1351	935	1216	825	1205	916
Becn1_4	830	785	779	533	467	561	382	591	361
Bhlhe40_1	698	712	769	1041	835	1008	873	960	766
Bhlhe40_2	845	880	939	1192	997	1371	1234	1341	1156
Bhlhe40_3	681	625	708	690	531	873	713	937	621
Bhlhe40_4	955	697	763	940	847	1051	1117	1013	1279
Bmi1_1	975	1014	1000	889	691	1172	729	1281	774
Bmi1_2	1124	1086	1174	986	655	1195	920	1102	866
Bmi1_3	903	937	946	744	362	917	750	891	878
Bmi1_4	762	898	984	1169	950	1082	1229	1079	1280
Bnip3_1	1008	1174	1248	1389	1288	1307	1080	1330	1047
Bnip3_2	1000	1057	1124	1259	1200	1331	1076	1360	1100
Bnip3_3	1085	1007	885	941	740	911	893	985	831
Bnip3_4	863	984	965	1106	1044	1070	917	1115	980
Bnip3l_1	1223	1320	1242	1610	1329	1584	1358	1564	1463
Bnip3l_2	1022	865	971	1133	1081	1027	925	1070	1040
Bnip3l_3	1035	1175	1144	1571	1094	1221	1039	1324	1294
Bnip3l_4	563	600	564	908	779	809	727	847	823
Bpgm_1	1395	1314	1317	1287	1354	1451	1424	1541	1448
Bpgm_2	868	935	978	1073	1178	1138	902	1094	887
Bpgm_3	1046	1043	965	853	1224	1103	1189	1085	1313
Bpgm_4	1110	1126	1057	1378	1303	1354	1284	1347	1240
Btg1_1	660	652	618	820	580	559	594	636	557
Btg1_2	1454	1496	1495	1498	1449	1437	1341	1490	1465
Btg1_3	1384	1324	1287	1802	1723	1201	1279	1340	1253
Btg1_4	1351	1486	1436	1586	1595	1319	2000	1305	1474
Btk_1	834	870	917	933	931	989	985	889	994
Btk_2	728	881	861	898	869	946	985	900	1171
Btk_3	1031	1138	1144	1309	1358	1584	1363	1758	1433
Btk_4	851	853	879	895	956	1035	938	1003	1053
Cab39_1	768	1119	1065	1441	1546	1637	1129	1855	1174
Cab39_2	922	917	825	1339	1320	835	752	684	686
Cab39_3	1102	1215	1119	1599	1375	987	791	828	853
Cab39_4	867	865	913	1234	1025	775	604	832	783
Cab39l_1	877	1025	1002	1324	1208	1360	1027	1543	989
Cab39l_2	705	777	757	818	746	876	770	949	1006
Cab39l_3	1019	1068	1076	1342	1465	1338	1443	1253	1377
Cab39l_4	1025	1084	1091	1087	1508	1117	1148	1246	1233
Camk2b_1	1368	1297	1317	1259	1542	1261	1253	1281	1416
Camk2b_2	1250	1351	1320	1798	1686	1685	1711	1585	1816
Camk2b_3	951	941	912	1142	1352	974	2147	952	1285
Camk2b_4	845	755	780	883	1376	773	844	826	1007
Camk2g_1	700	708	727	1208	1168	1146	973	1036	834
Camk2g_2	916	992	1083	1382	1587	1473	1278	1307	1287
Camk2g_3	674	740	845	962	1403	1210	1320	1165	1207
Camk2g_4	805	998	835	1409	1151	1271	1125	1212	877
Camkk2_1	1134	1132	1155	1458	1750	1272	1797	1281	1335
Camkk2_2	1184	1226	1276	1254	1809	1401	1840	1307	1715
Camkk2_3	1162	1185	1194	1532	1511	1446	1144	1605	1566
Camkk2_4	1170	1238	1207	1581	1351	1478	1315	1688	1375
Car12_1	965	1043	975	1147	1308	1125	1241	990	1201
Car12_2	1008	1003	983	1387	1296	1285	1259	1518	1180
Car12_3	742	800	781	840	1254	881	1026	925	984
Car12_4	780	923	907	1244	1301	1125	1029	1433	1067
Carm1_1	1066	1047	1035	1555	2089	1380	1099	1079	958
Carm1_2	1069	1001	1194	1489	1621	1293	1464	993	1336
Carm1_3	1292	990	1081	1433	2040	1254	1385	1086	1450
Carm1_4	1344	1530	1386	1903	2150	1560	1838	1366	1635
Casp1_1	896	916	810	827	1064	927	1420	920	1314
Casp1_2	904	906	1007	1138	1466	1109	1188	1172	1302
Casp1_3	707	881	877	1051	1325	922	1127	967	1097
Casp1_4	866	996	941	1187	1367	1194	1012	1267	1162
Casp8_1	666	677	621	246	197	236	136	247	198
Casp8_2	1116	988	1092	324	523	295	673	268	463
Casp8_3	825	780	772	163	381	182	250	200	231
Casp8_4	1229	1408	1247	618	616	611	769	695	672
Cblb_1	901	848	854	1618	1562	1470	1498	1692	1920
Cblb_2	1376	1350	1267	2663	3460	2285	3067	2734	3315
Cblb_3	1131	1231	1221	2210	2914	1829	2171	2170	2741
Cblb_4	1117	1186	1214	2346	2475	2186	2027	2812	2350
Ccar1_1	1027	963	1080	1012	699	803	796	992	892
Ccar1_2	1091	1263	1310	1029	1130	1034	1027	1076	1130
Ccar1_3	1147	1277	1178	1356	1043	917	890	1013	1095
Ccar1_4	740	1015	1020	953	830	964	894	1050	872
Ccnd1_1	660	723	639	638	670	722	702	751	691
Ccnd1_2	810	805	871	910	976	943	957	969	903
Ccnd1_3	1528	1496	1568	1929	1854	1904	2196	1810	2269
Ccnd1_4	1033	1041	1131	1335	1330	1247	1266	1172	1285
Ccng2_1	1049	1169	1178	1214	1139	1298	1424	1218	1370
Ccng2_2	1091	1209	1173	1715	1336	1243	1972	1178	2028
Ccng2_3	879	789	809	979	1023	848	1095	896	1325
Ccng2_4	1191	1154	1188	1335	1279	1626	1155	1585	1113
Ccz1_1	1958	1701	1654	1553	1366	1443	1472	1109	1163
Ccz1_2	917	886	898	867	1123	943	1072	919	1079
Ccz1_3	1003	892	953	782	1089	946	1036	914	938
Ccz1_4	822	864	832	1019	815	1102	928	1250	844
Cdkn1b_1	995	1102	1099	1612	1043	1661	1214	1812	1184
Cdkn1b_2	444	532	457	396	304	649	639	576	591
Cdkn1b_3	1013	1028	1063	1325	1115	1452	1319	1403	1272
Cdkn1b_4	1128	1231	1213	1495	1491	1730	1522	1702	1443
Cflar_1	709	704	733	506	370	587	284	618	291
Cflar_2	1147	470	577	89	55	103	90	81	91
Cflar_3	824	1081	1026	1008	989	1103	738	1046	622
Cflar_4	1055	1232	1210	1403	1279	1111	1100	1124	1050
Chmp2a_1	1035	1073	975	401	563	617	541	584	505
Chmp2a_2	1027	891	846	490	409	552	500	618	373
Chmp2a_3	672	997	972	1017	1328	1213	1222	1229	1531
Chmp2a_4	1214	1017	1060	287	325	269	255	254	261
Chrnb2_1	812	990	916	1127	1174	1062	1258	987	1275
Chrnb2_2	1071	1202	1134	1444	1306	1381	1238	1410	1248
Chrnb2_3	1709	1771	1613	2103	2128	1959	1814	2023	2019
Chrnb2_4	1048	1282	1107	1054	1216	1123	1233	1022	1186
Cisd1_1	1923	2052	1947	2214	2664	1992	2077	2052	2070
Cisd1_2	868	1045	1024	1328	1667	1329	1562	1244	1562
Cisd1_3	959	1047	963	1081	1029	1257	946	1228	901
Cisd1_4	1191	1253	1263	1902	1377	1504	1367	1470	1565
Cisd2_1	1193	1326	1231	1620	1632	1402	1574	1456	1658
Cisd2_2	1448	1450	1367	1588	1683	1618	1650	1453	1777
Cisd2_3	1352	1426	1366	1564	1642	1663	1684	1794	1755
Cisd2_4	1133	1309	1144	1506	1596	1441	1388	1648	1325
Cited2_1	875	757	717	623	817	550	556	521	479
Cited2_2	1274	1255	1244	1029	832	1252	879	1090	748
Cited2_3	697	689	660	495	520	467	389	443	360
Cited2_4	2454	1882	1944	1742	1701	1502	1593	1374	1319
Cln3_1	1732	1587	1685	1871	1997	1897	1951	1804	1836
Cln3_2	770	806	878	979	1297	862	868	980	1031
Cln3_3	790	779	818	1047	751	1013	873	953	685
Cln3_4	884	932	889	824	966	1011	989	957	888
Clock_1	718	745	703	1050	699	890	925	1079	837
Clock_2	689	615	758	782	892	762	950	796	984
Clock_3	903	985	950	1219	1153	1266	945	1288	885
Clock_4	759	695	796	882	866	810	733	808	707
Commd1_1	1209	1284	1263	1451	1329	1462	1289	1187	1196
Commd1_2	1253	1453	1371	1810	1566	1670	1514	1577	1532
Commd1_3	786	915	887	1373	1513	1345	1191	1218	1365
Commd1_4	1203	1215	1131	1601	1572	1401	1220	1347	1111
Cops5_1	1256	1141	1280	1174	1268	1198	1252	1035	1326
Cops5_2	1096	1261	1179	881	779	1047	745	988	825
Cops5_3	1350	1346	1286	1628	1366	1749	1593	1750	1623
Cops5_4	852	1045	1051	1132	1507	1235	1446	1201	1214
Cpeb2_1	1123	1187	1184	1193	1234	1275	1330	1400	1257
Cpeb2_2	890	982	1062	979	1538	1187	1592	1109	1412
Cpeb2_3	919	1049	907	1310	899	1416	1124	1296	1021
Cpeb2_4	962	1103	971	1266	1148	1141	1124	1204	1175
Crebbp_1	1057	1109	1002	519	350	913	535	723	465
Crebbp_2	1148	1237	1243	446	278	569	542	439	575
Crebbp_3	981	914	872	394	558	683	648	601	625
Crebbp_4	1118	1083	1068	836	671	878	759	786	740
Cry1_1	1235	1218	1247	1333	1913	1203	1321	1264	1422
Cry1_2	1229	1276	1316	1558	1141	1605	1361	1598	1240
Cry1_3	911	985	1018	1074	1110	975	1467	1020	1338
Cry1_4	841	1058	1176	1171	1088	1147	1106	1125	1091
Cry2_1	1490	1248	1297	1631	1623	1491	1677	1571	1561
Cry2_2	1304	1238	1338	1501	1171	1362	1319	1528	1198
Cry2_3	1494	1365	1435	1728	1280	1633	1571	1670	1738
Cry2_4	890	1044	1071	1343	1268	1268	1290	1333	1430
Cstb_1	735	823	743	910	724	983	634	904	649
Cstb_2	1240	1206	1058	1141	936	1341	1148	1317	1203
Cstb_3	1568	1425	1449	1691	1849	1722	2455	1694	1799
Cstb_4	1546	1346	1436	1528	1465	1391	1544	1393	1708
Ctsa_1	962	1018	973	1255	1427	1096	1383	1132	1370
Ctsa_2	940	832	841	1090	844	776	1055	868	861
Ctsa_3	1166	1270	1211	1249	1165	1281	1264	1320	1216
Ctsa_4	1073	1196	1146	1451	1318	1320	1145	1408	986
Ctsb_1	1185	1298	1305	1613	1405	1382	1422	1523	1564
Ctsb_2	1196	1547	1346	1847	2044	1690	1940	1688	2009
Ctsb_3	1586	1602	1499	1882	2256	1666	1916	1575	2052
Ctsb_4	1393	1525	1522	2008	1368	1712	1498	1730	1434
Ctsd_1	682	729	727	775	569	952	1018	892	837
Ctsd_2	1085	1092	961	1112	1103	1201	1117	1190	894
Ctsd_3	1166	1126	1165	1263	1524	1198	1198	1142	1273
Ctsd_4	1466	1338	1376	1634	1638	1423	1570	1424	1761
Ctss_1	869	1004	1117	1052	1732	958	1471	952	1578
Ctss_2	941	1093	1134	1253	1265	1230	1184	1339	1263
Ctss_3	889	811	955	1182	814	1039	827	1015	793
Ctss_4	810	886	874	1074	1058	978	1089	893	1163
Cul2_1	1130	1152	997	1366	962	1236	797	1274	725
Cul2_2	574	563	590	446	335	330	390	270	378
Cul2_3	580	800	811	967	651	870	798	1066	717
Cul2_4	1112	974	969	407	410	317	282	375	266
Cxcr4_1	849	957	894	1304	1347	1318	1190	1398	1242
Cxcr4_2	830	880	914	1325	1202	1142	857	1294	787
Cxcr4_3	1072	1168	1157	1178	1419	1151	1259	1357	1516
Cxcr4_4	947	960	978	1124	1064	1136	1370	1064	1386
Cyp51_1	883	812	904	955	845	741	930	783	786
Cyp51_2	826	827	904	882	1047	871	1058	862	1017
Cyp51_3	839	842	789	1016	1153	962	981	932	1021
Cyp51_4	1003	1161	977	1018	1185	931	1151	938	1137
Dap_1	781	853	821	946	1214	952	1011	1128	1047
Dap_2	1207	1184	1211	1432	1389	1378	1679	1403	1720
Dap_3	1913	1897	1810	2233	2197	2149	2105	2004	1992
Dap_4	810	865	845	1212	876	971	923	957	814
Dapk1_1	936	948	815	1188	1343	1105	1151	1151	1079
Dapk1_2	1085	1091	1044	927	1266	1178	1041	1261	1127
Dapk1_3	1177	1245	1316	1575	1524	1454	1512	1594	1376
Dapk1_4	501	632	626	678	642	649	769	676	711
Dapk2_1	1250	1176	1166	1419	1792	1425	1990	1461	1668
Dapk2_2	889	972	935	1255	1335	1191	1101	1255	1117
Dapk2_3	1170	1080	1050	981	1318	1173	1221	1230	1262
Dapk2_4	953	956	1058	984	1220	1140	1579	1199	1830
Dapk3_1	1033	919	911	970	1079	981	1043	994	1058
Dapk3_2	841	939	915	657	1021	917	847	914	865
Dapk3_3	698	754	789	1020	772	878	745	924	696
Dapk3_4	965	938	923	948	919	1069	1108	1082	1157
Dctn2_1	969	1105	964	732	671	872	729	813	653
Dctn2_2	1202	1175	1098	628	593	760	713	586	604
Dctn2_3	956	982	943	288	303	289	297	306	248
Dctn2_4	1040	978	1048	319	458	280	349	250	370
Dda1_1	1102	1249	1199	555	831	636	755	822	748
Dda1_2	932	963	978	561	1026	759	780	930	833
Dda1_3	934	943	933	668	582	841	772	997	920
Dda1_4	1452	1774	1689	1020	979	1212	1270	1400	1354
Ddit3_1	1214	1316	1277	1494	1465	1464	1429	1430	1611
Ddit3_2	1127	1136	1106	1441	1139	1403	1393	1367	1425
Ddit3_3	1068	1095	1119	1316	1201	1210	1182	1113	1359
Ddit3_4	843	848	931	1016	959	1358	1318	1383	1087
Def6_1	1674	1748	1807	763	962	793	793	1414	1281
Def6_2	972	896	1007	316	466	480	400	816	653
Def6_3	894	795	789	401	353	479	477	844	763
Def6_4	787	841	849	363	459	385	509	748	821
Depdc5_1	758	789	745	923	983	999	933	1125	917
Depdc5_2	1523	1674	1628	1792	2002	2475	2116	2777	2651
Depdc5_3	877	1007	994	1012	1537	1125	1136	1155	1137
Depdc5_4	1401	1461	1367	1740	1913	2157	2410	2354	2776
Deptor_1	873	1000	980	1370	1009	1201	1229	1173	1248
Deptor_2	1077	1196	1219	1684	1636	1594	1362	1431	1383
Deptor_3	1258	1257	1128	1467	1275	1456	1496	1528	1366
Deptor_4	835	945	849	1139	937	957	971	1002	989
Dhcr24_1	1621	1543	1508	1793	1978	1763	1778	1659	1709
Dhcr24_2	1160	1237	1271	1473	1690	1424	1445	1456	1497
Dhcr24_3	1067	1256	1231	1555	1523	1618	1566	1593	1538
Dhcr24_4	372	465	427	475	253	372	370	460	335
Dhcr7_1	1025	996	977	1436	1258	1224	978	1315	986
Dhcr7_2	900	858	877	927	781	918	1063	881	958
Dhcr7_3	981	994	998	1363	1565	1340	1794	1387	1722
Dhcr7_4	1036	1059	1026	1403	1080	1317	1118	1251	1102
Dnajc5_1	1095	1211	1154	1490	1034	1392	1032	1491	1054
Dnajc5_2	1096	1094	1104	1173	2033	1093	1311	1069	1318
Dnajc5_3	1075	979	1025	1320	1106	1131	1164	1263	1135
Dnajc5_4	656	606	654	706	637	534	658	584	616
Dram1_1	1078	1083	1068	938	1009	1283	1371	1230	1548
Dram1_2	1290	1408	1303	1911	2268	1649	1873	1544	1867
Dram1_3	1149	1086	1202	1356	1079	1210	1208	1296	1104
Dram1_4	1580	1375	1312	1624	1308	1687	1447	1489	1354
Dram2_1	936	956	920	974	980	1037	1091	1085	1255
Dram2_2	699	689	766	1036	1162	943	959	895	1008
Dram2_3	778	820	857	791	833	923	816	986	826
Dram2_4	1184	1075	1146	1030	1554	1122	1345	1046	1378
Dtx1_1	1043	981	976	1081	960	1158	1031	1184	1131
Dtx1_2	931	1016	1002	1220	919	1033	1178	1109	1579
Dtx1_3	1139	1129	1255	1634	1994	1403	1456	1419	1400
Dtx1_4	817	934	989	1131	1092	1189	1132	1086	1193
Eef2k_1	846	1089	1048	1198	1255	1368	1206	1330	1269
Eef2k_2	1818	1737	1658	1700	2218	1798	2141	1869	2325
Eef2k_3	1537	1630	1550	1799	1993	1693	1598	1865	1682
Eef2k_4	1239	1371	1449	1759	1470	1822	2259	2004	2194
Egf_1	1351	1478	1537	2161	1967	1919	1699	1981	1653
Egf_2	790	989	864	1116	1115	1086	918	1049	971
Egf_3	1156	1282	1267	1534	1921	1604	1431	1696	1438
Egf_4	841	1016	895	1119	844	1197	1334	1327	1017
Egln1_1	1523	1506	1567	1463	1032	794	661	779	589
Egln1_2	1603	1949	1701	1356	1161	643	509	538	569
Egln1_3	1322	1295	1328	1132	1482	726	782	684	887
Egln1_4	1066	1050	1027	1244	1174	845	684	852	665
Egln2_1	1451	1441	1412	1669	2200	1614	1757	1789	1664
Egln2_2	919	1075	1161	1105	1169	1216	1134	1246	1171
Egln2_3	734	754	836	787	888	872	636	888	688
Egln2_4	958	1031	952	872	1102	816	1009	914	1199
Egr1_1	1048	925	1065	969	1071	962	1185	1003	1050
Egr1_2	825	806	776	826	615	833	828	1001	947
Egr1_3	1001	919	948	1226	1130	1237	1165	1360	1391
Egr1_4	888	1159	1040	1127	862	860	1007	985	1128
Eif2ak3_1	1670	1682	1745	2026	1984	1991	1639	1813	1672
Eif2ak3_2	645	704	708	913	734	890	716	1043	649
Eif2ak3_3	1086	1157	1114	1432	1736	1441	1475	1426	1635
Eif2ak3_4	836	947	941	1295	1076	1224	1112	1273	1389
Eif2ak4_1	789	812	819	747	724	764	752	713	837
Eif2ak4_2	1525	1495	1485	1677	2020	1781	1750	1865	1639
Eif2ak4_3	572	576	581	537	438	468	537	485	550
Eif2ak4_4	1457	1474	1505	2143	2010	1913	1781	1851	1910
Eif2s1_1	810	749	715	262	166	277	213	264	153
Eif2s1_2	619	537	603	61	237	98	123	79	138
Eif2s1_3	1070	774	873	119	121	107	144	119	130
Eif2s1_4	645	468	564	91	206	99	156	74	195
Eif4b_1	1044	1147	1294	1290	1426	1282	1407	1746	1873
Eif4b_2	1041	1362	1329	1523	1690	1780	1523	2205	1918
Eif4b_3	884	858	995	1243	1018	1245	1011	1376	1236
Eif4b_4	999	1054	1053	1118	1519	1247	1124	1314	1436
Eif4e2_1	931	927	837	742	813	1202	1408	974	1444
Eif4e2_2	705	590	613	486	450	750	613	684	582
Eif4e2_3	621	734	723	671	650	836	834	733	945
Eif4e2_4	626	652	645	495	731	842	953	793	963
Eif4e_1	866	887	926	232	184	291	173	214	219
Eif4e_2	550	640	717	140	315	143	136	126	223
Eif4e_3	779	802	885	206	275	272	142	265	203
Eif4e_4	1210	1255	1268	441	750	551	370	569	418
Eif4ebp1_1	864	816	885	831	969	935	1039	1002	1025
Eif4ebp1_2	1121	1175	1124	1285	1478	1495	1398	1318	1432
Eif4ebp1_3	941	958	962	948	1257	1094	1012	1093	939
Eif4ebp1_4	1608	1446	1506	1574	1754	1532	1760	1442	1825
Eif4enif1_1	1398	1240	1352	1145	1508	1024	960	1042	815
Eif4enif1_2	1270	1204	1327	1358	1290	1135	906	1216	873
Eif4enif1_3	622	532	572	680	779	498	415	515	362
Eif4enif1_4	1198	1169	1232	1313	1545	1179	1841	1189	1109
Eif4g1_1	831	704	743	302	438	358	337	254	289
Eif4g1_2	1048	1007	1031	149	159	152	127	134	200
Eif4g1_3	1027	984	1041	582	666	698	524	568	497
Eif4g1_4	941	837	729	273	319	334	241	247	240
Eno1_1	1127	1250	1274	247	241	328	337	292	324
Eno1_2	941	1082	1061	647	480	1000	543	967	463
Eno1_3	1031	1132	1209	483	494	658	340	633	337
Eno1_4	1573	1480	1536	855	777	973	787	945	774
Eno1b_1	826	871	826	842	875	820	856	719	834
Eno1b_2	1573	1480	1536	855	777	973	787	945	774
Eno1b_3	1387	1424	1366	1431	920	1524	1151	1507	1038
Eno1b_4	931	947	945	360	181	456	320	475	349
Eno2_1	1079	1192	1091	1147	1037	1073	1111	1047	1082
Eno2_2	864	629	666	784	615	824	909	755	1036
Eno2_3	1314	1321	1333	1509	1347	1577	1420	1693	1394
Eno2_4	993	1041	972	1275	1085	1181	1532	1274	1526
Eno3_1	890	963	919	1064	941	1219	1108	1149	1298
Eno3_2	946	854	868	1263	857	1140	1252	1036	1229
Eno3_3	942	1125	1022	1550	1122	1318	1042	1354	971
Eno3_4	1107	1271	1163	1331	1402	1605	1448	1676	1777
Entpd1_1	940	944	891	1098	1018	1206	852	1216	1143
Entpd1_2	842	1028	1004	922	1135	1100	1347	1105	1097
Entpd1_3	1239	1200	1131	1349	1693	1269	1582	1347	1323
Entpd1_4	796	1070	1054	1708	1068	1349	1091	1314	1070
Ep300_1	914	777	825	178	190	300	316	289	375
Ep300_2	1196	1127	1093	555	928	776	1009	806	974
Ep300_3	1136	1173	1048	665	481	875	685	660	601
Ep300_4	814	880	824	499	519	698	471	868	571
Epas1_1	1175	1249	1126	1751	1203	1514	1371	1641	1548
Epas1_2	1210	1349	1242	1602	1723	1448	1480	1380	1767
Epas1_3	1271	1178	1066	1249	1597	1273	1381	1142	1455
Epas1_4	902	905	855	996	580	1056	1210	1085	849
Ern1_1	785	799	789	623	957	796	784	837	897
Ern1_2	978	1125	1250	1524	1186	1671	1237	1666	1340
Ern1_3	1014	1104	1072	1043	976	1237	1208	1155	1107
Ern1_4	886	1007	917	953	1177	964	1085	1090	1292
Ero1l_1	1353	1227	1227	1598	1216	1654	1436	1534	1365
Ero1l_2	1251	1329	1227	1885	1481	1510	1598	1439	1593
Ero1l_3	1424	1288	1297	1422	1425	1460	1390	1489	1505
Ero1l_4	933	1041	1044	1254	860	1221	1119	1218	970
Esr1_1	1175	1212	1094	1213	1215	1328	1191	1403	1124
Esr1_2	1185	1314	1291	1552	1610	1279	1370	1290	1375
Esr1_3	578	798	739	827	806	785	808	698	772
Esr1_4	1163	1068	1017	1210	1172	1106	1031	1142	1058
Fadd_1	937	979	897	140	115	105	106	115	156
Fadd_2	989	893	892	106	309	125	158	96	128
Fadd_3	784	815	786	770	523	769	718	732	868
Fadd_4	1305	1063	1104	190	186	217	239	164	300
Fam162a_1	1274	1419	1350	1583	1230	1544	1873	1426	1992
Fam162a_2	1012	984	934	827	1153	923	1197	1042	1342
Fam162a_3	1016	1037	891	955	880	1332	1003	1257	903
Fam162a_4	1136	1099	1121	1266	1122	1235	1107	1251	1430
Fasl_1	1254	1103	1040	1199	1148	1206	1086	1216	1292
Fasl_2	1152	1126	1122	1351	1602	1168	1250	1179	1379
Fasl_3	1096	1293	1149	1510	1447	1489	1299	961	1383
Fasl_4	1399	1552	1582	1976	1745	2134	1924	2017	2014
Fbp1_1	927	912	925	894	874	1061	1115	1041	849
Fbp1_2	1112	977	1034	903	1128	1056	1203	1033	1325
Fbp1_3	1251	1204	1292	1365	1629	1330	1335	1453	1517
Fbp1_4	926	1011	907	1108	1092	934	943	1016	799
Fdft1_1	1154	1181	1188	1373	1382	1450	1387	1265	1134
Fdft1_2	2058	1873	1960	2231	1690	1941	1735	2024	1705
Fdft1_3	945	991	1106	1048	1035	901	1231	856	1236
Fdft1_4	1017	1062	1062	1197	1366	946	1615	894	1290
Fdps_1	855	806	855	204	341	245	255	217	223
Fdps_2	1302	1169	1195	104	124	147	299	106	234
Fdps_3	879	1023	940	227	478	322	248	300	210
Fdps_4	735	709	781	427	359	576	456	546	403
Fis1_1	705	716	756	827	577	917	667	886	748
Fis1_2	718	618	605	455	575	518	642	548	572
Fis1_3	969	1094	1054	1584	1546	1228	1377	1203	1463
Fis1_4	1373	1271	1276	1278	1293	1075	1060	1085	1093
Fkbp1a_1	1441	1226	1286	1361	1248	1212	1293	1229	1202
Fkbp1a_2	1434	1338	1372	1263	1385	1571	1461	1548	1424
Fkbp1a_3	874	881	768	838	872	922	804	916	962
Fkbp1a_4	786	863	809	818	616	855	914	1021	1098
Flcn_1	1319	1159	1187	642	554	831	457	544	335
Flcn_2	933	956	942	836	919	980	791	739	591
Flcn_3	711	634	744	769	759	861	661	662	576
Flcn_4	1331	1311	1307	747	694	642	653	430	532
Flt1_1	574	598	566	687	565	837	646	871	568
Flt1_2	1077	1169	1112	1417	1199	1643	1129	1836	1134
Flt1_3	1244	1315	1153	1347	1743	1410	1517	1500	1761
Flt1_4	879	1054	1113	1230	1382	1432	1281	1688	1414
Fn1_1	1496	1362	1364	1942	1757	1495	1900	1375	1666
Fn1_2	853	981	1040	1203	1368	1170	1176	1175	1276
Fn1_3	778	956	843	1055	1345	1063	1269	1092	1614
Fn1_4	1067	1250	1171	1539	1281	1422	1317	1505	1302
Fnip1_1	976	1022	973	1043	924	1059	1013	713	766
Fnip1_2	1049	751	829	907	1157	998	851	1044	731
Fnip1_3	689	765	756	754	619	776	734	627	577
Fnip1_4	1171	993	1068	1084	819	1247	1013	789	842
Fnip2_1	884	965	1061	1102	1262	1037	2622	910	1839
Fnip2_2	1656	1630	1476	2082	2248	2088	2014	2250	1980
Fnip2_3	982	920	1068	892	1263	1115	1135	1155	1267
Fnip2_4	1034	1075	1072	1344	1474	1421	1532	1556	1472
Fos_1	924	928	1016	856	738	898	737	1141	824
Fos_2	1362	1411	1381	885	928	978	921	1144	1268
Fos_3	1507	1326	1336	1637	1407	1355	2056	1300	1738
Fos_4	875	970	942	524	504	668	598	832	781
Fundc1_1	853	912	858	820	1331	852	1070	835	1178
Fundc1_2	767	718	777	1043	848	901	876	924	827
Fundc1_3	1112	1176	1163	1547	1916	1535	1269	1481	1358
Fundc1_4	729	852	942	847	1029	1014	1035	1058	1100
Fyco1_1	1068	1196	1167	1517	1435	1552	1681	1820	1779
Fyco1_2	1134	1322	1331	1266	1550	1224	1519	1234	1449
Fyco1_3	979	919	891	1043	1190	964	797	1106	845
Fyco1_4	674	757	772	779	683	677	836	723	927
G6pc3_1	1199	1173	1190	974	1272	1102	1326	1087	1220
G6pc3_2	945	1119	1070	1132	1276	1079	1306	951	1469
G6pc3_3	794	826	877	1000	1080	885	917	941	826
G6pc3_4	783	725	733	1063	963	780	767	703	812
G6pdx_1	1006	1005	974	646	470	622	539	727	584
G6pdx_2	1565	1320	1362	149	245	173	234	219	236
G6pdx_3	1475	1554	1545	754	693	864	767	888	881
G6pdx_4	868	838	843	647	442	609	401	649	395
Gaa_1	995	1122	1050	1475	1220	1251	1381	1280	1389
Gaa_2	938	999	989	1028	1165	997	985	1020	1116
Gaa_3	831	914	891	1063	1257	1037	982	1155	1046
Gaa_4	1198	1067	1034	1129	1634	1053	1488	1056	1438
Gab2_1	1674	1614	1637	1674	2112	1834	2050	1794	2275
Gab2_2	1046	962	893	927	1246	935	958	921	945
Gab2_3	874	889	936	1325	995	1111	1055	1101	1072
Gab2_4	1032	1091	1085	1203	1565	1102	1478	1066	1501
Gabarap_1	1206	1124	1174	1385	1239	1486	1175	1184	1179
Gabarap_2	743	881	862	979	871	981	1121	908	1102
Gabarap_3	1356	1668	1631	1767	1563	2231	1566	2382	1445
Gabarap_4	1393	1405	1532	1895	1896	1759	2023	1644	1888
Gabarapl1_1	1393	1361	1368	1884	1589	1584	1593	1658	1612
Gabarapl1_2	1180	1208	1144	1248	1755	1147	1362	1159	1498
Gabarapl1_3	957	1069	1005	1264	1369	1166	1150	1172	1061
Gabarapl1_4	918	1092	1125	1067	1705	1136	1443	1234	1706
Gabarapl2_1	1558	1451	1361	1411	1344	1348	1198	1418	1333
Gabarapl2_2	1213	1156	1237	1026	1210	999	952	919	1077
Gabarapl2_3	1366	1299	1373	1142	1068	1039	1131	995	1174
Gabarapl2_4	685	657	729	849	816	864	1017	837	907
Galm_1	1308	1425	1327	1818	2281	1459	2020	1525	1984
Galm_2	1820	1728	1822	2188	1907	2140	1980	1929	1964
Galm_3	831	821	941	1342	1171	1110	986	1291	964
Galm_4	763	861	872	1043	916	998	796	973	847
Gapdh_1	1089	424	610	24	175	52	112	54	139
Gapdh_2	935	877	972	341	250	291	265	327	238
Gapdh_3	751	946	938	514	647	762	766	710	830
Gapdh_4	1138	458	587	130	206	89	191	115	242
Gbas_1	902	912	874	1051	743	954	966	938	855
Gbas_2	773	924	921	1052	992	1021	1080	1045	1259
Gbas_3	801	773	884	1050	1111	1081	901	1028	879
Gbas_4	632	644	664	831	664	663	713	674	651
Gbe1_1	775	786	792	960	851	896	774	917	725
Gbe1_2	1084	1216	1164	1264	1331	1199	1461	1146	1474
Gbe1_3	725	682	777	914	712	798	723	852	688
Gbe1_4	851	883	916	1062	1120	943	1198	925	1202
Gbp2_1	828	955	1025	1217	1262	1251	873	1297	845
Gbp2_2	621	666	676	682	658	725	739	672	670
Gbp2_3	971	1114	1212	1617	1331	1564	1377	1473	1538
Gbp2_4	884	946	978	1002	777	1103	976	972	1272
Gimap5_1	1138	912	894	555	582	689	824	630	854
Gimap5_2	712	818	845	590	952	791	761	782	746
Gimap5_3	855	768	785	367	194	573	793	598	1134
Gimap5_4	1176	1077	1192	998	866	1049	915	1083	993
Glud1_1	1373	1361	1353	1458	1666	1537	1611	1450	1514
Glud1_2	1381	1409	1420	1597	1720	1653	1605	1876	1722
Glud1_3	997	1075	1062	958	1218	1011	1173	1106	1246
Glud1_4	966	1022	980	1253	875	996	1058	927	1135
Gnb2l1_1	1143	1236	1316	555	538	693	575	651	513
Gnb2l1_2	1351	1038	1044	264	359	257	301	194	339
Gnb2l1_3	990	935	912	354	303	369	390	366	303
Gnb2l1_4	1171	756	855	168	287	214	142	157	152
Gosr1_1	578	596	633	480	541	438	389	464	348
Gosr1_2	572	601	518	336	405	394	360	442	472
Gosr1_3	743	699	686	543	596	813	446	835	381
Gosr1_4	936	966	938	759	528	726	708	637	546
Gpi1_1	1287	1237	1207	879	1068	990	1038	986	883
Gpi1_2	800	806	711	137	120	205	179	168	138
Gpi1_3	989	1097	912	972	912	1087	950	1143	889
Gpi1_4	1111	1210	1156	585	531	693	693	654	597
Gpnmb_1	1050	1105	1025	1162	1240	1179	864	1105	1043
Gpnmb_2	743	849	892	952	965	770	911	729	1074
Gpnmb_3	927	891	944	909	955	957	1067	931	1044
Gpnmb_4	891	1011	980	1156	899	1248	1150	1299	1152
Gpt_1	1219	1123	1111	1413	1046	1213	1198	1142	1130
Gpt_2	1096	1210	1069	1394	1487	1343	1416	1069	1246
Gpt_3	969	976	982	1076	1097	1178	1111	1254	1199
Gpt_4	1321	1416	1320	1575	1351	1759	1480	1765	1571
Gpx1_1	1085	1062	903	1072	1053	1026	1310	1077	943
Gpx1_2	1523	1307	1393	1909	2665	1605	1902	1592	1993
Gpx1_3	1146	1171	1096	1112	1203	1250	1417	1266	1286
Gpx1_4	1374	1184	1178	1269	1667	1465	1544	1350	1492
Grb2_1	1000	917	1003	1036	696	1097	852	993	708
Grb2_2	920	846	792	327	436	649	511	495	388
Grb2_3	1054	1047	1005	693	489	777	567	538	389
Grb2_4	656	811	762	689	718	679	660	593	614
Gsk3a_1	774	745	852	632	664	850	802	906	894
Gsk3a_2	988	1019	1015	680	607	1092	886	914	603
Gsk3a_3	1050	1065	1014	876	494	1081	1210	889	876
Gsk3a_4	564	538	602	533	276	620	593	583	428
Gsk3b_1	1288	1273	1292	1337	1040	1596	1689	1694	1685
Gsk3b_2	898	1050	1075	1132	901	1739	1332	1721	1284
Gsk3b_3	926	972	872	1278	742	1081	1407	1091	1304
Gsk3b_4	1252	1127	1110	1126	1256	1513	1227	1613	1221
Gys1_1	1290	1220	1258	1392	1681	1526	1509	1552	1426
Gys1_2	1451	1262	1297	1575	1235	1450	1522	1580	1465
Gys1_3	629	778	807	754	1054	893	870	919	1073
Gys1_4	969	1035	1038	1388	1257	1447	1427	1343	1528
H6pd_1	719	641	620	707	627	571	693	687	602
H6pd_2	943	920	946	829	1118	929	819	949	878
H6pd_3	1028	1046	928	1137	1359	1099	1438	1036	1154
H6pd_4	785	910	862	1306	1048	1041	939	1052	938
Hdac6_1	870	1026	1058	1798	2024	1513	1517	1652	1830
Hdac6_2	1014	1057	979	1184	1855	1166	1409	1058	1330
Hdac6_3	1421	1387	1379	1770	1910	1650	2166	1781	2043
Hdac6_4	1158	1206	1347	1981	1526	1389	1566	1314	1366
Hdac7_1	979	1100	1044	1204	778	937	611	808	695
Hdac7_2	794	917	824	731	545	542	282	478	306
Hdac7_3	1497	1707	1559	1139	835	891	549	1013	551
Hdac7_4	974	1326	1287	574	509	407	310	398	291
Hgs_1	1050	689	705	183	304	221	284	178	283
Hgs_2	959	720	828	384	332	380	299	292	308
Hgs_3	860	513	539	88	151	165	126	158	128
Hgs_4	842	609	697	209	143	256	152	181	176
Hif1an_1	1115	993	1077	1157	1278	1155	828	1264	847
Hif1an_2	695	712	726	989	1532	695	934	736	908
Hif1an_3	825	878	908	1315	1190	1008	860	911	835
Hif1an_4	961	906	948	1262	1024	729	896	750	959
Hif3a_1	773	901	981	1055	1046	1038	1029	1142	990
Hif3a_2	1060	989	957	1092	1719	1295	1143	1589	1141
Hif3a_3	1319	1433	1263	1246	1260	1302	1405	1304	1411
Hif3a_4	1281	1298	1214	1770	1442	1465	1590	1465	1589
Higd1a_1	1373	1516	1551	1444	1780	1821	1808	1979	1870
Higd1a_2	1153	1327	1344	1448	1298	1476	1425	1449	1414
Higd1a_3	1091	1066	1046	1231	816	1017	941	1068	995
Higd1a_4	889	977	965	1504	1048	1323	1119	1312	1057
Hilpda_1	1058	1021	979	1171	1247	1192	1233	1326	1220
Hilpda_2	660	772	736	962	890	961	945	891	839
Hilpda_3	1060	962	942	1475	1197	1300	1284	1306	1217
Hilpda_4	1197	1124	1026	1241	1378	1462	1215	1505	1338
Hk1_1	1407	1428	1283	1441	1844	1516	1749	1467	1798
Hk1_2	941	909	1069	1059	1337	1034	960	1097	1269
Hk1_3	763	981	1038	1247	1072	1014	1276	1139	1358
Hk1_4	1073	1156	1074	1171	1080	1238	1184	1264	1242
Hk3_1	1165	1361	1295	1807	1493	1810	1334	1869	1261
Hk3_2	960	991	1133	1302	1390	1160	1334	1177	1255
Hk3_3	1134	1148	1228	1221	1331	1248	1598	1312	1599
Hk3_4	1702	1526	1546	1956	1433	1628	1618	1622	1586
Hmgb1_1	787	744	747	927	767	511	365	359	263
Hmgb1_2	1313	732	739	390	336	271	287	221	255
Hmgb1_3	804	587	643	562	667	259	399	270	421
Hmgb1_4	1261	611	769	165	197	209	211	143	174
Hmgcr_1	979	962	1041	889	920	906	626	859	665
Hmgcr_2	899	810	895	525	519	610	476	652	414
Hmgcr_3	1125	1168	1052	1162	943	1042	979	972	831
Hmgcr_4	834	776	809	458	383	455	466	419	407
Hmgcs1_1	961	958	961	291	121	236	188	233	257
Hmgcs1_2	773	1014	1089	882	771	971	909	947	816
Hmgcs1_3	865	838	866	525	336	460	350	409	507
Hmgcs1_4	1414	1455	1300	955	620	1143	625	1125	615
Hmox1_1	862	860	813	906	763	772	1015	726	1121
Hmox1_2	953	945	1036	982	1377	1081	1105	980	1054
Hmox1_3	1078	1269	1237	1564	1242	1593	1286	1694	1314
Hmox1_4	1175	1341	1439	1807	1689	1550	1624	1529	1810
Hras_1	1116	1130	1197	1132	1205	1180	1084	1113	1181
Hras_2	1135	923	963	891	1431	1091	1168	1303	1289
Hras_3	770	1022	948	1234	1000	1163	915	1129	952
Hras_4	1338	1170	1176	1700	1577	1384	1703	1450	1393
Hs1bp3_1	1013	957	987	1276	1550	1193	1700	1073	1516
Hs1bp3_2	1385	1395	1451	1551	1418	1722	1668	1812	1697
Hs1bp3_3	698	830	852	1013	950	970	877	1033	851
Hs1bp3_4	671	646	750	880	1032	765	853	753	824
Hsp90aa1_1	950	849	965	1095	1245	941	1039	982	988
Hsp90aa1_2	1096	1339	1230	1704	1803	1512	1212	1581	1281
Hsp90aa1_3	1211	1337	1217	1553	1406	1614	1379	1634	1414
Hsp90aa1_4	730	768	721	740	730	676	612	782	562
Hsp90ab1_1	1061	1070	1025	284	263	300	327	333	412
Hsp90ab1_2	1615	1517	1363	279	269	315	399	356	481
Hsp90ab1_3	1742	1753	1722	968	952	1208	1259	1277	1144
Hsp90ab1_4	759	790	799	481	410	455	458	609	459
Hspa1b_1	1713	1700	1571	1803	2408	1877	1596	1797	1549
Hspa1b_2	1107	1275	1283	1318	1368	1316	1537	1367	1289
Hspa1b_3	833	742	706	891	839	878	887	948	951
Hspa1b_4	1436	1326	1227	1358	1721	1612	1501	1783	1689
Hspa5_1	968	505	542	110	244	145	145	148	178
Hspa5_2	1072	586	763	69	189	124	169	157	208
Hspa5_3	1325	1074	1166	184	244	180	222	191	237
Hspa5_4	1218	772	892	87	180	107	118	133	159
Hspa8_1	1021	571	781	89	178	121	127	103	141
Hspa8_2	1121	1031	988	533	240	489	318	437	344
Hspa8_3	964	714	705	97	129	207	148	182	199
Hspa8_4	898	358	470	70	278	63	160	56	81
Id2_1	909	969	922	575	363	1053	1173	891	1147
Id2_2	927	870	902	1082	489	1214	1088	1320	1172
Id2_3	1087	1017	1104	1038	659	1292	1414	1337	1330
Id2_4	1181	1198	1131	918	1233	1382	1701	1293	1461
Idh1_1	1396	959	998	1018	1034	868	944	869	1014
Idh1_2	843	795	806	1114	771	992	853	1054	850
Idh1_3	556	603	636	795	555	864	779	835	940
Idh1_4	693	803	859	1119	841	773	962	763	1077
Idi1_1	1198	1204	1130	235	179	341	294	326	247
Idi1_2	945	993	975	196	557	248	229	268	260
Idi1_3	754	853	899	1006	1006	987	828	955	1038
Idi1_4	888	876	829	330	308	467	345	499	382
Ier3_1	1223	1359	1278	1403	1282	1403	1499	1304	1197
Ier3_2	1691	1471	1800	1522	1841	1849	1907	1918	1967
Ier3_3	1094	948	980	1059	1233	1090	1095	1041	1085
Ier3_4	773	789	819	1133	988	894	941	1025	877
Ifng_1	986	1373	1277	1456	1199	1394	1900	1372	1553
Ifng_2	755	750	875	711	802	924	786	865	745
Ifng_3	830	965	865	645	429	818	764	828	715
Ifng_4	1068	1204	1137	1342	1231	1333	1150	1553	1264
Ifngr1_1	745	851	812	1225	1258	1182	1041	1056	865
Ifngr1_2	851	686	749	761	877	802	665	813	688
Ifngr1_3	751	688	710	988	739	686	767	794	761
Ifngr1_4	904	815	809	915	983	941	1159	887	1290
Ifngr2_1	1226	1313	1198	1563	1581	1458	1752	1449	1706
Ifngr2_2	1331	1350	1346	1344	1656	1441	1566	1357	1363
Ifngr2_3	856	1075	952	1278	1218	1377	1388	1419	1238
Ifngr2_4	768	935	971	1267	1031	1136	958	1113	895
Igbp1_1	1117	775	879	176	187	226	288	210	284
Igbp1_2	924	963	861	236	313	272	286	261	302
Igbp1_3	1345	1253	1460	292	409	342	262	365	314
Igbp1_4	652	554	652	97	261	121	195	89	140
Igfbp4_1	1695	1641	1532	2070	1674	2018	1739	1819	1952
Igfbp4_2	1001	1023	1074	1452	1351	1219	1108	1241	1086
Igfbp4_3	1426	1311	1297	1466	1937	1568	1535	1492	1445
Igfbp4_4	924	971	1006	951	1048	1081	1175	1082	1066
Il6ra_1	859	812	861	1074	916	870	792	678	614
Il6ra_2	980	1092	1123	1157	969	1144	1083	765	992
Il6ra_3	906	1014	928	930	1138	1061	1162	967	935
Il6ra_4	1696	1445	1517	1454	1744	1635	1489	1168	1367
Il6st_1	1077	1039	1101	1180	1188	1046	1072	752	707
Il6st_2	1207	1188	1215	964	1222	911	921	607	484
Il6st_3	907	883	875	1017	1233	820	1048	746	1035
Il6st_4	817	921	897	1048	1344	963	1298	785	1081
Inpp5d_1	1030	1290	1117	1342	1245	1131	1082	1029	1139
Inpp5d_2	793	934	1019	1221	1740	1144	1626	1017	1461
Inpp5d_3	1393	1104	1182	1564	1706	1208	1379	979	1570
Inpp5d_4	1030	1164	1112	1456	1461	1529	1690	1624	1840
Iqgap1_1	1019	988	1039	1243	1000	1033	999	914	820
Iqgap1_2	1290	1213	1184	1580	1152	1395	1461	1383	1227
Iqgap1_3	746	767	732	1071	1099	885	1037	971	1052
Iqgap1_4	1353	1448	1476	1373	1478	1392	1300	1184	1289
Irgm1_1	868	1058	1135	1463	1016	1329	1150	1404	1145
Irgm1_2	118	159	163	119	67	116	165	99	147
Irgm1_3	1045	936	1118	685	786	965	768	935	914
Irgm1_4	1002	1140	1031	1025	710	1029	721	1076	666
Irs2_1	1133	793	815	772	1097	949	1256	921	1262
Irs2_2	859	744	847	787	969	1049	856	985	1015
Irs2_3	1295	961	1045	949	1555	1138	1413	1125	1397
Irs2_4	760	660	764	669	767	846	956	848	1027
Itpr1_1	930	949	973	1286	1102	949	932	1017	1048
Itpr1_2	1000	849	823	1303	1642	1112	1070	1481	1187
Itpr1_3	1000	1000	1030	1449	1071	1058	948	1125	1081
Itpr1_4	1570	1517	1665	1955	1612	1878	1687	1936	1509
Kat5_1	1382	1183	1078	557	498	814	619	847	705
Kat5_2	1399	1249	1352	510	351	492	363	533	340
Kat5_3	1038	711	754	181	270	121	250	128	274
Kat5_4	793	958	835	1087	1676	822	889	860	906
Kbtbd7_1	968	1105	1090	1283	1320	1396	1302	1428	1264
Kbtbd7_2	714	940	862	1009	974	1091	1120	1147	1376
Kbtbd7_3	974	1060	985	1205	1530	1077	1394	1072	1667
Kbtbd7_4	1174	955	1058	1339	936	1057	956	1135	963
Kcna3_1	1027	1117	1089	1303	1416	1111	1185	1116	1244
Kcna3_2	1365	1180	1155	1459	1176	1422	1280	1492	1203
Kcna3_3	1117	1106	1147	898	1072	1107	982	1143	988
Kcna3_4	921	978	968	1273	1000	1220	863	1200	984
Kdm3a_1	1329	1129	1292	1275	1104	1225	1281	1281	1289
Kdm3a_2	691	752	782	869	759	686	777	831	920
Kdm3a_3	1134	1206	1210	1446	1069	1358	1629	1385	1577
Kdm3a_4	1377	1072	970	1318	1289	1134	1134	1059	1103
Khsrp_1	1278	1439	1433	1370	1823	1475	1694	1308	1770
Khsrp_2	667	661	637	704	815	689	692	700	809
Khsrp_3	900	960	1021	1430	1217	1278	974	1320	1115
Khsrp_4	1206	1375	1270	1676	1431	1418	1391	1441	1424
Klf10_1	1328	1208	1339	1484	1731	1705	1718	1908	2080
Klf10_2	1600	1382	1442	1956	1282	1804	1592	1973	1600
Klf10_3	1840	1597	1561	1989	2176	1848	1878	1944	1881
Klf10_4	1264	1137	1111	1121	1085	1173	1165	1405	1404
Klhdc10_1	937	1022	1095	1408	1588	1424	1498	1575	1559
Klhdc10_2	683	700	722	988	684	995	800	925	634
Klhdc10_3	1077	1035	1115	1346	1529	1339	1479	1264	1523
Klhdc10_4	1135	1153	1227	1688	1464	1518	1394	1461	1184
Klhl24_1	1360	1374	1345	1944	1968	1927	1729	1617	1746
Klhl24_2	922	985	1131	1307	1102	1056	1283	1201	1339
Klhl24_3	1043	1088	1062	1267	1264	1244	1137	1261	1316
Klhl24_4	832	1114	1116	1169	1005	1204	1297	1292	1245
Kras_1	1041	868	998	850	696	602	412	795	557
Kras_2	681	664	782	636	623	504	334	671	519
Kras_3	613	544	622	399	501	415	371	544	473
Kras_4	950	1048	1028	1084	988	1251	1118	1238	1145
Lamp1_1	1112	1023	1023	944	1332	909	1279	785	1211
Lamp1_2	984	1056	953	1707	942	1428	1191	1401	1110
Lamp1_3	723	862	863	1274	1080	1176	1445	1273	1186
Lamp1_4	725	838	838	931	739	1082	1142	1068	1337
Lamp2_1	779	680	710	728	899	713	821	670	784
Lamp2_2	960	882	826	805	869	800	786	838	897
Lamp2_3	965	953	908	1027	1542	1076	1206	1135	1114
Lamp2_4	1151	1272	1079	1130	1009	1414	1461	1203	1480
Lamtor1_1	1155	1190	1195	655	557	644	776	647	565
Lamtor1_2	898	871	974	931	891	1095	1026	907	913
Lamtor1_3	873	848	799	448	227	434	356	284	279
Lamtor1_4	751	588	677	152	151	165	120	148	120
Lamtor2_1	914	782	888	272	278	263	332	231	386
Lamtor2_2	1237	1293	1274	676	645	735	676	568	744
Lamtor2_3	1334	1403	1321	768	603	778	588	651	496
Lamtor2_4	1260	1300	1202	376	328	286	280	259	290
Lamtor3_1	907	862	813	115	211	141	219	85	188
Lamtor3_2	1160	1258	1217	1022	533	1053	649	871	500
Lamtor3_3	573	651	623	619	260	607	375	552	310
Lamtor3_4	879	920	1034	848	723	867	887	785	686
Lamtor4_1	1283	890	1001	380	223	194	245	106	225
Lamtor4_2	864	857	862	564	617	657	509	607	475
Lamtor4_3	963	877	925	262	278	190	154	135	97
Lamtor4_4	1474	1211	1393	534	430	442	351	343	315
Lamtor5_1	1126	1204	1115	1194	1089	1302	1228	1342	1155
Lamtor5_2	1311	1112	1127	461	393	421	456	310	369
Lamtor5_3	1027	1022	1016	1256	824	1034	937	984	858
Lamtor5_4	1237	1267	1225	1465	1468	1365	1427	1440	1402
Lars_1	1006	925	901	871	611	922	846	911	767
Lars_2	1021	1126	994	179	147	269	171	161	158
Lars_3	1033	1196	1204	1145	1139	1042	880	1116	826
Lars_4	1303	1431	1386	806	632	923	1097	774	977
Ldha_1	1127	1095	1008	102	167	246	166	255	178
Ldha_2	919	909	889	150	183	231	184	230	151
Ldha_3	997	917	869	258	197	413	266	448	273
Ldha_4	1164	1096	1046	323	248	416	367	388	314
Limd1_1	1478	1547	1319	2092	1896	1861	1484	1806	1432
Limd1_2	927	1045	1087	1347	1073	1189	1025	1210	1254
Limd1_3	937	1045	953	1202	1207	1353	990	1354	963
Limd1_4	1202	1221	1247	1198	1271	1292	1248	1187	1482
Litaf_1	1059	1250	1121	1270	1352	1384	1429	1357	1587
Litaf_2	1002	993	971	1377	1152	1061	1346	1074	1727
Litaf_3	1186	1428	1277	1409	1575	1646	1536	1676	1798
Litaf_4	853	860	922	1003	1067	920	1051	969	1077
Lonp1_1	1163	1225	1226	369	421	567	487	511	523
Lonp1_2	1511	1337	1388	513	448	594	494	666	450
Lonp1_3	991	841	884	59	138	114	145	110	120
Lonp1_4	712	777	731	125	60	149	91	145	103
Lpin1_1	801	969	927	1114	932	1026	908	1000	1078
Lpin1_2	900	818	854	940	1069	1066	948	1050	937
Lpin1_3	1319	1168	1194	1548	1495	1453	1458	1554	1582
Lpin1_4	1129	1217	1188	1312	1338	1519	1466	1447	1320
Lrrk2_1	853	741	731	818	1483	804	1132	779	1384
Lrrk2_2	776	913	816	1230	988	1103	1034	1139	1108
Lrrk2_3	704	807	696	927	1032	700	924	734	872
Lrrk2_4	951	1041	886	1162	1038	1155	996	1201	1017
Ltbr_1	927	1107	1028	995	838	1136	989	1009	929
Ltbr_2	1169	1090	1006	1348	1465	1304	1452	1461	1500
Ltbr_3	486	601	569	775	614	678	598	742	772
Ltbr_4	1117	1362	1272	1463	1081	1596	1289	1783	1218
Man2b1_1	720	819	783	818	714	873	1009	963	1261
Man2b1_2	758	903	892	884	1131	1003	965	1003	952
Man2b1_3	1191	1058	1137	1326	1497	1272	1535	1390	1426
Man2b1_4	937	823	946	1247	921	867	880	936	942
Map1lc3a_1	965	832	913	1081	846	942	824	1064	871
Map1lc3a_2	1877	1708	1704	1581	1882	1982	1637	1929	1969
Map1lc3a_3	1080	1260	1206	1604	1528	1616	1511	1584	1864
Map1lc3a_4	1473	1813	1648	2361	2294	1991	2129	1986	2273
Map1lc3b_1	1069	1177	1057	1338	1393	1265	1152	1387	1403
Map1lc3b_2	694	888	829	929	781	822	838	846	878
Map1lc3b_3	587	499	517	422	293	514	426	516	540
Map1lc3b_4	1223	1317	1348	1581	1924	1560	1683	1525	1864
Map2k1_1	898	860	885	619	497	631	496	762	684
Map2k1_2	1043	882	948	794	578	598	373	1025	764
Map2k1_3	1446	1221	1366	996	557	817	749	1216	1291
Map2k1_4	598	519	520	449	387	501	378	528	407
Map2k2_1	1340	1475	1340	1910	1726	1503	1550	1518	1728
Map2k2_2	1441	1574	1545	1757	1590	1403	1423	1764	1703
Map2k2_3	1085	1234	1283	1581	1034	1502	1174	1469	1165
Map2k2_4	1128	1164	1184	1190	1777	1304	1477	1621	1748
Map3k1_1	1010	867	890	792	878	1019	918	1057	987
Map3k1_2	676	766	767	728	643	938	724	1019	734
Map3k1_3	1107	1085	1190	1036	1270	1076	1118	1005	1176
Map3k1_4	890	998	926	1253	1026	1289	1275	1419	1560
Map3k7_1	888	663	768	206	227	277	217	275	238
Map3k7_2	704	868	862	533	413	581	493	567	493
Map3k7_3	1340	1340	1307	1334	1106	1407	1425	1528	1297
Map3k7_4	815	555	640	202	171	180	173	209	234
Map3k8_1	714	838	951	959	1063	952	1087	828	1007
Map3k8_2	1248	1237	1316	1615	1515	1482	1446	1589	1559
Map3k8_3	942	888	832	959	927	936	964	906	1009
Map3k8_4	824	916	860	1013	1200	1099	904	1138	1038
Map4k3_1	781	806	800	782	1283	852	1024	824	1114
Map4k3_2	723	653	570	673	583	780	704	934	792
Map4k3_3	682	600	663	743	874	673	758	665	770
Map4k3_4	1110	1113	1220	1571	1326	1348	1401	1335	1405
Mapk14_1	767	736	790	1188	1397	1305	1326	918	727
Mapk14_2	1322	1284	1300	1957	2553	1931	2289	1462	1420
Mapk14_3	971	939	936	1610	1888	1706	1943	1028	1223
Mapk14_4	825	831	852	1568	1725	1854	1733	1172	888
Mapk1_1	995	1029	908	524	414	457	371	654	596
Mapk1_2	1032	1114	1114	999	527	780	555	1323	1085
Mapk1_3	912	815	841	270	392	203	289	487	498
Mapk1_4	861	846	804	577	252	455	306	784	483
Mapk3_1	1287	1275	1384	1856	2006	1596	1675	1824	1641
Mapk3_2	828	890	849	984	1075	957	805	913	906
Mapk3_3	1849	1709	1715	2310	1556	1978	1928	2150	2010
Mapk3_4	981	1137	1088	1380	1259	1316	1000	1373	1164
Mapk7_1	969	1093	1015	934	1266	1113	1219	1175	1195
Mapk7_2	1411	1442	1338	2062	2184	1876	1726	1748	1651
Mapk7_3	937	885	942	1075	1290	1160	1277	1152	1234
Mapk7_4	1050	967	1015	1190	1547	1074	1407	1045	1087
Mapk8_1	669	839	774	814	810	823	1027	846	999
Mapk8_2	1051	1195	1151	1389	1336	1449	1313	1573	1410
Mapk8_3	679	733	670	988	1009	1001	776	947	880
Mapk8_4	657	867	862	878	1047	1016	1336	953	1754
Mapk9_1	813	777	802	827	669	707	811	757	793
Mapk9_2	1113	1254	1251	1525	1332	1408	1868	1419	1943
Mapk9_3	1391	1396	1185	1764	1341	1325	1523	1301	1664
Mapk9_4	996	952	995	938	1146	1055	1237	1065	1046
Mapkap1_1	740	769	843	1082	1338	859	953	885	1047
Mapkap1_2	791	854	892	1145	835	969	1196	1026	1267
Mapkap1_3	776	752	789	644	523	632	505	647	482
Mapkap1_4	1101	1005	1031	639	469	670	462	594	404
Mecp2_1	1167	929	1025	964	1379	1030	1308	1008	1051
Mecp2_2	1106	1094	1142	1291	1498	1215	1398	1264	1441
Mecp2_3	949	978	988	1055	1363	1207	1069	1156	1172
Mecp2_4	1350	1397	1408	1589	1651	1656	1365	1921	1558
Mef2d_1	1223	1116	1103	2069	1759	1635	1481	1801	1620
Mef2d_2	1104	1148	1104	1660	2201	1376	1124	1518	1128
Mef2d_3	1588	1742	1585	2846	2755	2070	1796	2088	1944
Mef2d_4	1240	1264	1313	1944	2133	1588	1495	1954	1734
Met_1	954	1072	978	936	1241	1003	1496	1030	1308
Met_2	257	286	331	369	421	372	369	435	310
Met_3	1032	1044	1033	1201	1119	1050	1127	1169	1104
Met_4	847	894	832	1060	1169	794	1158	881	1350
Mfn1_1	1053	1062	1068	965	1066	1110	1077	1202	1213
Mfn1_2	953	946	900	951	751	946	910	975	929
Mfn1_3	915	1044	942	1060	1017	1091	1124	1258	1241
Mfn1_4	950	1022	1001	1190	1389	1309	1124	1257	1097
Mfn2_1	1365	1269	1346	827	1185	1062	1311	898	1030
Mfn2_2	1050	1065	1103	916	989	1006	1069	1096	959
Mfn2_3	1109	1149	1101	1136	1041	1155	1057	849	798
Mfn2_4	762	743	722	525	545	672	626	431	554
Mgarp_1	1215	1189	1088	1408	1457	1239	1371	1228	1513
Mgarp_2	1075	1160	1124	1254	1347	1214	1126	1383	1081
Mgarp_3	1286	1249	1242	1281	1158	1180	1366	1135	1293
Mgarp_4	1534	1370	1360	1325	1492	1314	1419	1238	1382
Mgea5_1	1042	1025	1080	756	705	962	872	724	762
Mgea5_2	1022	963	1057	996	827	898	1012	853	1064
Mgea5_3	767	824	869	751	754	847	714	803	645
Mgea5_4	1066	1126	1097	1114	1006	1142	1163	1109	1041
Mif_1	1444	1421	1487	1572	1724	1530	1486	1621	1515
Mif_2	1403	1546	1464	1939	1761	1612	1578	1627	1641
Mif_3	1545	1376	1400	1427	1951	1375	1461	1249	1290
Mif_4	1166	872	849	683	710	796	664	984	618
Mios_1	1034	965	990	609	451	548	473	372	333
Mios_2	1143	1065	1046	421	434	300	412	129	359
Mios_3	898	819	948	430	657	416	414	211	292
Mios_4	881	989	976	1216	618	880	786	699	523
Mitf_1	689	877	795	1001	1123	818	1066	746	1122
Mitf_2	852	902	890	964	1010	944	833	987	1077
Mitf_3	1009	999	967	1075	892	1284	1292	1303	1100
Mitf_4	761	806	810	674	996	810	988	752	967
Mknk1_1	1227	1284	1216	1382	1391	1415	1616	1410	2097
Mknk1_2	1009	1244	1232	1489	1588	1664	1467	1817	1603
Mknk1_3	741	795	814	917	731	931	915	847	1002
Mknk1_4	1362	1477	1393	1629	1414	1603	1568	1593	1433
Mknk2_1	940	978	878	1261	1390	1391	1475	1367	1360
Mknk2_2	1307	1389	1287	1524	1406	1624	1580	1444	1527
Mknk2_3	948	991	1036	1494	1114	1301	1350	1126	1339
Mknk2_4	1299	1275	1154	1338	1575	1412	1475	1521	1453
Mlst8_1	926	867	919	284	371	239	222	189	221
Mlst8_2	747	644	701	281	313	336	262	314	180
Mlst8_3	1833	1767	1742	418	371	485	310	314	244
Mlst8_4	807	852	878	441	315	454	272	333	234
Mocs3_1	942	1026	869	1128	1446	853	1040	762	1036
Mocs3_2	1653	1468	1466	1294	1875	1121	1476	999	1087
Mocs3_3	994	995	1106	654	1199	777	1070	770	1011
Mocs3_4	993	913	918	989	1177	709	936	699	846
Mtcp1_1	947	1067	1026	1311	1149	1143	1308	1204	1040
Mtcp1_2	746	785	733	978	1022	833	945	877	993
Mtcp1_3	789	827	852	822	1234	1052	935	956	1011
Mtcp1_4	713	824	712	922	1119	890	789	917	750
Mtmr14_1	525	616	637	666	820	853	872	851	796
Mtmr14_2	845	909	958	833	992	1071	1013	967	980
Mtmr14_3	1131	1155	1175	1400	1630	1207	1240	1177	1157
Mtmr14_4	864	914	898	1027	1431	911	1116	935	1145
Mtmr3_1	1011	772	808	872	810	925	1134	783	814
Mtmr3_2	1405	1370	1334	1360	1551	1587	1448	1409	1276
Mtmr3_3	858	751	795	780	910	703	796	722	890
Mtmr3_4	1061	1218	1295	1407	1380	1342	1327	1257	1045
Mtmr4_1	1207	1057	1120	1232	1085	1026	1120	933	1196
Mtmr4_2	1183	953	930	1278	1210	1209	1081	1101	1291
Mtmr4_3	1199	1180	1213	1136	2542	1133	1357	1119	1418
Mtmr4_4	920	1025	926	1313	1848	1195	1285	1025	1387
Mtor_1	1335	1019	1251	533	411	500	363	382	348
Mtor_2	1176	1164	1137	510	569	600	520	491	325
Mtor_3	920	792	887	249	206	221	205	191	198
Mtor_4	1305	1277	1211	1242	974	1060	991	1005	698
Mul1_1	900	913	826	1129	1110	1095	1026	1078	1022
Mul1_2	1530	1260	1317	1600	1712	1486	1350	1381	1438
Mul1_3	675	755	676	602	766	818	729	987	955
Mul1_4	760	756	880	938	882	773	786	708	864
Mvd_1	1504	1506	1472	133	208	176	157	176	157
Mvd_2	1201	1418	1338	1337	1123	1457	1277	1520	1248
Mvd_3	1204	1148	1172	1221	1203	1173	1263	1237	1127
Mvd_4	873	957	961	992	1036	1144	1136	1170	1052
Mxi1_1	1721	1801	1747	2053	1945	1993	1780	1858	1729
Mxi1_2	906	893	845	1070	946	1088	997	1078	1102
Mxi1_3	1386	1376	1275	1715	1756	1272	1849	1165	1618
Mxi1_4	1378	1215	1213	1288	1331	1441	1414	1364	1631
Mybl2_1	828	835	799	477	568	472	403	429	416
Mybl2_2	1207	901	916	156	333	194	307	173	391
Mybl2_3	1522	1225	1287	1299	1065	1007	927	1005	874
Mybl2_4	1091	1051	1091	825	1005	1056	835	908	713
Myc_1	904	539	659	118	113	86	113	68	88
Myc_2	1340	773	945	114	125	116	195	103	180
Myc_3	1304	745	995	229	366	247	288	221	204
Myc_4	1282	968	1009	341	395	327	346	291	351
Naa10_1	983	1105	1061	1093	1309	873	1053	869	1038
Naa10_2	1524	1653	1711	1992	2313	1823	1948	1921	2119
Naa10_3	1185	1110	1064	1241	892	1063	869	1065	856
Naa10_4	1436	1738	1811	1822	1888	1623	1446	1618	1424
Nampt_1	1061	1099	1138	418	273	609	367	621	374
Nampt_2	524	551	585	159	125	149	134	118	106
Nampt_3	901	1019	938	434	220	486	327	503	371
Nampt_4	918	1055	929	1228	726	1160	795	1251	787
Nbr1_1	1945	1730	1731	2109	1429	2122	1723	2131	1566
Nbr1_2	876	944	896	1305	772	1021	1057	991	1049
Nbr1_3	932	978	869	1083	979	1031	967	1048	1002
Nbr1_4	1049	1137	1137	1519	1171	1263	1226	1388	1314
Ncoa1_1	680	804	785	868	832	900	709	851	730
Ncoa1_2	905	997	952	1153	1545	1128	1144	1066	1206
Ncoa1_3	1147	1224	1135	1399	1655	1675	1416	1512	1291
Ncoa1_4	975	1136	1029	1221	996	1091	1133	1155	1161
Ndrg1_1	1123	1213	1190	1340	1388	1258	1373	1370	1263
Ndrg1_2	979	884	976	1229	1228	1120	952	1135	1128
Ndrg1_3	1041	937	933	876	1272	1100	1558	1059	1598
Ndrg1_4	1533	1507	1429	1534	1935	1553	1648	1469	1645
Nedd4_1	1112	1159	1125	1271	1173	1246	1237	1293	1594
Nedd4_2	1069	1001	1058	1036	1341	1048	1279	1000	1401
Nedd4_3	1052	1013	1074	1339	931	1165	1100	1170	945
Nedd4_4	896	858	798	863	1008	882	1068	880	1131
Nek9_1	598	689	684	537	584	775	528	800	499
Nek9_2	793	834	766	762	764	766	860	690	802
Nek9_3	1438	1426	1477	1205	996	1317	1060	1099	973
Nek9_4	783	789	842	914	958	971	808	952	686
Nf1_1	1391	1450	1517	1775	2583	1782	2136	1883	2200
Nf1_2	1209	952	1068	1356	1151	1181	963	1173	1159
Nf1_3	984	947	865	1041	1477	1137	1238	1079	1422
Nf1_4	1383	1331	1323	1498	1804	1552	1636	1491	1581
Nfatc3_1	1300	1081	1215	1420	1678	1138	1406	1145	1577
Nfatc3_2	794	933	938	922	1294	871	1103	821	1085
Nfatc3_3	1167	1135	1231	1209	1685	1265	1161	1136	1183
Nfatc3_4	837	902	912	820	1326	1068	992	1048	864
Nfkb1_1	985	993	988	254	230	361	195	263	199
Nfkb1_2	1065	1078	1026	733	409	750	562	656	572
Nfkb1_3	838	944	953	804	876	747	782	723	932
Nfkb1_4	898	966	915	745	513	732	718	796	586
NonTargeting_0001	1384	1491	1348	1550	1623	1645	1724	1665	2021
NonTargeting_0002	886	880	839	951	1010	1152	1036	1139	1018
NonTargeting_0003	980	1106	1144	1230	1282	1256	1414	1192	1687
NonTargeting_0004	759	740	734	860	1245	853	815	756	844
NonTargeting_0005	926	948	1037	1256	1117	1274	1566	1333	1207
NonTargeting_0006	1222	1405	1399	1830	1760	1761	1800	1842	1742
NonTargeting_0007	619	812	734	1079	735	1082	851	1134	945
NonTargeting_0008	1038	1166	1061	1408	1250	1386	1507	1351	1248
NonTargeting_0009	1537	1659	1632	1933	2121	1858	2029	1678	2070
NonTargeting_0010	1096	1033	989	1415	1391	1276	1154	1462	1044
NonTargeting_0011	1033	1077	995	1415	1267	1407	1132	1357	1134
NonTargeting_0012	1413	1364	1320	1599	1264	1617	1650	1542	1854
NonTargeting_0013	1796	1985	1801	2059	2499	2276	2312	2236	2077
NonTargeting_0014	1297	1275	1375	1773	1417	1498	1512	1485	1515
NonTargeting_0015	1160	1254	1148	1553	1294	1585	1459	1654	1243
NonTargeting_0016	688	770	816	763	1101	861	922	872	1078
NonTargeting_0017	1385	1484	1552	1873	1926	1955	1763	2083	1762
NonTargeting_0018	954	973	898	1028	1095	1274	935	1238	1152
NonTargeting_0019	969	1014	1016	1269	937	1107	1032	1201	1214
NonTargeting_0020	1107	1186	1189	1408	1330	1325	1486	1249	1348
NonTargeting_0021	1070	1305	1238	1630	1363	1619	1493	1752	1375
NonTargeting_0022	815	860	882	1000	1082	1044	943	1017	1166
NonTargeting_0023	1473	1092	1075	1019	1450	1221	1222	1216	1417
NonTargeting_0024	1327	1332	1411	1928	1410	2049	1528	1955	1539
NonTargeting_0025	815	785	845	1010	912	880	857	829	694
NonTargeting_0026	918	957	995	1280	1575	1054	1129	1058	958
NonTargeting_0027	1090	1190	1141	1434	1385	1235	1221	1233	930
NonTargeting_0028	1378	1623	1589	2019	1860	2106	2777	2230	2244
NonTargeting_0029	1138	937	1014	1161	1204	1245	1265	1407	1345
NonTargeting_0030	1035	1019	938	1062	1186	1033	1001	1114	1086
Notch1_1	1073	945	1024	1189	2019	1107	1601	792	1370
Notch1_2	1468	1687	1459	1672	2121	1837	1929	1608	1746
Notch1_3	1027	944	933	1823	1587	1222	1084	990	873
Notch1_4	1180	1236	1289	2030	2327	1936	1711	1552	1494
Npas4_1	882	929	932	842	890	881	824	844	893
Npas4_2	1277	1431	1413	1564	1194	1675	1514	1662	1617
Npas4_3	793	1001	891	1015	1343	1080	988	1194	1017
Npas4_4	857	933	928	1341	1112	1257	1251	1263	1204
Npc1_1	897	1036	997	910	1248	984	1237	967	1361
Npc1_2	1123	1269	1300	1344	1162	1587	1395	1566	1669
Npc1_3	938	779	833	1103	794	1014	961	1030	1081
Npc1_4	1504	1408	1430	1791	1498	1812	1751	1681	1910
Nprl2_1	694	862	792	735	1100	1027	1243	1345	1445
Nprl2_2	1055	1194	1134	1272	958	1827	1328	2237	1525
Nprl2_3	1123	1277	1163	1235	1752	1695	1835	1892	2387
Nprl2_4	1481	1422	1386	1686	1802	1755	2348	1929	2273
Nprl3_1	913	1004	972	913	910	1108	1426	1470	1965
Nprl3_2	977	1065	975	1083	1453	1579	1403	2050	1780
Nprl3_3	1079	1059	946	986	746	1147	1258	1467	1459
Nprl3_4	806	829	966	763	1227	890	1025	1013	1183
Nr4a1_1	1173	1394	1415	1622	1658	1814	2844	1682	2244
Nr4a1_2	728	868	825	1355	1000	1511	1495	1418	1350
Nr4a1_3	782	888	871	1122	1066	1261	986	1231	998
Nr4a1_4	1074	1019	1088	1248	1376	1489	1850	1331	1695
Nr4a2_1	1117	1198	1245	1761	1337	1596	1644	1547	1366
Nr4a2_2	948	997	1031	1083	1255	1082	1388	1026	1209
Nr4a2_3	958	958	961	1363	1217	1386	1347	1283	1119
Nr4a2_4	1197	1123	1287	1520	1275	1583	1442	1471	1444
Nras_1	807	770	792	885	731	758	753	721	909
Nras_2	1194	1316	1365	1387	1493	1439	1453	1640	1479
Nras_3	835	955	895	998	865	1002	1051	980	1168
Nras_4	979	1148	1131	1309	1766	1212	1092	1367	1274
Nrbf2_1	809	1021	986	1340	919	827	936	1052	1038
Nrbf2_2	1263	1060	1117	1012	876	896	1089	991	1455
Nrbf2_3	999	891	892	920	1622	1271	1326	1238	1351
Nrbf2_4	1114	1127	1224	1373	1451	1310	962	1474	1103
Nsdhl_1	511	523	532	540	544	473	689	521	667
Nsdhl_2	1059	1192	1141	1067	1389	1044	1452	1121	1180
Nsdhl_3	945	1238	1059	1157	1016	1316	994	1299	998
Nsdhl_4	962	992	1072	1142	1279	1183	1159	1248	1093
Nsf_1	682	836	806	832	615	855	774	907	599
Nsf_2	1027	1033	1181	895	721	974	755	955	754
Nsf_3	877	750	733	467	337	384	350	340	370
Nsf_4	1128	1249	1263	1111	747	1026	767	1043	684
Nsmaf_1	1115	1109	1133	1266	1232	1246	1383	1327	1335
Nsmaf_2	1013	975	1009	1097	996	1042	960	1009	842
Nsmaf_3	1361	1288	1342	1278	1794	1458	1583	1575	1736
Nsmaf_4	664	709	717	964	778	768	970	848	933
Odc1_1	778	840	856	1074	972	967	821	919	893
Odc1_2	883	799	817	620	852	840	862	828	788
Odc1_3	1224	1118	1090	1153	893	1315	1289	1228	1257
Odc1_4	985	865	858	807	1274	1043	1221	968	1171
Ogt_1	923	956	924	393	430	352	277	349	249
Ogt_2	903	1153	1178	351	362	375	317	416	287
Ogt_3	1286	1079	1115	67	347	117	112	78	126
Ogt_4	1001	923	1008	239	98	197	144	202	154
Optn_1	1659	1572	1667	1605	1820	1669	1891	1688	1933
Optn_2	1595	1584	1444	2140	1937	1777	1824	1687	1983
Optn_3	791	755	796	1101	783	1103	773	1175	728
Optn_4	815	722	776	894	1024	811	1060	716	1126
Os9_1	1241	1177	1182	1266	1677	1131	1185	1385	1252
Os9_2	1843	1694	1606	1775	2044	1788	1814	1893	2075
Os9_3	944	1137	1050	1319	1028	1022	1070	1248	1151
Os9_4	1116	1249	1170	1477	1262	1404	1309	1548	1374
P4ha1_1	953	957	978	1285	966	1181	974	1171	991
P4ha1_2	919	921	974	1170	1376	1151	1302	1140	1122
P4ha1_3	990	1192	1021	1176	1211	1625	1309	1584	1434
P4ha1_4	1115	1117	1236	1337	1579	1391	1542	1460	1733
P4hb_1	992	1078	1008	1328	843	987	616	1291	660
P4hb_2	926	873	896	903	808	896	927	1012	1247
P4hb_3	988	950	931	704	612	712	527	866	729
P4hb_4	827	854	870	986	765	837	704	851	694
Pard6a_1	1075	1127	1079	1393	1819	1265	1334	1211	1507
Pard6a_2	1085	1106	1057	1048	1094	1179	1000	1132	1126
Pard6a_3	1517	1533	1430	1700	1616	1768	1626	1726	1761
Pard6a_4	1130	1299	1257	1309	1192	1577	1371	1498	1265
Parl_1	725	823	769	922	768	925	833	978	864
Parl_2	909	903	861	1092	1000	881	1015	974	959
Parl_3	831	837	835	977	696	924	998	983	1043
Parl_4	849	815	939	1019	1188	964	1050	889	1026
Pcx_1	1190	1038	1047	1287	1123	1206	1281	1334	1131
Pcx_2	905	857	924	849	1290	795	1258	807	1038
Pcx_3	1287	1309	1177	1470	1352	1576	1557	1839	1628
Pcx_4	1077	1155	1075	974	966	1274	1094	1234	1242
Pdcd4_1	1323	1272	1322	1186	1782	1349	1478	1277	1431
Pdcd4_2	1260	1275	1073	1354	983	1044	1177	1051	1234
Pdcd4_3	840	776	755	797	628	733	1685	870	1341
Pdcd4_4	1002	1071	1008	1055	1013	1101	1292	1172	1033
Pdcd6ip_1	978	902	1031	967	1053	1113	981	1248	1139
Pdcd6ip_2	1419	1476	1439	1792	1876	1651	1749	2126	2246
Pdcd6ip_3	1204	1142	1141	1515	1706	1548	1241	2085	1962
Pdcd6ip_4	1075	1077	1009	1377	1081	1243	1070	1492	1149
Pdha1_1	975	1195	1067	1083	924	1242	1301	1710	1494
Pdha1_2	1066	1156	1143	928	1351	1092	1508	1334	1552
Pdha1_3	824	1017	935	718	770	925	1104	1314	1310
Pdha1_4	794	761	772	733	826	843	847	868	986
Pdhb_1	616	770	695	981	975	1083	912	989	1138
Pdhb_2	1015	1079	1046	1230	1000	1438	1145	1657	1392
Pdhb_3	687	851	784	1082	800	814	844	827	980
Pdhb_4	1001	853	768	790	524	805	875	1181	1045
Pdk2_1	1006	1274	1225	1469	1444	1441	1405	1461	1213
Pdk2_2	755	970	855	939	695	1024	791	1009	942
Pdk2_3	906	813	879	723	844	852	821	921	940
Pdk2_4	1077	1070	1187	1384	1133	1199	1128	1156	1000
Pdk3_1	1208	1416	1441	1672	1989	1491	1708	1419	1932
Pdk3_2	1165	1231	1136	1574	1569	1639	1466	1776	1485
Pdk3_3	826	815	822	1191	831	836	991	854	835
Pdk3_4	834	916	947	1026	1160	1052	978	1069	815
Pdp2_1	963	898	891	1053	1254	1127	1009	1360	1137
Pdp2_2	1633	1313	1286	1775	1384	1718	1607	1890	1623
Pdp2_3	1045	1171	1198	1246	1480	1291	1756	1529	1829
Pdp2_4	1394	1370	1218	1406	1930	1555	1871	1627	1983
Pdpk1_1	687	760	678	484	468	572	525	508	463
Pdpk1_2	1075	1059	1025	957	726	886	738	908	812
Pdpk1_3	950	799	850	386	228	390	325	383	264
Pdpk1_4	884	1071	992	942	1038	1132	1413	1107	1174
Pdpr_1	1107	1106	1154	1356	2082	1257	1213	1145	1236
Pdpr_2	753	859	799	1009	960	1026	927	1178	982
Pdpr_3	953	890	934	958	1066	957	1057	875	981
Pdpr_4	1202	1041	1087	1105	1232	1084	1322	1122	1276
Pea15a_1	816	801	845	822	978	695	1049	865	922
Pea15a_2	978	1166	1104	1911	1499	1483	1414	1319	1469
Pea15a_3	1108	947	1064	1008	1053	1111	1194	1105	1193
Pea15a_4	1462	1482	1464	2100	1334	2147	1719	2087	1738
Per1_1	1483	1563	1540	1604	1784	1633	1637	1730	1689
Per1_2	1403	1468	1552	1862	1762	1710	1596	1734	1733
Per1_3	1149	1081	1162	1350	1115	991	1316	981	1252
Per1_4	893	1116	1169	1194	1258	1175	1487	1094	1494
Per2_1	908	807	832	1148	994	1247	859	1152	1046
Per2_2	837	822	831	1239	1972	1164	987	1372	971
Per2_3	1023	994	944	1012	654	1032	884	1055	872
Per2_4	798	801	762	1153	932	827	770	716	1038
Pfkfb2_1	1171	1095	1140	1606	1112	1617	1329	1696	1253
Pfkfb2_2	1016	1048	1071	1071	1313	1180	1141	1168	1255
Pfkfb2_3	709	774	791	934	999	1031	1066	981	1009
Pfkfb2_4	1377	1290	1330	1114	1294	1331	1232	1424	1277
Pfkfb3_1	799	942	1015	1079	1063	1116	956	1203	883
Pfkfb3_2	1061	974	1037	978	1227	1073	1265	1060	1194
Pfkfb3_3	1138	1256	1283	1501	2114	1632	1460	1619	1498
Pfkfb3_4	1439	1092	1197	1046	977	1097	1067	912	1002
Pfkl_1	1200	996	1044	1151	1072	1037	1195	1182	1172
Pfkl_2	1102	1164	1151	1347	1434	1473	1222	1488	1166
Pfkl_3	1024	1006	1061	1307	1421	1109	1217	1171	1249
Pfkl_4	815	838	910	1055	1021	812	1033	841	1102
Pfkp_1	1001	1076	1004	1057	1192	1236	1177	1264	1075
Pfkp_2	979	1021	1026	1062	963	1049	1057	988	1109
Pfkp_3	740	793	892	820	1061	748	1039	929	1145
Pfkp_4	1472	1513	1403	1674	1456	1555	1482	1548	1647
Pgam1_1	1089	852	930	443	233	392	303	343	316
Pgam1_2	705	666	707	738	351	638	471	638	518
Pgam1_3	1071	838	907	236	176	216	182	209	145
Pgam1_4	953	951	918	405	357	470	444	544	458
Pgam2_1	741	801	789	806	747	933	1413	972	1416
Pgam2_2	1193	1086	1117	1456	1026	1384	1243	1316	1157
Pgam2_3	736	599	638	569	670	591	615	623	574
Pgam2_4	1005	930	981	1100	1153	1008	1264	895	1145
Pgk1_1	851	929	930	206	261	176	146	155	169
Pgk1_2	1306	1336	1438	90	142	120	125	116	152
Pgk1_3	983	817	723	26	176	33	114	47	118
Pgk1_4	1257	1365	1329	846	604	952	1043	959	976
Pgm1_1	1186	1368	1504	1424	1467	1320	1264	1502	1170
Pgm1_2	1282	1170	1256	1354	1740	1369	1581	1392	1531
Pgm1_3	653	863	825	763	810	1057	886	1092	819
Pgm1_4	1483	1379	1545	1814	1321	1820	1419	1827	1575
Pgm2_1	1733	1619	1705	1229	1537	1737	1328	1693	1488
Pgm2_2	938	1007	1025	782	1030	1035	1194	1093	1108
Pgm2_3	1238	1354	1253	1383	1517	1483	1424	1482	1139
Pgm2_4	1170	1221	1161	1159	1022	1263	1052	1376	1163
Phkb_1	1014	1011	1085	1088	1553	1210	1056	1291	1014
Phkb_2	1049	1113	1170	1304	985	1204	1224	1363	1337
Phkb_3	837	1059	928	1059	940	1071	1268	1153	1100
Phkb_4	968	937	1038	944	971	1235	955	1230	877
Phkg2_1	1083	1260	1147	1411	1530	1584	1289	1584	1266
Phkg2_2	1421	1204	1124	1287	1365	1375	1277	1416	1155
Phkg2_3	970	996	1036	1280	1582	1149	1411	1149	1188
Phkg2_4	963	930	926	947	1351	980	844	1299	843
Phlpp1_1	1057	805	967	1064	783	1057	1044	1026	814
Phlpp1_2	825	899	873	946	1129	930	857	1081	969
Phlpp1_3	944	913	824	900	947	967	868	938	709
Phlpp1_4	1138	1255	981	1204	1251	1249	1125	1213	1285
Phlpp2_1	695	789	660	966	720	841	681	912	718
Phlpp2_2	933	795	867	965	871	892	832	872	894
Phlpp2_3	826	1014	1040	1045	1073	1127	1203	967	1221
Phlpp2_4	844	834	826	719	1146	952	885	841	801
Pi4k2a_1	691	671	688	837	937	734	570	753	679
Pi4k2a_2	1100	1038	1154	1235	1024	1201	1040	1042	924
Pi4k2a_3	1070	1015	1039	1161	1023	960	1008	925	880
Pi4k2a_4	645	645	624	429	661	616	669	592	556
Pik3c2a_1	844	801	878	998	1382	1118	936	1192	917
Pik3c2a_2	846	801	905	1120	738	1201	884	1058	887
Pik3c2a_3	1400	1315	1433	1553	1596	1669	1957	1618	1913
Pik3c2a_4	822	829	898	1067	828	927	946	954	876
Pik3c3_1	908	754	861	535	278	390	385	427	431
Pik3c3_2	1037	992	895	1109	1173	1090	1495	1146	1156
Pik3c3_3	799	906	845	929	793	913	1043	963	1088
Pik3c3_4	1072	1015	908	1005	788	1081	1105	1188	1221
Pik3ca_1	820	831	917	930	1278	1219	984	1250	997
Pik3ca_2	910	1069	1051	1345	1167	1203	1242	1322	1301
Pik3ca_3	1337	1444	1370	1366	1504	1417	1271	1527	1475
Pik3ca_4	1014	1077	1007	1021	1444	1126	2075	1186	2030
Pik3cb_1	709	857	882	926	1085	1011	997	1168	864
Pik3cb_2	762	763	839	1025	1488	856	940	819	861
Pik3cb_3	916	928	862	894	985	1013	2613	911	1484
Pik3cb_4	1252	1306	1238	1450	1615	1292	1537	1280	1516
Pik3cd_1	774	638	745	480	522	305	361	216	252
Pik3cd_2	1087	1138	1062	1043	796	833	740	960	504
Pik3cd_3	1196	1354	1356	1011	1174	850	839	698	529
Pik3cd_4	1104	914	882	856	669	648	618	439	463
Pik3cg_1	953	866	963	870	968	1072	968	1115	869
Pik3cg_2	1138	807	895	1031	1030	921	1382	829	1265
Pik3cg_3	1322	1144	1271	1322	1052	1371	1779	1281	1447
Pik3cg_4	790	839	830	1059	905	1062	877	1003	820
Pik3r1_1	740	625	638	950	655	745	655	690	622
Pik3r1_2	1384	1676	1491	1716	1298	1504	1184	1575	1112
Pik3r1_3	1036	1133	1106	1001	900	1049	981	1036	896
Pik3r1_4	979	987	978	838	629	812	684	792	675
Pik3r3_1	1108	1249	1197	1307	1807	1162	1490	1168	1741
Pik3r3_2	723	682	648	1247	719	764	746	708	808
Pik3r3_3	1118	1119	1165	1804	1222	1503	1220	1530	1272
Pik3r3_4	1059	1204	1031	1310	1652	1395	1550	1502	1488
Pik3r4_1	1064	1193	1029	915	713	711	568	772	560
Pik3r4_2	624	749	743	383	185	410	315	420	336
Pik3r4_3	1089	1111	1166	1249	926	1118	835	1165	870
Pik3r4_4	752	785	865	697	869	663	679	695	738
Pikfyve_1	867	784	815	544	418	787	599	707	488
Pikfyve_2	783	868	873	645	437	858	753	719	665
Pikfyve_3	754	787	689	654	356	809	579	804	563
Pikfyve_4	749	860	813	450	1222	670	827	776	998
Pim1_1	949	651	763	849	993	759	822	680	668
Pim1_2	870	852	882	928	1037	1184	950	1104	865
Pim1_3	1465	1333	1405	1776	1961	1630	1681	1428	1571
Pim1_4	1292	1323	1262	1448	2141	1636	1517	1842	1657
Pink1_1	1129	1088	1165	1315	1142	1283	1204	1334	1420
Pink1_2	952	1041	1049	1547	1697	1427	1248	1553	1262
Pink1_3	1298	1278	1280	1216	1478	1219	1511	1328	1422
Pink1_4	1468	1313	1243	1368	2549	1369	1301	1446	1298
Pklr_1	738	756	790	953	749	873	1007	915	856
Pklr_2	983	1025	991	1038	1137	1241	1031	1227	895
Pklr_3	810	905	778	707	651	826	653	828	761
Pklr_4	1048	1170	1078	1052	1299	1168	1149	1097	1131
Pkm_1	922	1028	1018	467	602	645	476	652	491
Pkm_2	932	1149	1154	248	350	517	451	451	428
Pkm_3	937	919	901	284	270	346	213	305	265
Pkm_4	1244	1095	1105	668	665	899	770	901	748
Plagl2_1	1318	1249	1263	1671	1167	1250	1063	1203	924
Plagl2_2	1615	1528	1393	533	421	824	769	696	767
Plagl2_3	1273	1309	1260	793	636	847	782	1152	729
Plagl2_4	1243	1099	1166	241	419	456	529	464	499
Plau_1	1241	1383	1230	1897	1419	1688	1298	1527	1360
Plau_2	1091	1182	968	1367	1414	1357	1245	1310	1307
Plau_3	1088	1171	1111	1344	2280	1458	1377	1704	1336
Plau_4	1057	1069	1029	1070	1359	1050	1178	977	1242
Plaur_1	1112	1077	1058	1161	1369	1007	1150	1016	1239
Plaur_2	1048	1025	999	1040	939	1082	1420	1188	1259
Plaur_3	1113	1177	1201	1522	1409	1449	1207	1439	1349
Plaur_4	1076	1041	1081	929	1093	1058	1007	1174	1075
Plcg1_1	934	896	780	454	554	511	315	387	242
Plcg1_2	1258	1375	1220	476	392	467	419	315	273
Plcg1_3	1038	1036	1054	351	547	522	437	290	176
Plcg1_4	1091	1071	930	723	576	682	602	572	469
Plcg2_1	1160	1207	1131	1287	1163	1361	1257	1476	1416
Plcg2_2	953	946	876	1200	1114	1127	1042	1119	1087
Plcg2_3	1096	1249	1230	1571	1425	1676	1254	1687	1313
Plcg2_4	1061	1058	1041	1129	1368	1469	1145	1386	1283
Pmaip1_1	886	1024	964	1245	1095	1257	1006	1235	920
Pmaip1_2	1515	1330	1428	1468	1362	1424	1398	1435	1532
Pmaip1_3	1298	1558	1468	1817	1947	1715	1743	1662	2021
Pmaip1_4	1043	1092	1117	1339	1281	1228	1039	1444	1184
Pml_1	1065	863	976	1000	1080	1049	1057	967	986
Pml_2	1057	947	952	1051	1157	1024	1031	1090	1088
Pml_3	961	789	804	711	656	922	876	861	814
Pml_4	1342	1103	1207	1370	1711	1348	1577	1251	1395
Poldip3_1	1130	1343	1124	1050	1507	1399	1648	1211	1545
Poldip3_2	1019	1234	1101	1050	1037	1099	1111	1024	957
Poldip3_3	1085	895	734	747	735	723	828	726	789
Poldip3_4	1011	1002	968	1005	868	1109	1004	1089	1138
Ppard_1	993	980	1009	1388	1040	1275	1193	1242	1412
Ppard_2	1159	1096	1257	1446	924	1631	1182	1551	1350
Ppard_3	859	781	861	1056	857	818	818	780	908
Ppard_4	991	1079	961	1142	1205	1194	1014	1242	1086
Ppargc1b_1	1448	1423	1444	1807	2068	1526	1709	1500	1649
Ppargc1b_2	1052	1148	1184	1475	1364	1368	1482	1436	1623
Ppargc1b_3	985	1113	1265	1622	1245	1393	1441	1366	1599
Ppargc1b_4	546	636	580	633	782	774	786	771	801
Ppp2ca_1	568	482	550	57	157	91	127	73	117
Ppp2ca_2	1326	1169	1114	312	248	388	180	386	156
Ppp2ca_3	927	1232	1164	790	597	740	650	714	697
Ppp2ca_4	1071	1141	1091	424	407	382	419	313	482
Ppp2cb_1	1324	1240	1307	1607	2094	1412	1451	1460	1427
Ppp2cb_2	799	842	794	909	1078	1022	957	1050	1016
Ppp2cb_3	832	803	862	1190	1133	1095	948	1239	949
Ppp2cb_4	1149	1082	1050	1133	1715	1293	1596	1393	1622
Ppp2r2a_1	853	815	749	262	249	502	383	501	321
Ppp2r2a_2	738	891	880	434	546	709	645	722	605
Ppp2r2a_3	1072	1239	1151	665	487	1016	766	964	678
Ppp2r2a_4	618	712	640	536	338	730	1224	600	686
Ppp2r4_1	928	909	882	306	412	646	643	588	624
Ppp2r4_2	1042	1015	996	656	423	861	830	778	728
Ppp2r4_3	760	955	883	826	502	1070	619	1053	624
Ppp2r4_4	539	554	602	393	273	636	470	632	505
Ppp6c_1	904	621	624	141	177	98	147	56	138
Ppp6c_2	1074	1209	1216	1513	1166	1540	1580	1431	1349
Ppp6c_3	974	822	831	754	429	610	489	508	350
Ppp6c_4	722	827	883	707	507	668	497	489	415
Prdm1_1	900	1043	1008	540	708	3069	2640	3153	3021
Prdm1_2	1112	1033	963	351	553	2692	3280	2808	3520
Prdm1_3	1035	1017	1034	483	566	2476	3055	2550	2933
Prdm1_4	757	873	924	639	861	2162	2326	2147	2278
Prkaa1_1	916	913	894	753	517	800	683	802	720
Prkaa1_2	1208	1080	1035	875	959	893	989	936	1125
Prkaa1_3	886	907	899	969	1180	1126	966	1075	895
Prkaa1_4	1148	956	956	902	617	722	580	749	709
Prkab1_1	1315	1271	1300	1343	1384	1200	1431	1237	1642
Prkab1_2	964	996	1060	690	928	918	1013	841	922
Prkab1_3	937	865	965	851	897	885	1040	886	1200
Prkab1_4	1595	1607	1478	1538	2137	1729	1381	1613	1511
Prkab2_1	903	1077	1081	1335	1161	1325	952	1360	1085
Prkab2_2	1084	1240	1241	1404	1474	1543	1450	1373	1450
Prkab2_3	754	701	713	713	896	720	835	889	841
Prkab2_4	1276	1349	1416	1681	2069	1513	1640	1610	1626
Prkaca_1	2284	2506	2536	2599	3123	2900	3766	2935	3685
Prkaca_2	1089	1344	1303	1763	1558	1851	1519	1878	1569
Prkaca_3	817	871	862	1106	1104	1022	1209	1041	1209
Prkaca_4	966	1014	981	1105	1274	1109	1211	1185	1337
Prkacb_1	774	777	753	941	1012	1274	912	1411	1054
Prkacb_2	829	862	859	868	953	1036	1034	1084	1270
Prkacb_3	1326	1349	1379	1549	1805	1619	1542	1717	1593
Prkacb_4	1336	1297	1265	1647	1395	1789	1372	1524	1451
Prkag1_1	951	959	952	1166	1056	1127	1098	1248	1048
Prkag1_2	898	891	781	947	1155	1018	897	1079	808
Prkag1_3	863	847	914	903	756	1041	860	1024	996
Prkag1_4	1018	1124	1057	931	1437	1163	1109	1121	1445
Prkag2_1	841	961	895	986	1084	1109	1016	1112	1151
Prkag2_2	840	850	845	923	739	1020	1381	1208	1097
Prkag2_3	1579	1714	1634	1717	2107	1770	1940	1796	1791
Prkag2_4	840	780	777	1024	996	1068	762	955	804
Prkca_1	1004	1045	1011	1305	1515	1180	1279	1230	1122
Prkca_2	1001	831	950	1582	1163	1140	1213	1252	949
Prkca_3	1013	936	1062	1167	1603	1095	1269	1133	1521
Prkca_4	1341	1427	1356	2105	1721	1838	1792	1865	1885
Prkcb_1	887	865	921	876	1173	1001	1759	1041	1496
Prkcb_2	892	921	857	1011	906	766	1018	788	1042
Prkcb_3	830	868	917	1055	1110	1082	1150	1086	1246
Prkcb_4	1225	1170	1098	1384	1425	1270	1317	1260	1242
Prkce_1	1032	1111	1038	1067	1143	1312	1186	1426	1366
Prkce_2	1197	1285	1230	1456	1335	1547	1548	1487	1676
Prkce_3	1257	1308	1276	1301	1676	1431	1697	1392	1551
Prkce_4	1175	1457	1353	1573	1867	1528	1487	1653	1579
Prkcq_1	1067	1000	949	571	377	603	391	534	273
Prkcq_2	1032	1053	1107	977	865	842	629	795	593
Prkcq_3	1751	1524	1396	367	324	305	284	209	283
Prkcq_4	1022	1137	1123	742	640	694	632	612	493
Prkcz_1	772	842	786	826	732	851	847	929	781
Prkcz_2	750	606	605	659	651	681	867	761	639
Prkcz_3	1282	1257	1255	1532	1340	1389	1378	1466	1577
Prkcz_4	1144	1068	1117	1106	1474	1119	1236	1044	1292
Prkd2_1	1371	1324	1289	766	817	1450	1421	1121	942
Prkd2_2	822	974	1005	1025	641	1413	1102	1272	947
Prkd2_3	1090	1102	1118	1050	925	1258	1499	1215	1556
Prkd2_4	992	931	1111	716	747	1526	1724	940	1139
Prmt2_1	1075	1046	1094	908	1784	1080	1299	1010	1355
Prmt2_2	1013	828	876	973	1054	961	941	976	1277
Prmt2_3	1232	1207	1320	1268	1478	1366	1539	1489	1558
Prmt2_4	1369	1225	1283	1559	1379	1321	1428	1397	1569
Prpf40a_1	1298	1138	1186	572	589	725	518	638	401
Prpf40a_2	730	513	554	306	121	256	207	272	152
Prpf40a_3	1075	960	960	583	688	700	548	640	403
Prpf40a_4	1285	977	958	232	210	215	193	145	173
Prps1_1	1041	1155	1143	995	1180	1254	1169	1323	1080
Prps1_2	1021	1054	1200	1418	1388	1125	1378	1200	1575
Prps1_3	1157	1153	1124	1286	1690	1267	1808	1220	1730
Prps1_4	965	1158	1376	1514	1605	1422	1474	1634	1556
Prps2_1	905	1064	1180	981	1330	1139	1186	1076	1158
Prps2_2	1172	1327	1253	1425	1486	1495	1648	1472	1856
Prps2_3	852	984	981	1238	1080	1112	1295	1086	1157
Prps2_4	1162	1126	1076	1231	1236	1282	1193	1315	1221
Prr5_1	1669	1751	1681	1584	1790	1731	2016	1818	2119
Prr5_2	1682	1771	1728	2512	1930	2166	2167	2328	2093
Prr5_3	1136	1187	1333	1516	1771	1380	1569	1234	1364
Prr5_4	866	850	849	997	1029	1008	1242	963	1389
Psma1_1	1145	870	938	44	187	81	180	76	145
Psma1_2	922	669	643	60	337	123	134	141	183
Psma1_3	852	958	981	857	278	533	341	546	261
Psma1_4	1236	1003	1033	309	125	311	192	322	178
Psma2_1	948	665	779	141	83	154	127	161	110
Psma2_2	1050	801	1074	167	138	226	220	181	197
Psma2_3	788	818	713	182	219	227	122	181	147
Psma2_4	701	665	671	775	749	686	801	614	791
Psma3_1	1121	978	982	170	233	255	213	265	224
Psma3_2	1061	899	871	159	135	164	104	229	101
Psma3_3	974	1036	990	483	473	579	439	634	510
Psma3_4	961	652	709	230	53	116	57	80	52
Psma4_1	885	918	950	340	273	382	361	356	382
Psma4_2	919	622	681	68	206	91	210	74	135
Psma4_3	954	886	994	303	302	384	358	392	391
Psma4_4	1140	866	894	121	279	254	219	222	274
Psma5_1	863	847	834	289	316	391	260	333	234
Psma5_2	1001	589	609	99	84	135	104	122	122
Psma5_3	751	906	859	578	427	575	695	606	734
Psma5_4	1206	1002	971	301	223	391	258	471	280
Psma6_1	1235	1067	1099	334	232	485	266	472	363
Psma6_2	1159	793	753	88	186	144	124	157	119
Psma6_3	857	468	463	85	67	116	92	124	91
Psma6_4	1096	863	871	299	269	436	254	477	232
Psma7_1	689	523	640	70	139	155	149	122	127
Psma7_2	1239	1129	1194	384	282	309	317	258	291
Psma7_3	1076	973	951	215	201	319	238	320	255
Psma7_4	1024	1072	1056	1205	1618	1210	1370	1221	1277
Psmb10_1	1231	1244	1250	1579	1344	1457	1297	1597	1358
Psmb10_2	1144	983	1094	1054	1024	1232	987	1271	917
Psmb10_3	960	996	1050	1036	945	888	1088	1083	962
Psmb10_4	1308	1260	1279	1688	1769	1403	1364	1279	1560
Psmb1_1	122	100	115	9	5	22	16	22	27
Psmb1_2	714	761	669	423	379	349	283	312	321
Psmb1_3	1006	799	885	118	179	131	269	141	246
Psmb1_4	1354	1280	1287	987	1061	1008	1203	985	1174
Psmb2_1	1323	1024	1221	130	220	153	186	134	227
Psmb2_2	1239	700	868	36	113	61	170	81	144
Psmb2_3	864	940	931	1118	1240	953	1065	915	1136
Psmb2_4	919	533	638	192	164	102	108	81	101
Psmb3_1	873	834	908	178	178	302	216	287	223
Psmb3_2	836	484	603	71	247	128	185	122	211
Psmb3_3	911	982	1009	802	569	942	554	855	547
Psmb3_4	803	957	1006	948	530	778	678	771	556
Psmb4_1	946	301	537	115	109	112	154	115	179
Psmb4_2	1593	661	794	68	204	68	182	60	161
Psmb4_3	1286	451	547	118	105	67	105	53	80
Psmb4_4	1556	1659	1562	604	620	760	591	682	589
Psmb5_1	924	922	882	946	1205	1059	1036	1020	963
Psmb5_2	1089	1088	1084	1370	902	1365	1010	1455	1111
Psmb5_3	1643	1672	1668	1756	2021	2055	2180	2138	2028
Psmb5_4	1610	1489	1468	1475	1528	1674	1615	1485	1807
Psmb6_1	781	816	935	187	85	178	122	174	83
Psmb6_2	949	1064	976	545	304	616	402	695	394
Psmb6_3	1481	1516	1410	936	640	870	615	829	608
Psmb6_4	976	920	896	561	341	629	353	564	370
Psmb7_1	1420	1249	1427	52	147	54	79	75	102
Psmb7_2	841	945	887	150	127	168	122	189	124
Psmb7_3	874	953	982	467	290	585	495	547	494
Psmb7_4	1200	1318	1273	1379	1258	1366	1446	1428	1347
Psmb8_1	1644	1606	1544	638	819	469	650	480	647
Psmb8_2	1001	1152	1256	747	917	527	578	588	535
Psmb8_3	1236	1248	1296	438	713	390	537	343	556
Psmb8_4	718	709	751	1040	806	843	937	726	949
Psmb9_1	804	874	960	779	987	898	925	887	821
Psmb9_2	1170	1222	1287	842	934	1012	866	1050	918
Psmb9_3	820	857	859	951	1136	881	891	820	750
Psmb9_4	1010	1077	1048	1036	927	1059	856	1096	783
Psmc1_1	759	758	758	303	248	364	270	278	277
Psmc1_2	877	859	877	673	594	699	444	734	444
Psmc1_3	1435	1376	1435	839	645	870	862	779	766
Psmc1_4	733	778	775	356	289	423	314	431	276
Psmc2_1	1163	906	950	495	530	522	447	488	469
Psmc2_2	695	442	570	164	419	191	296	271	327
Psmc2_3	825	549	706	133	310	180	148	112	149
Psmc2_4	895	741	681	229	309	238	407	214	275
Psmc3_1	1020	935	998	455	367	515	384	559	345
Psmc3_2	1203	1193	1178	1079	1006	1007	799	930	694
Psmc3_3	967	944	913	672	472	616	665	640	624
Psmc3_4	1214	1169	1180	1185	701	1021	784	893	661
Psmc4_1	751	582	603	90	180	145	132	223	159
Psmc4_2	882	816	779	195	134	247	172	271	155
Psmc4_3	1355	1041	1062	178	188	245	190	202	184
Psmc4_4	1229	996	997	648	653	706	608	660	688
Psmc5_1	1046	633	713	80	71	92	110	77	132
Psmc5_2	1137	1012	1028	375	332	546	316	501	414
Psmc5_3	883	702	799	256	185	249	143	198	127
Psmc5_4	890	933	832	728	777	699	508	731	520
Psmc6_1	983	975	1085	1235	997	1099	923	955	871
Psmc6_2	844	808	845	220	159	314	123	307	118
Psmc6_3	989	932	929	326	485	460	352	528	399
Psmc6_4	513	674	625	760	586	691	654	760	664
Psmd10_1	784	734	787	1007	886	907	1543	1044	1041
Psmd10_2	746	724	711	818	814	943	841	1010	940
Psmd10_3	1022	1218	1249	1463	1174	1404	1354	1336	1532
Psmd10_4	1191	1259	1398	1391	1244	1300	1212	1280	1346
Psmd11_1	831	706	739	600	256	513	303	527	358
Psmd11_2	733	702	683	431	562	425	445	400	469
Psmd11_3	963	393	610	127	123	104	160	89	167
Psmd11_4	947	879	901	697	709	971	739	930	914
Psmd12_1	1121	1153	1157	1245	1288	1403	1259	1348	1366
Psmd12_2	715	825	880	993	680	778	1195	785	1244
Psmd12_3	884	868	894	445	642	533	454	442	469
Psmd12_4	1037	1070	962	400	352	399	356	389	316
Psmd13_1	1184	1081	1155	186	277	312	327	310	302
Psmd13_2	1156	1326	1184	735	773	833	607	719	577
Psmd13_3	658	743	696	633	443	733	688	831	483
Psmd13_4	907	904	883	431	257	585	439	472	389
Psmd14_1	835	912	842	605	574	716	695	740	575
Psmd14_2	922	843	791	228	168	237	197	270	204
Psmd14_3	922	969	948	916	478	924	556	975	646
Psmd14_4	576	586	550	371	246	347	341	356	303
Psmd1_1	504	564	607	623	409	545	374	609	384
Psmd1_2	827	988	851	1047	673	862	765	875	813
Psmd1_3	1231	991	1112	763	441	496	470	428	389
Psmd1_4	978	1167	1099	1143	1345	1265	1072	1202	1123
Psmd2_1	815	843	872	853	648	764	676	791	844
Psmd2_2	1420	1221	1312	602	563	725	594	498	468
Psmd2_3	968	799	736	237	163	303	185	216	168
Psmd2_4	1112	967	1054	403	548	385	303	343	256
Psmd3_1	873	866	836	467	367	512	338	425	330
Psmd3_2	945	767	754	353	169	333	220	270	221
Psmd3_3	920	742	779	158	184	139	173	156	176
Psmd3_4	834	724	662	305	207	355	197	376	271
Psmd4_1	1018	819	895	214	199	267	200	240	187
Psmd4_2	1575	1386	1333	891	496	817	632	806	581
Psmd4_3	1176	1264	1190	1079	834	944	822	1145	839
Psmd4_4	937	762	810	261	438	306	240	336	299
Psmd5_1	1167	1174	1170	1474	1353	1259	1202	1342	1350
Psmd5_2	672	709	695	706	793	642	774	634	725
Psmd5_3	1077	871	959	901	1000	1000	1021	1157	1228
Psmd5_4	1405	1462	1419	1686	1440	1679	1573	1850	1541
Psmd6_1	905	566	683	135	240	169	78	208	56
Psmd6_2	565	689	747	835	788	753	435	625	403
Psmd6_3	702	521	679	178	364	145	167	126	214
Psmd6_4	651	704	780	673	478	882	445	831	459
Psmd7_1	930	794	817	526	497	558	295	576	324
Psmd7_2	995	741	782	360	264	297	242	334	277
Psmd7_3	853	590	615	277	219	301	268	313	280
Psmd7_4	606	716	679	360	220	464	186	372	186
Psmd8_1	1366	1143	1204	837	1623	765	885	814	893
Psmd8_2	884	943	898	1045	285	546	403	439	363
Psmd8_3	1229	1102	1146	287	654	241	309	214	355
Psmd8_4	1034	931	914	236	205	320	194	259	178
Psmd9_1	1007	1121	1075	1387	1308	1147	1402	1183	1666
Psmd9_2	720	779	826	1060	918	1093	929	1095	891
Psmd9_3	888	727	776	1026	1313	857	1180	891	1165
Psmd9_4	1005	823	889	832	1027	900	755	902	742
Psme1_1	953	853	894	1081	1186	1093	1017	1168	1070
Psme1_2	1195	1167	1286	1406	1546	1234	1444	1091	1412
Psme1_3	1014	1115	1064	1377	1159	1146	1141	1313	1355
Psme1_4	990	1062	1043	1256	1338	1201	1831	1129	1413
Psme2_1	1191	1235	1287	1460	1528	1609	1642	1677	1529
Psme2_2	796	837	855	1133	1026	1120	1164	1161	1339
Psme2_3	1056	1071	1110	877	1923	1270	1390	1226	1387
Psme2_4	1059	1036	1002	1056	1119	1086	1217	1017	1075
Psme2b_1	841	950	953	1147	1147	1024	1223	1199	1284
Psme2b_2	992	879	981	1065	1413	933	1191	880	1167
Psme2b_3	1058	1021	1025	1420	1271	1340	1181	1279	1131
Psme2b_4	976	1219	1130	1478	1222	1497	1201	1494	1100
Psme3_1	1194	1024	1068	612	768	608	748	677	763
Psme3_2	1036	979	909	857	882	657	854	810	932
Psme3_3	1589	1409	1413	1323	1293	1150	1159	1176	1214
Psme3_4	604	643	615	500	500	598	504	767	501
Psme4_1	845	1003	1021	1077	1169	1047	1472	1083	1338
Psme4_2	810	810	743	1113	1018	948	814	984	930
Psme4_3	1040	991	988	1179	1245	978	1112	1056	1244
Psme4_4	758	753	806	1053	1074	936	1060	1102	1106
Psmf1_1	1154	1356	1210	877	759	1069	969	1209	1026
Psmf1_2	1176	1176	1172	1454	1148	1283	1113	1301	1031
Psmf1_3	886	918	941	826	746	989	742	986	777
Psmf1_4	868	1066	1099	944	1139	1266	1259	1250	1227
Pten_1	950	947	965	1816	1603	1550	1538	2242	2723
Pten_2	566	464	478	447	854	517	738	603	806
Pten_3	967	1126	1086	1773	2045	1735	1547	2519	2934
Pten_4	722	874	971	1568	1283	1345	1359	1847	2317
Ptgs2_1	717	823	794	953	850	962	845	994	845
Ptgs2_2	689	731	699	920	1034	870	942	894	854
Ptgs2_3	931	951	1074	972	1381	1258	1046	1204	1031
Ptgs2_4	940	938	839	1211	1136	1122	941	1172	1031
Ptov1_1	1201	1242	1235	1489	1928	1214	1309	1294	1416
Ptov1_2	1310	1032	1010	1139	1114	998	1168	1170	1197
Ptov1_3	923	1013	1025	1271	1460	1421	1466	1406	1325
Ptov1_4	1125	1286	1090	1587	1326	1436	1333	1474	1271
Ptpn1_1	1012	1223	1095	1500	1347	1002	932	992	892
Ptpn1_2	1246	1468	1435	1930	1972	1394	1145	1236	1374
Ptpn1_3	1272	1445	1520	1700	1662	1617	1440	1713	1580
Ptpn1_4	936	1044	931	1207	1371	1100	1204	1080	1304
Pygl_1	895	832	898	998	968	1071	1019	1071	1031
Pygl_2	1069	998	876	1188	1254	1015	1242	988	1100
Pygl_3	914	997	1041	1233	1457	1160	1227	1222	1238
Pygl_4	975	898	875	960	966	962	931	1020	1115
Rab24_1	864	721	701	991	848	787	809	742	822
Rab24_2	1613	1306	1292	1443	1392	1418	1542	1538	1486
Rab24_3	823	820	742	984	911	923	947	972	920
Rab24_4	1194	1083	1017	1006	1063	987	1090	988	1168
Rab33b_1	1582	1332	1474	1598	1693	1479	1752	1397	1600
Rab33b_2	1203	1028	1185	1276	1282	1326	1265	1257	1306
Rab33b_3	1483	1668	1429	1965	2420	2107	1526	2189	1589
Rab33b_4	1044	1050	937	1271	1087	1097	1286	1026	1291
Rab7_1	977	972	967	498	313	462	645	277	304
Rab7_2	887	849	1025	800	472	792	683	701	587
Rab7_3	1201	1061	1141	860	804	966	851	841	695
Rab7_4	1084	1134	1134	935	744	1196	889	1004	599
Rabgap1_1	1155	1220	1167	1242	1250	1363	1314	1449	1326
Rabgap1_2	1050	1074	1110	1290	1510	1191	1174	1158	1031
Rabgap1_3	1302	1288	1256	1489	1364	1635	1561	1667	1209
Rabgap1_4	778	826	867	1223	885	1104	1032	1221	1149
Rac1_1	1032	1076	1033	943	945	1091	1016	1091	985
Rac1_2	900	806	928	457	438	587	461	714	597
Rac1_3	879	868	825	704	750	714	739	760	882
Rac1_4	762	1034	925	1259	1158	1144	1487	1093	1742
Raf1_1	1150	1271	1212	1362	1352	1260	1573	1449	1199
Raf1_2	617	712	732	849	857	801	774	889	744
Raf1_3	910	1026	996	979	1309	1058	1309	1029	1137
Raf1_4	715	779	650	641	854	660	735	756	812
Rara_1	1039	902	1031	919	1007	1173	1135	960	1217
Rara_2	1091	1147	1028	1046	1090	1355	1754	1390	1688
Rara_3	661	692	811	827	899	809	890	804	840
Rara_4	1086	1051	1041	952	979	1357	1180	1233	1074
Rassf5_1	1734	1441	1560	1501	1574	1636	1824	1604	2042
Rassf5_2	1491	1407	1463	1866	1905	1675	1460	1602	1610
Rassf5_3	1043	1097	1103	1011	1415	1311	1369	1282	1484
Rassf5_4	937	1065	1034	1111	1393	1105	1273	1050	1244
Rb1cc1_1	932	853	835	627	273	457	200	374	213
Rb1cc1_2	942	1092	1131	1246	1445	1264	1128	1316	1263
Rb1cc1_3	948	922	902	1095	979	1037	1177	1215	1385
Rb1cc1_4	804	906	817	798	1140	846	964	728	1021
Rbks_1	1655	1658	1608	2130	1848	2038	1718	1954	1821
Rbks_2	910	860	860	970	1268	1136	988	1062	1010
Rbks_3	1103	1051	1201	1166	1540	1328	1359	1226	1358
Rbks_4	722	766	827	863	1060	902	1183	964	1100
Rbpj_1	1178	1207	1032	1247	1431	1882	3155	1509	1997
Rbpj_2	884	790	825	747	1057	1293	1785	1124	1653
Rbpj_3	698	785	774	806	1117	1728	1560	1386	1350
Rbpj_4	1052	939	897	809	742	1319	1289	1073	1207
Rbx1_1	1208	1240	1290	505	379	525	350	530	341
Rbx1_2	866	921	912	314	425	224	259	205	245
Rbx1_3	1488	1695	1460	536	338	534	241	521	244
Rbx1_4	1769	1657	1526	928	1263	853	751	914	1025
Rela_1	881	913	929	488	561	745	651	531	578
Rela_2	1280	1297	1294	574	576	680	589	455	343
Rela_3	1237	1374	1352	725	835	898	848	696	596
Rela_4	958	1103	968	1019	954	1092	1067	955	880
Rgs19_1	1256	1370	1320	1797	2136	1570	1605	1688	1535
Rgs19_2	1303	1246	1135	1321	1536	1157	1258	1115	1310
Rgs19_3	1080	1174	1163	1255	1092	1289	1112	1238	1072
Rgs19_4	1058	1165	1103	1742	1095	1220	1225	1187	1275
Rheb_1	1032	1126	1200	1365	1612	1434	1232	1337	1165
Rheb_2	1632	1649	1512	1889	1493	1520	1241	1142	1144
Rheb_3	955	1054	1026	1222	1143	1237	1159	1291	1141
Rheb_4	787	894	932	823	912	1035	1207	841	909
Rhoa_1	875	686	704	233	212	467	303	368	225
Rhoa_2	706	735	686	366	320	409	412	374	358
Rhoa_3	1161	1082	1125	722	389	843	529	747	445
Rhoa_4	1235	960	964	130	218	159	195	111	174
Rhog_1	572	660	597	400	371	315	261	379	344
Rhog_2	1192	1041	1043	648	415	300	288	382	349
Rhog_3	1273	1277	1230	856	696	552	495	571	577
Rhog_4	1225	1325	1326	1029	802	746	613	886	665
Rhot1_1	614	652	657	822	743	866	706	804	703
Rhot1_2	960	1186	1118	1254	1432	1155	1383	1146	1569
Rhot1_3	825	730	722	1131	626	1048	654	917	767
Rhot1_4	538	610	626	892	985	812	925	662	928
Rhot2_1	766	818	752	915	722	956	807	906	787
Rhot2_2	735	667	703	807	950	632	901	804	862
Rhot2_3	854	1014	955	1136	962	1195	1066	1135	1119
Rhot2_4	1403	1538	1495	1806	1498	1643	1814	1627	1905
Rictor_1	721	652	672	268	240	377	290	345	272
Rictor_2	727	688	705	282	283	393	257	374	261
Rictor_3	1048	859	862	370	514	410	364	294	340
Rictor_4	765	872	865	798	625	952	754	993	761
Ripk1_1	994	866	912	252	210	313	214	305	192
Ripk1_2	1061	1152	1110	383	880	289	484	280	441
Ripk1_3	740	829	672	202	160	262	224	233	211
Ripk1_4	815	867	890	353	244	387	340	343	347
Ripk2_1	1534	1577	1541	1507	2324	1689	2087	1697	2139
Ripk2_2	1032	1121	1101	1173	927	1240	1091	1238	1403
Ripk2_3	788	937	975	1177	962	1092	959	1211	1067
Ripk2_4	1126	1253	1242	1571	1575	1349	1590	1590	1523
Rpe_1	883	882	885	273	251	319	244	301	217
Rpe_2	1047	908	899	149	119	171	171	153	136
Rpe_3	906	894	963	205	293	291	329	273	316
Rpe_4	899	661	740	251	169	348	264	313	252
Rpia_1	1131	1214	1125	1279	1133	1239	1306	1290	1260
Rpia_2	1429	1393	1466	346	261	424	320	399	331
Rpia_3	764	919	991	941	527	872	759	990	820
Rpia_4	1011	1149	1032	24	224	30	161	32	219
Rps6_1	786	443	517	103	111	67	156	78	137
Rps6_2	1268	900	924	260	168	255	226	247	233
Rps6_3	638	380	420	93	155	52	83	38	98
Rps6_4	848	661	719	155	214	168	180	178	237
Rps6kb1_1	1042	1182	1114	1226	1325	1595	1222	1381	1356
Rps6kb1_2	747	772	717	787	1036	997	939	814	881
Rps6kb1_3	1393	1575	1460	1807	2134	1651	1952	1793	1784
Rps6kb1_4	656	702	753	778	790	840	835	931	836
Rps6kb2_1	946	983	962	1278	1189	1316	1248	1431	1273
Rps6kb2_2	1247	1025	1152	1290	1212	1344	1159	1308	1174
Rps6kb2_3	1101	1029	1091	1117	1822	1277	1131	1218	1004
Rps6kb2_4	1424	1530	1451	1475	1501	1670	1676	1594	1614
Rptor_1	833	859	948	514	368	392	248	340	390
Rptor_2	1439	1390	1366	1370	1116	1245	1039	1173	1007
Rptor_3	985	1045	1064	947	694	855	740	765	629
Rptor_4	873	815	854	198	383	188	240	158	298
Rraga_1	951	952	864	473	446	275	279	126	238
Rraga_2	926	924	932	573	553	573	541	406	298
Rraga_3	1170	1226	1055	583	555	416	475	364	338
Rraga_4	928	1145	1165	1086	1156	992	878	871	669
Rragb_1	886	904	928	1095	875	1053	1275	1017	1287
Rragb_2	926	1112	1075	1261	1383	1090	1379	1162	1296
Rragb_3	813	902	920	1144	1325	1044	1046	976	1054
Rragb_4	1213	1171	1188	1349	1319	1265	1342	1327	1417
Rragc_1	1246	1143	1172	342	393	409	363	280	302
Rragc_2	942	1190	1109	907	690	1285	811	1167	621
Rragc_3	391	398	450	201	116	224	175	185	157
Rragc_4	1135	1114	1046	991	1044	1200	834	1087	749
Rras2_1	1155	1137	1113	961	907	1235	1176	1311	1286
Rras2_2	817	825	746	972	780	1034	880	1057	944
Rras2_3	1127	1138	1203	1444	1089	1007	1124	1129	1166
Rras2_4	1071	938	959	923	642	978	723	971	970
Rras_1	1070	1137	1184	1605	1409	1721	1368	1765	1423
Rras_2	937	1013	912	1120	1149	1122	1359	1110	1257
Rras_3	1102	1149	1106	1386	1279	1428	1680	1370	1438
Rras_4	1337	1366	1453	1619	1668	1701	1607	1649	1652
Ruvbl2_1	1042	1035	1117	461	447	540	484	464	533
Ruvbl2_2	1036	1125	1088	512	569	735	591	693	579
Ruvbl2_3	1123	1193	1136	450	400	434	332	383	335
Ruvbl2_4	1670	1225	1305	129	96	161	99	145	110
Rwdd3_1	976	1015	1077	1088	1242	991	1209	1041	1202
Rwdd3_2	1047	1318	1197	1582	1423	1620	1751	1617	1572
Rwdd3_3	1443	1482	1457	1973	1643	1786	1799	1791	1718
Rwdd3_4	784	842	899	708	1153	954	1216	1036	1357
S1pr1_1	1202	1069	1081	557	1270	592	1246	604	578
S1pr1_2	794	874	873	683	966	386	395	394	351
S1pr1_3	1268	1106	1138	924	1642	628	506	706	426
S1pr1_4	757	850	746	500	905	366	395	432	388
Sat1_1	856	903	910	1514	1083	1298	936	1277	936
Sat1_2	851	881	873	975	857	1037	944	1026	872
Sat1_3	1505	1333	1569	1329	1200	1362	1383	1690	1398
Sat1_4	888	1053	1121	1005	1321	1099	1173	1000	1011
Sc5d_1	979	904	935	1235	1165	1107	1135	1190	1020
Sc5d_2	719	773	782	827	526	1025	814	948	761
Sc5d_3	656	640	728	824	901	689	608	595	627
Sc5d_4	1032	1007	990	1122	1343	1218	1820	1215	1358
Scap_1	1027	925	948	782	802	683	637	589	533
Scap_2	874	907	865	1017	994	966	1010	954	865
Scap_3	1319	1229	1114	1165	986	966	999	766	768
Scap_4	1128	1036	1008	1089	1082	1095	881	1011	810
Sdhd_1	939	830	887	294	216	447	243	393	253
Sdhd_2	1174	1020	1180	421	502	519	443	546	558
Sdhd_3	908	802	771	284	286	354	379	349	316
Sdhd_4	930	812	866	235	235	352	272	391	329
Sec13_1	920	631	767	62	245	76	123	94	141
Sec13_2	846	853	967	318	279	272	377	277	359
Sec13_3	831	860	874	793	557	971	524	790	436
Sec13_4	990	834	958	393	312	350	350	423	415
Seh1l_1	871	959	960	246	185	264	174	220	148
Seh1l_2	1148	1066	1209	1052	638	1064	890	1056	891
Seh1l_3	1112	1166	1194	858	647	828	649	875	524
Seh1l_4	1072	1076	1090	1232	1004	1169	973	985	954
Senp1_1	1287	1249	1339	1612	2121	1605	1922	1502	1762
Senp1_2	709	723	809	955	862	983	1497	960	1376
Senp1_3	996	1161	1113	1542	1436	1725	1358	1317	1046
Senp1_4	1210	987	1006	1572	1570	1468	1573	1366	1577
Serpina3g_1	760	953	955	1259	907	1106	1328	1030	1337
Serpina3g_2	924	1016	984	853	1257	1109	1209	1038	1426
Serpina3g_3	922	815	841	1011	992	927	1126	1046	1081
Serpina3g_4	957	958	961	1039	1308	1053	1161	1012	982
Sesn1_1	874	845	945	1133	1005	1129	1006	1081	894
Sesn1_2	762	908	795	1024	769	1002	890	973	884
Sesn1_3	857	902	958	1098	1098	1137	994	1194	1019
Sesn1_4	1517	1730	1742	1946	2331	1991	2050	2020	2032
Sesn2_1	1229	1292	1104	1567	1946	1445	1561	1467	1528
Sesn2_2	1068	1028	1050	1357	1436	1215	1261	1198	1404
Sesn2_3	1494	1540	1496	1762	1639	1922	1759	1891	1606
Sesn2_4	948	1107	1095	842	1245	1136	1491	1131	1265
Sgk1_1	1049	1157	1079	1062	1781	1136	1564	1193	1424
Sgk1_2	759	844	873	1227	1101	937	997	1112	1076
Sgk1_3	922	1053	1026	1340	1598	1274	1501	1178	1648
Sgk1_4	826	844	824	1050	1177	910	1201	1028	1371
Sh3glb1_1	1321	1220	1247	2075	1427	1684	1503	1457	1603
Sh3glb1_2	1346	1478	1453	1753	1581	1462	1619	1319	1412
Sh3glb1_3	1149	1341	1187	1496	1773	1536	1455	1591	1366
Sh3glb1_4	762	893	969	1013	950	1053	975	1218	939
Sh3glb2_1	963	1185	1198	1357	1095	1476	1309	1328	1167
Sh3glb2_2	740	730	806	804	1080	892	785	958	855
Sh3glb2_3	969	863	882	861	1047	874	1014	854	1038
Sh3glb2_4	948	1001	993	1185	971	1112	1272	1095	1379
Siah1a_1	581	638	701	660	669	631	657	692	626
Siah1a_2	1111	949	896	960	844	732	681	706	895
Siah1a_3	931	1061	1021	1077	1273	1273	1243	1145	1095
Siah1a_4	668	834	769	1091	1044	988	819	1038	802
Siah2_1	1149	1177	1200	1315	1429	1536	1938	1531	2113
Siah2_2	704	915	963	944	839	1120	1228	1090	1044
Siah2_3	1316	1504	1404	1757	1833	2046	1655	1816	1669
Siah2_4	1469	1323	1250	1688	1600	1623	1458	1268	1151
Sirt1_1	831	807	766	804	624	958	1110	991	1070
Sirt1_2	1213	1285	1215	1013	1537	1509	1143	1505	1149
Sirt1_3	788	944	958	732	864	879	728	950	738
Sirt1_4	776	812	928	782	801	980	1069	950	1053
Sirt3_1	1196	1235	1283	1669	1799	1622	1891	1753	1902
Sirt3_2	916	919	826	951	1097	1023	1138	1052	1174
Sirt3_3	1366	1248	1155	1551	1324	1306	1178	1357	1203
Sirt3_4	1280	1293	1308	1631	1610	1316	1626	1189	1517
Sirt6_1	793	789	887	1030	899	1255	1043	1163	1158
Sirt6_2	1117	1047	1072	1185	1355	1127	1606	1199	1622
Sirt6_3	1138	1190	1114	1484	1517	1395	1746	1368	1844
Sirt6_4	913	1080	888	1228	1812	1212	1332	1277	1455
Skp2_1	1054	1042	1142	998	1311	883	1016	906	1106
Skp2_2	927	909	886	917	1075	875	861	793	794
Skp2_3	847	885	865	1076	952	993	780	893	834
Skp2_4	927	723	734	740	1155	605	739	677	661
Slc16a1_1	1043	1188	1161	176	163	357	233	351	186
Slc16a1_2	1031	1148	1031	242	176	340	261	340	236
Slc16a1_3	1019	1109	1153	355	303	511	422	492	378
Slc16a1_4	696	623	684	759	754	900	699	936	852
Slc16a3_1	889	922	1011	1192	1373	1142	1430	1186	1219
Slc16a3_2	984	1045	1091	1192	1798	1256	1326	1209	1120
Slc16a3_3	705	751	791	876	962	989	938	953	809
Slc16a3_4	1239	1383	1422	1463	1864	1487	1520	1452	1521
Slc1a5_1	961	971	1001	1278	1331	885	1012	769	854
Slc1a5_2	810	843	797	1072	937	935	1014	863	967
Slc1a5_3	1324	1260	1083	1440	1334	1256	1005	1043	883
Slc1a5_4	853	855	883	1128	1592	897	810	749	593
Slc2a1_1	1242	1199	1304	1372	1347	1182	1054	1156	885
Slc2a1_2	1453	1543	1464	1587	1448	1602	1462	1626	1326
Slc2a1_3	1143	1047	1098	296	456	493	459	499	413
Slc2a1_4	2038	1727	1770	1170	961	1357	966	1461	880
Slc2a8_1	1228	1267	1177	1332	1387	1487	1387	1671	1250
Slc2a8_2	1234	1093	1124	1100	2118	1130	1514	1116	1358
Slc2a8_3	960	995	943	931	1391	1026	1142	919	1258
Slc2a8_4	815	840	876	1120	943	1005	824	1216	866
Slc36a1_1	1216	1139	1043	1428	1476	1382	1116	1303	1210
[truncated: 419 more rows]
