# Supplementary material for: In vivo CRISPR screens reveal a HIF-1α-mTOR-network regulates T follicular helper versus Th1 cells
Source: Nat Commun. 2022 Feb 10;13:805. doi: 10.1038/s41467-022-28378-6 (PMC8831505; doi:10.1038/s41467-022-28378-6)
Supplement: Supplementary file 11 — Supplementary Data 9 [file 41467_2022_28378_MOESM11_ESM.xlsx]

## Sheet: antibodies
antibody	vendor	cat #	clone	lot #	dilution
flow cytometry
anti-human PE	Jackson ImmunoResearch	109-116-098	goat polyclonal	135127	100
anti-rabbit A647	Thermo	A-21245	goat polyclonal	205-1068	1000
anti-rabbit BV421	Biolegend	406410	donkey polyclonal	B278806	1000
B220 A700	Biolegend	103231	RA3-6B2	4335236	300
Bcl-6 A647	BD	561525	K112-91	9176164	20
Bcl-6 PE-CF594	BD	562401	K112-91	0223247	20
Biotin-SP (long spacer) AffiniPure Fab Fragment Goat Anti-Rat IgG (H+L)	Jackson ImmunoResearch	112-067-003	goat polyclonal	128191	1000
Bnip3	Cell Signaling	3769	rabbit polyclonal	2	100
CD138 BV605	Biolegend	B232065	281-2	B240942	300
CD4 PerCP-Cy5.5	Thermo	45-0042-82	RM4-5	1989136	300
CD40L APC	Biolegend	106510	MR1	B279299	500
CD44 APC-Cy7	Biolegend	103028	IM7	B262797	200
CD45.1 PerCP-Cy5.5	Biolegend	110728	A20	B252912	200
CD45.2 APC	Thermo	17-0454-82	104	E07106-1631	200
CXCR5	BD	551961	2G8	6343832	100
Fas BV421	BD	562633	Jo2	7047594	100
Fixable Viability Dye Aqua	Thermo	L34966	N/A	2069643	200
Fixable Viability Dye Blue	Thermo	L34962	N/A	2021206	200
Fixable Viability Dye Near-IR	Thermo	L34976	N/A	1985352	1000
Foxp3 eF450	Thermo	48-5773-82	FJK-16s	E10036-1634	100
GL-7 A647	Biolegend	144606	GL7	B207559	400
Glut1 A405	abcam	ab210438	EPR3915	GR3271918-2	500
Glut1 A647	abcam	ab195020	EPR3915	GR3207999-1	1000
HIF-1a PE	Cell Signaling	59370	D1S7W	1	50
ICOS PerCP-Cy5.5	Biolegend	117424	7E.17G9	B304595	100
ICOS PE-Cy7	Thermo	25-9942-82	7E.17G9	E17665-103	100
IL-21R/Fc	R&D	596-MR	N/A	EFS0417031	20
Ki67 A647	BD	561126	B56	3158729	500
Myc A647	Cell Signaling	13871	D84C12	7	200
p-Akt S473 PE-CF594	BD	562465	M89-61	728727	50
p-FOXO1 S256	Cell Signaling	9461S	rabbit polyclonal	8	200
p-Rb S807/S811 PE	Cell Signaling	11917	D20B12	4	200
p-S6 S240/244 A647	Cell Signaling	5044S	D68F8	8	1000
p-S6 S240/244 PE	Cell Signaling	14236	D68F8	3	2000
PD-1 BV605	Biolegend	135219	RMP-130	B244951	200
PD-1 PE-Cy7	Biolegend	109110	RMP-130	B218703	100
PD-1 PE-Dazzle	Biolegend	109116	RMP-130	B242949	200
pimonidazole	Hypoxyprobe	hp12-100kit	rabbit polyclonal	10-14-15	200
SAv APC	BD	554067	N/A	7040924	500
SAv BUV396	BD	564176	N/A	0113879	100
SAv BV421	Biolegend	405225	N/A	B282803	500
SAv BV605	Biolegend	405229	N/A	B239651	200
SAv PE-Dazzle	Biolegend	405247	N/A	B245596	500
SLAM APC	Biolegend	115910	TC15-12F12.2	B163400	100
SLAM BV605	Biolegend	115927	TC15-12F12.2	B265070	100
SLAM BV650	Biolegend	115932	TC15-12F12.2	B305945	100
SLAM BV786	Biolegend	115937	TC15-12F12.2	B283643	100
SLAM PE-Cy7	Biolegend	115914	TC15-12F12.2	B238925	100
T-bet APC	Thermo	17-5825-82	4B10	2015264	200
T-bet PE-Cy7	Biolegend	644824	4B10	B290856	200
TCF1	Cell Signaling	2203S	C63D9	6	200
Thy1.1 APC	Biolegend	202526	OX-7	B179776	400
Thy1.2 PE	Biolegend	140308	53-2.1	B195369	400
Tim3 APC	Biolegend	119706	RMT3-23	B224474	200
Tim3 PE-Cy7	Thermo	25-5870-82	RMT3-23	4342910	100
TSC2	Cell Signaling	4308	D93F12	6	100
tissue culture
CD3e	Bioxcell	BE0001-1	145-2C11	5236/0215
CD28	Bioxcell	BE0015-1	37.51	4563/1112
IFN-g	Bioxcell	BE0055	XMG1.2	5959/20116
IL-4	Bioxcell	BE0045	11B11	4513/0113
IL-12	Bioxcell	BE0051	C17.8	4532/1112
TGF-b	Bioxcell	BE0057	1D11.16.8	509
