# Supplementary material for: In vivo CRISPR screens reveal a HIF-1α-mTOR-network regulates T follicular helper versus Th1 cells
Source: Nat Commun. 2022 Feb 10;13:805. doi: 10.1038/s41467-022-28378-6 (PMC8831505; doi:10.1038/s41467-022-28378-6)
Supplement: Supplementary file 13 — Source Data File [file 41467_2022_28378_MOESM13_ESM.xlsx]

## Sheet: Fig 1e
Fig 1e
PID genes screen
culture (ii) vs plasmid library (i)
sgRNA	L2FC culture/plasmid
NonTargetingControl_0001	0.264525
NonTargetingControl_0002	0.0264697
NonTargetingControl_0003	0.12746
NonTargetingControl_0004	0.107646
NonTargetingControl_0005	0.0724247
NonTargetingControl_0006	0.495733
NonTargetingControl_0007	0.111746
NonTargetingControl_0008	0.293151
NonTargetingControl_0009	0.401986
NonTargetingControl_0010	0.0730299
NonTargetingControl_0011	0.122744
NonTargetingControl_0012	0.0496587
Bcl6_3_11211	0.167304
Bcl6_3_11255	0.17234
Bcl6_4_13900	0.0296119
Bcl6_4_13951	-0.0649452
Bcl6_5_15721	0.187968
Prdm1_2_71784	0.120531
Prdm1_2_71819	0.187353
Prdm1_3_78271	0.132527
Prdm1_3_78296	-0.221864
Prdm1_3_78321	-0.0513345
Prdm1_4_81468	0.0508737
Tcf7_2_52282170	0.483682
Tcf7_4_52260536	-0.16479
Tcf7_6_52257740	0.326286
Icos_As_2_60993781	-0.0652284
Icos_As_2_60993847	-0.0919533
Icos_Br_2_60993832	-0.0756039
Icos_Br_2_60993954	0.0192756
Icos_Br_2_60994018	-0.0522832
Sh2d1a_1_42502756	-0.0949575
Sh2d1a_1_42502788	0.297711
Sh2d1a_1_42502789	-0.282766
Sh2d1a_1_42502793	0.255557
Sh2d1a_1_42502797	0.169512
Sh2d1a_2_42515346	0.00632534
Bcl10_As_1_145924484	-0.310348
Bcl10_As_2_145930575	-0.0482157
Bcl10_Br_2_145930608	0.149142
Bcl10_Br_2_145930650	0.0541178
Bcl10_Br_3_145933059	0.0959386
Blm_As_3_21862	0.0758341
Blm_As_7_32535	-0.262758
Blm_Br_12_41017	-0.0442582
Blm_Br_4_25704	-0.184879
Blm_Br_7_32343	0.0496286
Card11_As_10_104681	-0.13793
Card11_As_4_92062	-0.0270104
Card11_Br_13_110579	-0.0541131
Card11_Br_5_93686	-0.228136
Card11_Br_5_93973	-0.00154244
Cd27_As_1_137	0.257776
Cd27_As_4_2748	-0.0521149
Cd27_Br_1_219	0.00588831
Cd27_Br_2_499	-0.502426
Cd27_Br_3_2490	0.10309
Cd3g_As_1_118	-0.362886
Cd3g_As_3_6122	-0.0277569
Cd3g_Br_3_6070	0.196962
Cd3g_Br_3_6209	0.0918266
Cd3g_Br_3_6253	-0.17184
Cd40lg_As_1_57212189	0.161771
Cd40lg_As_3_57217774	0.224848
Cd40lg_Br_2_57213969	-0.147062
Cd40lg_Br_2_57214070	-0.00895817
Cd40lg_Br_5_57223253	-0.160912
Cd79a_As_2_24899155	0.202747
Cd79a_Br_1_24897566	-0.127396
Cd79a_Br_2_24899208	-0.087961
Cd79a_Br_2_24899381	-0.253228
Cd79b_As_1_317	-0.0579425
Cd79b_As_3_1885	-0.168108
Cd79b_Br_3_1869	0.271664
Cd79b_Br_3_1938	-0.146458
Cd79b_Br_3_2105	-0.0225197
Cd80_As_1_38459220	-0.0253019
Cd80_As_2_38474095	0.170886
Cd80_Br_2_38473919	0.0270489
Cd80_Br_2_38473980	-0.015066
Cd80_Br_3_38479198	-0.127847
Cd81_As_1_143053002	-0.0149733
Cd81_As_2_143062602	-0.0565695
Cd81_Br_2_143062516	-0.268939
Cd81_Br_4_143066013	-0.257683
Cd81_Br_5_143066288	-0.00197907
Cd86_As_3_45099	0.127723
Cd86_As_3_45350	0.0844175
Cd86_Br_3_45106	-0.00479131
Cd86_Br_3_45333	-0.00785813
Cd86_Br_4_47535	-0.130314
Coro1a_As_2_4653	0.060804
Coro1a_As_2_4807	-0.0434828
Coro1a_Br_3_5713	0.0579082
Coro1a_Br_5_6225	-0.291234
Coro1a_Br_6_6449	-0.220574
Cyba_As_2_5261	0.0598125
Cyba_As_3_5674	0.223476
Cyba_Br_2_5283	-0.122051
Cyba_Br_3_5706	-0.119424
Cyba_Br_4_5970	0.191717
Cybb_As_3_22113	-0.054153
Cybb_As_4_30808	-0.0833548
Cybb_Br_2_20685	-0.105129
Cybb_Br_6_34104	0.140732
Cybb_Br_7_36970	-0.0800275
Dnmt3b_As_5_153665317	-0.00276647
Dnmt3b_As_6_153665959	0.0257555
Dnmt3b_Br_3_153662200	-0.243297
Dnmt3b_Br_5_153665359	0.0380709
Dnmt3b_Br_9_153670395	-0.0633927
Dock8_As_6_25079855	-0.0479136
Dock8_As_6_25079966	-0.0964558
Dock8_Br_15_25119436	0.000466814
Dock8_Br_29_25158426	0.170033
Dock8_Br_6_25079771	-0.0703645
Fam105b_As_4_14271	0.0548525
Fam105b_Br_3_11083	0.140387
Fam105b_Br_5_19096	-0.0148834
Fam105b_Br_6_21925	-0.00447483
Fas_2_34307191	0.106121
Fas_2_34307244	0.336708
Fas_Br_2_34307157	-0.0173209
Fas_Br_3_34315210	0.267045
Fas_Br_7_34319327	-0.853321
H2afx_As_1_44334770	-0.298833
H2afx_As_1_44334782	-0.024655
H2afx_Br_1_44334832	0.036841
H2afx_Br_1_44334881	-0.014839
H2afx_Br_1_44334941	-0.0169125
Icosl_As_2_78071275	0.0676431
Icosl_As_3_78072000	0.1651
Icosl_Br_3_78071958	-0.136237
Icosl_Br_3_78072027	-0.232694
Icosl_Br_4_78073845	-0.0436767
Ikbkb_As_11_34172	0.0350348
Ikbkb_As_8_27796	0.175187
Ikbkb_Br_10_33158	0.151687
Ikbkb_Br_11_34125	-0.0605604
Ikbkb_Br_12_34862	0.241357
Ikbkg_As_2_74433002	-0.891581
Ikbkg_As_4_74437189	-0.0893228
Ikbkg_Br_2_74432916	-0.0676861
Ikbkg_Br_4_74437211	0.105479
Ikbkg_Br_5_74439034	-0.352331
Il10_As_1_131020041	0.0318957
Il10_As_2_131020981	-0.068316
Il10_Br_1_131019968	0.235514
Il10_Br_1_131020013	-0.028398
Il10_Br_2_131021010	-0.0982477
Il10ra_As_3_2591	-0.0470435
Il10ra_As_5_4761	-0.00270886
Il10ra_Br_2_1957	-0.385895
Il10ra_Br_3_2570	-0.0781293
Il10ra_Br_5_4814	-0.221768
Il10rb_As_2_91407642	-0.394741
Il10rb_As_3_91412033	-0.135356
Il10rb_Br_2_91407683	-0.454494
Il10rb_Br_3_91411924	-0.020065
Il10rb_Br_3_91412004	0.200763
Il21r_As_3_125625350	-0.166786
Il21r_As_6_125629021	0.17387
Il21r_Br_4_125626957	0.198631
Il21r_Br_5_125628192	0.0211556
Il21r_Br_8_125630743	0.0959052
Il2rg_As_2_419	-1.30227
Il2rg_As_3_906	-1.53349
Il2rg_Br_2_534	-1.74352
Il2rg_Br_4_1270	-0.636503
Il2rg_Br_5_1999	-0.910528
Ino80_As_7_27596	-0.318675
Ino80_As_9_30828	-0.0189129
Ino80_Br_12_35217	0.281986
Ino80_Br_7_27525	0.0603776
Ino80_Br_9_30648	-0.120555
Ino80b_As_2_692	-0.128907
Ino80b_As_3_1075	-0.0940524
Ino80b_Br_2_821	-0.153102
Ino80b_Br_3_1089	0.000924283
Ino80b_Br_5_3086	-0.101445
Ino80c_As_1_154	0.280328
Ino80c_As_1_245	-0.471427
Ino80c_Br_1_197	0.153905
Ino80c_Br_2_7813	-0.0336719
Ino80c_Br_3_9193	-0.122715
Ino80d_As_5_28504	0.0527391
Ino80d_As_5_28835	-0.0836728
Ino80d_Br_5_28512	0.0624165
Ino80d_Br_5_28762	-0.3875
Ino80d_Br_6_35675	-0.314176
Itk_As_1_239	0.194772
Itk_As_4_25647	0.0479514
Itk_Br_1_243	-0.424143
Itk_Br_10_48341	0.609287
Itk_Br_6_33665	-0.0640704
Jak3_As_2_71678433	-1.53536
Jak3_As_6_71679688	-0.176873
Jak3_Br_11_71682078	-0.0662888
Jak3_Br_12_71682409	-0.740846
Jak3_Br_6_71679756	-0.334744
Lck_As_2_16011	-0.210282
Lck_As_5_16929	0.0209814
Lck_Br_5_16993	0.0430437
Lck_Br_6_17284	-0.382513
Lck_Br_8_17942	-0.285417
Lrba_As_23_86348450	-0.181777
Lrba_As_9_86297899	-0.0404876
Lrba_Br_10_86304402	-0.043779
Lrba_Br_14_86315370	-0.0325996
Lrba_Br_8_86296246	-0.219458
Magt1_As_1_125	0.0727494
Magt1_As_1_184	0.0251163
Magt1_Br_1_187	0.147161
Magt1_Br_2_15002	-0.0174237
Magt1_Br_4_22488	0.0954334
Malt1_As_2_65437864	0.00436665
Malt1_As_2_65437988	0.271041
Malt1_Br_1_65431336	0.215452
Malt1_Br_4_65447647	0.285956
Malt1_Br_9_65458331	-0.0246239
Mogs_As_1_83115824	0.0118645
Mogs_As_4_83117097	-0.109101
Mogs_Br_1_83115877	0.292783
Mogs_Br_2_83116157	0.027196
Mogs_Br_4_83117529	-0.104836
Msh6_As_1_87975216	0.151032
Msh6_As_1_87975321	-0.163695
Msh6_Br_3_87983552	-0.248605
Msh6_Br_4_87984906	-0.147542
Msh6_Br_4_87986187	0.0544431
Mst1_As_2_108081179	-0.15941
Mst1_As_6_108082032	0.0282738
Mst1_Br_10_108083057	0.0615938
Mst1_Br_6_108082037	0.0704781
Mst1_Br_7_108082255	0.0632557
Mst1r_As_1_107907545	0.00175073
Mst1r_As_2_107911597	-0.0227484
Mst1r_Br_10_107914781	-0.0569596
Mst1r_Br_2_107911641	-0.156596
Mst1r_Br_5_107912681	0.0230181
Nbn_As_2_15962352	0.400152
Nbn_As_4_15964354	0.258138
Nbn_Br_10_15979302	-0.109909
Nbn_Br_6_15969354	0.141281
Nbn_Br_8_15971844	-0.235899
Nfat5_As_1_107293854	-0.0399053
Nfat5_As_3_107324721	-0.080274
Nfat5_Br_4_107338957	0.158858
Nfat5_Br_5_107344859	-0.16614
Nfat5_Br_6_107347815	-0.094792
Nfkb2_As_7_46307431	-0.181569
Nfkb2_As_8_46307565	0.0834697
Nfkb2_Br_11_46308345	0.134881
Nfkb2_Br_13_46308931	0.303495
Nfkb2_Br_15_46309715	-0.0693068
Nfkbia_As_1_237	-0.0443583
Nfkbia_As_3_1332	0.155242
Nfkbia_Br_1_214	0.0154585
Nfkbia_Br_2_910	0.130745
Nfkbia_Br_3_1528	0.0128793
Orai1_As_1_123015493	-0.0885569
Orai1_As_1_123015544	-0.184077
Orai1_Br_1_123015311	-0.180513
Orai1_Br_1_123015445	0.0396645
Orai1_Br_2_123029123	-0.104436
Pdk1_As_2_71875506	0.0477104
Pdk1_As_4_71883515	0.107263
Pdk1_Br_2_71875436	-0.0470977
Pdk1_Br_5_71883853	0.100223
Pdk1_Br_6_71885999	-0.00177836
Pgm3_As_6_6992	0.181673
Pgm3_As_6_7106	-0.0934761
Pgm3_Br_2_1637	0.119777
Pgm3_Br_5_6138	0.150467
Pgm3_Br_8_10000	0.0625086
Pik3r5_As_3_68475476	0.0393947
Pik3r5_As_3_68475499	-0.0348024
Pik3r5_Br_10_68492724	0.0509087
Pik3r5_Br_4_68476366	-0.198777
Pik3r5_Br_6_68486562	-0.139727
Pik3r6_As_8_68529960	0.310001
Pik3r6_As_8_68530006	0.140459
Pik3r6_Br_11_68533608	0.0435147
Pik3r6_Br_11_68533742	-0.0405041
Pik3r6_Br_7_68528767	0.0889503
Prkcd_As_3_17037	0.133666
Prkcd_As_4_18592	0.00278172
Prkcd_Br_3_16954	0.201115
Prkcd_Br_5_18864	-0.146433
Prkcd_Br_8_20678	-0.113687
Pstpip1_As_2_56114326	0.0213225
Pstpip1_As_5_56120642	-0.463458
Pstpip1_Br_10_56125176	-0.0351102
Pstpip1_Br_6_56122814	-0.200596
Pstpip1_Br_7_56123320	-0.094605
Ptpn13_As_23_103551102	0.132915
Ptpn13_As_7_103501832	0.0854231
Ptpn13_Br_11_103525820	0.161396
Ptpn13_Br_24_103555087	0.14871
Ptpn13_Br_7_103501400	-0.400166
Rhoh_As_3_65892477	0.087955
Rhoh_As_3_65892602	-0.0399605
Rhoh_Br_3_65892508	0.00716943
Rhoh_Br_3_65892639	0.228957
Rhoh_Br_3_65892713	0.121157
Rorc_As_3_94387151	0.302095
Rorc_As_5_94388875	-0.000859608
Rorc_Br_3_94387178	0.110341
Rorc_Br_5_94389067	-0.0944119
Rorc_Br_5_94389212	0.317824
Rosa26_1	0.654531
Rosa26_2	0.753085
Sh3bp2_As_2_34551566	0.0218869
Sh3bp2_As_3_34552750	-0.0796315
Sh3bp2_Br_7_34557342	0.0479854
Sh3bp2_Br_8_34559081	0.118842
Sh3bp2_Br_8_34559254	0.289751
Smarcal1_As_2_72585862	-0.000313133
Smarcal1_As_2_72586056	0.166143
Smarcal1_Br_2_72586093	0.179932
Smarcal1_Br_5_72591833	0.0160901
Smarcal1_Br_7_72597510	0.209928
Sp110_As_3_4522	-0.725493
Sp110_As_4_7142	-1.12621
Sp110_Br_4_7262	0.154384
Sp110_Br_6_11321	-0.276622
Sp110_Br_8_13816	0.0588265
Stat1_As_10_52139348	-0.0709003
Stat1_As_3_52122677	0.110102
Stat1_Br_17_52147951	0.0850694
Stat1_Br_6_52132587	-0.135408
Stat1_Br_9_52137357	-0.364147
Stat3_As_2_28259	-0.199545
Stat3_As_4_31528	-0.258208
Stat3_Br_10_36119	-0.16472
Stat3_Br_5_33647	0.0486887
Stat3_Br_9_35832	0.176883
Stim1_As_3_102386166	0.0289228
Stim1_As_7_102421453	-0.0588892
Stim1_Br_10_102427151	-5.72575e-05
Stim1_Br_3_102386163	-0.0675583
Stim1_Br_7_102421511	-0.140691
Swap70_As_1_110221866	0.234602
Swap70_As_1_110221879	1.12279
Swap70_Br_2_110243403	0.148445
Swap70_Br_4_110263915	0.108525
Swap70_Br_5_110265924	-0.415321
Tmem173_As_3_1031	-0.0678318
Tmem173_As_4_1392	-0.0682441
Tmem173_Br_3_1138	-0.100692
Tmem173_Br_4_1458	-0.0589976
Tmem173_Br_5_1828	-0.368815
Tnfrsf13c_As_2_469	0.244275
Tnfrsf13c_As_2_506	0.0413736
Tnfrsf13c_Br_1_121	0.116288
Tnfrsf13c_Br_2_478	-0.187989
Tnfrsf13c_Br_2_538	-0.102134
Tnfrsf1a_As_6_125360546	0.074445
Tnfrsf1a_As_7_125360713	0.0553377
Tnfrsf1a_Br_2_125356859	0.123456
Tnfrsf1a_Br_7_125360733	0.0446263
Tnfrsf1a_Br_8_125361116	0.328583
Tnfsf12_As_2_443	0.0667526
Tnfsf12_As_5_2320	0.0631638
Tnfsf12_Br_1_166	0.222114
Tnfsf12_Br_1_209	0.148413
Tnfsf12_Br_3_1041	-0.0191993
Trex1_As_2_1604	-0.036067
Trex1_As_2_1700	-0.0847384
Trex1_Br_2_1804	-0.025367
Trex1_Br_2_1859	0.0120903
Trex1_Br_2_1926	-0.0803599
Ttc37_As_20_76131280	0.118215
Ttc37_As_8_76113109	0.0847601
Ttc37_Br_15_76127016	-0.221209
Ttc37_Br_20_76131283	0.106591
Ttc37_Br_8_76113076	-0.0352675
Tyk2_As_3_2854	-0.111362
Tyk2_As_5_5767	-0.068029
Tyk2_Br_1_219	0.670857
Tyk2_Br_13_13085	-0.848388
Tyk2_Br_6_6789	0.258457
Unc119_As_1_78343584	-0.243235
Unc119_As_1_78343648	0.00269351
Unc119_Br_1_78343637	0.131134
Unc119_Br_2_78347325	-0.325429
Unc119_Br_3_78347834	-0.0586832
Unc119b_As_1_223	-0.115641
Unc119b_As_2_4448	0.0884577
Unc119b_Br_1_192	-0.107541
Unc119b_Br_1_278	-0.1688
Unc119b_Br_3_7660	0.231396
Ung_As_1_114131410	0.0263081
Ung_As_1_114131416	-0.107663
Ung_Br_2_114132230	-0.204401
Ung_Br_3_114135915	-0.201604
Ung_Br_4_114136431	0.147189
Vav1_As_11_57301903	-0.138106
Vav1_As_5_57297120	0.237337
Vav1_Br_1_57279370	0.00423481
Vav1_Br_13_57302326	0.00767849
Vav1_Br_5_57297057	0.0639292
Wipf1_As_5_92067	0.281681
Wipf1_As_5_92079	0.221379
Wipf1_Br_4_89747	0.176497
Wipf1_Br_5_92199	0.312279
Wipf1_Br_5_92285	-0.0502262
Xiap_As_2_42094757	0.176579
Xiap_As_2_42094973	-0.0711061
Xiap_Br_2_42094861	-0.429549
Xiap_Br_2_42094943	0.0148701
Xiap_Br_3_42096699	0.194319
Zap70_As_2_36771129	0.225026
Zap70_As_5_36778402	0.0644356
Zap70_Br_2_36771022	0.0665693
Zap70_Br_8_36779243	-0.0135386
Zap70_Br_9_36779797	0.0692586

## Sheet: Fig 1f
Fig 1f
PID genes screen
in vivo (iii) vs culture (ii)
sgRNA	Th1/culture	Tfh/culture
NonTargetingControl_0001	-0.14	0.11
NonTargetingControl_0002	0.32	0.29
NonTargetingControl_0003	0.14	0.27
NonTargetingControl_0004	0.33	0.36
NonTargetingControl_0005	0.45	0.49
NonTargetingControl_0006	0.17	0.17
NonTargetingControl_0007	0.11	0.38
NonTargetingControl_0008	0.17	0.28
NonTargetingControl_0009	0.24	0.04
NonTargetingControl_0010	0.08	0.32
NonTargetingControl_0011	-0.05	0.16
NonTargetingControl_0012	0.25	0.32
Bcl6_3_11211	0.05	-1.36
Bcl6_3_11255	-0.24	-3.03
Bcl6_4_13900	0.08	-2.3
Bcl6_4_13951	0	-1.91
Bcl6_5_15721	0.22	-1.58
Prdm1_2_71784	1.1	1.21
Prdm1_2_71819	0.71	0.96
Prdm1_3_78271	0.47	1.36
Prdm1_3_78296	0.39	1.83
Prdm1_3_78321	0.62	1.51
Prdm1_4_81468	0.35	1.61
Tcf7_2_52282170	1.26	-0.45
Tcf7_4_52260536	1.15	0
Tcf7_6_52257740	0.32	0.18
Icos_As_2_60993781	-0.49	-1.01
Icos_As_2_60993847	-0.54	-1.23
Icos_Br_2_60993832	-0.4	-0.71
Icos_Br_2_60993954	-0.42	-1.21
Icos_Br_2_60994018	-0.31	-0.53
Sh2d1a_1_42502756	0.24	-0.39
Sh2d1a_1_42502788	0.28	-0.45
Sh2d1a_1_42502789	0.12	-0.53
Sh2d1a_1_42502793	0.05	-0.55
Sh2d1a_1_42502797	0.05	-0.71
Sh2d1a_2_42515346	0.14	-0.61
Bcl10_As_1_145924484	-3.48	-4.18
Bcl10_As_2_145930575	-1.18	-1.52
Bcl10_Br_2_145930608	-1.63	-1.47
Bcl10_Br_2_145930650	-0.64	-0.21
Bcl10_Br_3_145933059	-0.66	-0.62
Blm_As_3_21862	-0.32	-0.12
Blm_As_7_32535	-0.26	-0.19
Blm_Br_12_41017	-1.69	-1.42
Blm_Br_4_25704	-0.16	-0.07
Blm_Br_7_32343	-0.12	-0.22
Card11_As_10_104681	-0.6	-0.18
Card11_As_4_92062	-1.6	-1.15
Card11_Br_13_110579	-1.96	-2.63
Card11_Br_5_93686	-0.94	-1.3
Card11_Br_5_93973	0.28	-0.23
Cd27_As_1_137	-0.16	-0.19
Cd27_As_4_2748	-0.03	-0.21
Cd27_Br_1_219	0.1	-0.14
Cd27_Br_2_499	-0.23	-0.1
Cd27_Br_3_2490	-0.06	-0.15
Cd3g_As_1_118	-2.25	-1.87
Cd3g_As_3_6122	-2.51	-2.52
Cd3g_Br_3_6070	-0.59	-0.6
Cd3g_Br_3_6209	0.03	0.09
Cd3g_Br_3_6253	-1.28	-1.77
Cd40lg_As_1_57212189	0.25	0.08
Cd40lg_As_3_57217774	-0.1	0.12
Cd40lg_Br_2_57213969	-0.12	0.33
Cd40lg_Br_2_57214070	-0.15	0.27
Cd40lg_Br_5_57223253	0.4	0.2
Cd79a_As_2_24899155	-0.15	-0.02
Cd79a_Br_1_24897566	0.34	0.04
Cd79a_Br_2_24899208	0.01	0.19
Cd79a_Br_2_24899381	0.1	0.14
Cd79b_As_1_317	-0.07	-0.07
Cd79b_As_3_1885	0.07	0.3
Cd79b_Br_3_1869	0.16	0.03
Cd79b_Br_3_1938	0.4	0.26
Cd79b_Br_3_2105	0.09	0.06
Cd80_As_1_38459220	0.47	0.32
Cd80_As_2_38474095	0.41	0.11
Cd80_Br_2_38473919	0.25	0.25
Cd80_Br_2_38473980	0.34	0.32
Cd80_Br_3_38479198	0.32	0.18
Cd81_As_1_143053002	0.25	0.36
Cd81_As_2_143062602	0.05	-0.04
Cd81_Br_2_143062516	0.56	0.3
Cd81_Br_4_143066013	-0.32	-0.05
Cd81_Br_5_143066288	0.12	0.37
Cd86_As_3_45099	0.36	0.4
Cd86_As_3_45350	0.23	0.47
Cd86_Br_3_45106	0.33	0.31
Cd86_Br_3_45333	0.44	0.6
Cd86_Br_4_47535	0.12	0.21
Coro1a_As_2_4653	0.27	0.15
Coro1a_As_2_4807	-1.35	-1.65
Coro1a_Br_3_5713	-0.77	-0.8
Coro1a_Br_5_6225	-0.58	-1.13
Coro1a_Br_6_6449	-1.01	-1.74
Cyba_As_2_5261	0.18	0.16
Cyba_As_3_5674	0	0.27
Cyba_Br_2_5283	-0.01	0.24
Cyba_Br_3_5706	0.24	0.09
Cyba_Br_4_5970	0.06	0.21
Cybb_As_3_22113	0.41	0.47
Cybb_As_4_30808	0.28	0.15
Cybb_Br_2_20685	0.48	0.52
Cybb_Br_6_34104	-0.24	0.2
Cybb_Br_7_36970	0.66	0.36
Dnmt3b_As_5_153665317	0.03	0.07
Dnmt3b_As_6_153665959	0.2	0.22
Dnmt3b_Br_3_153662200	0.41	0.57
Dnmt3b_Br_5_153665359	0.1	0.05
Dnmt3b_Br_9_153670395	0.07	0.2
Dock8_As_6_25079855	-1.16	-0.57
Dock8_As_6_25079966	-0.68	-0.5
Dock8_Br_15_25119436	-0.64	-0.55
Dock8_Br_29_25158426	-0.37	-0.26
Dock8_Br_6_25079771	-0.59	-0.37
Fam105b_As_4_14271	-0.22	0.15
Fam105b_Br_3_11083	-0.26	-0.44
Fam105b_Br_5_19096	-0.06	-0.06
Fam105b_Br_6_21925	-0.65	-0.82
Fas_2_34307191	0.38	0.39
Fas_2_34307244	0.5	0.42
Fas_Br_2_34307157	0.2	0.29
Fas_Br_3_34315210	0.41	0.36
Fas_Br_7_34319327	0.51	0.53
H2afx_As_1_44334770	-0.97	-0.84
H2afx_As_1_44334782	-0.91	-0.68
H2afx_Br_1_44334832	-0.37	-0.18
H2afx_Br_1_44334881	0	-0.03
H2afx_Br_1_44334941	-1.18	-1.17
Icosl_As_2_78071275	0.43	0.37
Icosl_As_3_78072000	0.35	0.32
Icosl_Br_3_78071958	0.41	0.3
Icosl_Br_3_78072027	0.53	0.35
Icosl_Br_4_78073845	0.64	0.58
Ikbkb_As_11_34172	-1.65	-1.84
Ikbkb_As_8_27796	-0.98	-0.75
Ikbkb_Br_10_33158	-1.09	-0.87
Ikbkb_Br_11_34125	-1.77	-1.25
Ikbkb_Br_12_34862	-0.85	-0.79
Ikbkg_As_2_74433002	-2.8	-2.38
Ikbkg_As_4_74437189	-2.41	-2.59
Ikbkg_Br_2_74432916	-1.59	-1.88
Ikbkg_Br_4_74437211	-1.53	-1.34
Ikbkg_Br_5_74439034	-2.84	-2.88
Il10_As_1_131020041	0.19	0.4
Il10_As_2_131020981	0.26	0.35
Il10_Br_1_131019968	0.18	0.31
Il10_Br_1_131020013	0.22	0.15
Il10_Br_2_131021010	-0.05	0.18
Il10ra_As_3_2591	0.41	0.33
Il10ra_As_5_4761	0.69	0.48
Il10ra_Br_2_1957	0.38	0.49
Il10ra_Br_3_2570	0.28	0.41
Il10ra_Br_5_4814	0.37	0.48
Il10rb_As_2_91407642	0.54	0.63
Il10rb_As_3_91412033	0.49	0.55
Il10rb_Br_2_91407683	0.59	0.48
Il10rb_Br_3_91411924	0.18	0.35
Il10rb_Br_3_91412004	0.23	0.2
Il21r_As_3_125625350	-0.05	-0.02
Il21r_As_6_125629021	0.04	-0.02
Il21r_Br_4_125626957	-0.41	-0.37
Il21r_Br_5_125628192	-0.1	-0.16
Il21r_Br_8_125630743	0.14	-0.14
Il2rg_As_2_419	-0.41	-0.65
Il2rg_As_3_906	-0.83	-0.42
Il2rg_Br_2_534	-2.16	-1.85
Il2rg_Br_4_1270	-1.2	-0.56
Il2rg_Br_5_1999	-0.15	-0.88
Ino80_As_7_27596	-0.12	0.03
Ino80_As_9_30828	-0.81	-0.65
Ino80_Br_12_35217	-0.1	-0.03
Ino80_Br_7_27525	-0.38	-0.48
Ino80_Br_9_30648	-0.52	-1.07
Ino80b_As_2_692	0.1	0.35
Ino80b_As_3_1075	0.06	-0.62
Ino80b_Br_2_821	0.25	-0.06
Ino80b_Br_3_1089	-0.5	-0.55
Ino80b_Br_5_3086	-0.7	-1.11
Ino80c_As_1_154	0.42	0.55
Ino80c_As_1_245	-0.08	-0.16
Ino80c_Br_1_197	0.39	0.45
Ino80c_Br_2_7813	-0.15	0.08
Ino80c_Br_3_9193	-0.12	-0.02
Ino80d_As_5_28504	-0.09	0.26
Ino80d_As_5_28835	-0.08	-0.12
Ino80d_Br_5_28512	0.06	0.08
Ino80d_Br_5_28762	-0.43	-0.33
Ino80d_Br_6_35675	0.06	0.17
Itk_As_1_239	-1.6	-1.54
Itk_As_4_25647	-0.39	-0.37
Itk_Br_10_48341	-1.51	-1.58
Itk_Br_1_243	-1.6	-1.41
Itk_Br_6_33665	-0.6	-0.77
Jak3_As_2_71678433	-2.34	-1.38
Jak3_As_6_71679688	-0.73	-0.34
Jak3_Br_11_71682078	-0.36	-0.07
Jak3_Br_12_71682409	0.42	-0.7
Jak3_Br_6_71679756	-0.85	-0.28
Lck_As_2_16011	-1.77	-2.17
Lck_As_5_16929	-3.71	-3.97
Lck_Br_5_16993	-2.75	-2.9
Lck_Br_6_17284	-2.91	-3.54
Lck_Br_8_17942	-3.23	-3.81
Lrba_As_23_86348450	0.16	0.32
Lrba_As_9_86297899	0.65	0.24
Lrba_Br_10_86304402	0.6	0.34
Lrba_Br_14_86315370	0.46	0.06
Lrba_Br_8_86296246	0.42	0.21
Magt1_As_1_125	0.27	0.05
Magt1_As_1_184	0.09	0.09
Magt1_Br_1_187	0.35	0.33
Magt1_Br_2_15002	0.12	0.24
Magt1_Br_4_22488	0.17	0.11
Malt1_As_2_65437864	-1.94	-2.08
Malt1_As_2_65437988	-2.22	-2.16
Malt1_Br_1_65431336	-2.87	-3.54
Malt1_Br_4_65447647	-0.15	-0.16
Malt1_Br_9_65458331	-2.06	-1.86
Mogs_As_1_83115824	-3.01	-2.64
Mogs_As_4_83117097	-2.77	-2.57
Mogs_Br_1_83115877	-3.29	-2.94
Mogs_Br_2_83116157	-3.48	-2.59
Mogs_Br_4_83117529	-0.84	-0.51
Msh6_As_1_87975216	-0.15	0.05
Msh6_As_1_87975321	0.15	-0.12
Msh6_Br_3_87983552	0.48	0.18
Msh6_Br_4_87984906	0.16	0.02
Msh6_Br_4_87986187	-0.19	-0.21
Mst1_As_2_108081179	0.29	0.24
Mst1_As_6_108082032	0.17	0.13
Mst1_Br_10_108083057	0.6	0.36
Mst1_Br_6_108082037	-0.03	0.16
Mst1_Br_7_108082255	0.51	0.3
Mst1r_As_1_107907545	0.18	0.19
Mst1r_As_2_107911597	0.19	0.14
Mst1r_Br_10_107914781	0.45	0.25
Mst1r_Br_2_107911641	0.31	0.09
Mst1r_Br_5_107912681	-0.03	0.23
Nbn_As_2_15962352	-0.16	0.1
Nbn_As_4_15964354	-1	-0.96
Nbn_Br_10_15979302	0.32	0.42
Nbn_Br_6_15969354	-0.26	-0.07
Nbn_Br_8_15971844	-1.21	-0.95
Nfat5_As_1_107293854	0.2	0.39
Nfat5_As_3_107324721	0.35	0.21
Nfat5_Br_4_107338957	0.01	-0.14
Nfat5_Br_5_107344859	0.3	0.23
Nfat5_Br_6_107347815	0.06	0.08
Nfkb2_As_7_46307431	0.02	-0.6
Nfkb2_As_8_46307565	-0.18	-0.36
Nfkb2_Br_11_46308345	-0.46	-1.15
Nfkb2_Br_13_46308931	-0.76	-1.14
Nfkb2_Br_15_46309715	-0.09	-0.03
Nfkbia_As_1_237	1.75	1.71
Nfkbia_As_3_1332	2.51	2.5
Nfkbia_Br_1_214	1.27	1.36
Nfkbia_Br_2_910	1.82	1.93
Nfkbia_Br_3_1528	2.31	2.29
Orai1_As_1_123015493	0.15	0.2
Orai1_As_1_123015544	0.32	0.48
Orai1_Br_1_123015311	0.34	0.53
Orai1_Br_1_123015445	0.28	0.3
Orai1_Br_2_123029123	0.81	0.68
Pdk1_As_2_71875506	0.25	0.28
Pdk1_As_4_71883515	-0.23	0
Pdk1_Br_2_71875436	0.13	0.37
Pdk1_Br_5_71883853	0.17	0.2
Pdk1_Br_6_71885999	-0.05	0.01
Pgm3_As_6_6992	-0.81	-0.64
Pgm3_As_6_7106	-0.53	-0.63
Pgm3_Br_2_1637	-3.51	-3.73
Pgm3_Br_5_6138	-1.96	-1.33
Pgm3_Br_8_10000	-3.06	-2.62
Pik3r5_As_3_68475476	-0.28	0
Pik3r5_As_3_68475499	-0.33	0.32
Pik3r5_Br_10_68492724	-0.08	0.18
Pik3r5_Br_4_68476366	-0.24	0.17
Pik3r5_Br_6_68486562	-0.41	0.22
Pik3r6_As_8_68529960	-0.15	-0.19
Pik3r6_As_8_68530006	0.05	0.05
Pik3r6_Br_11_68533608	-0.2	0.11
Pik3r6_Br_11_68533742	0.45	0.12
Pik3r6_Br_7_68528767	0.07	0.19
Prkcd_As_3_17037	0.31	0.21
Prkcd_As_4_18592	-0.1	0.36
Prkcd_Br_3_16954	0.5	0.33
Prkcd_Br_5_18864	0.01	0.45
Prkcd_Br_8_20678	0.34	0.41
Pstpip1_As_2_56114326	-0.06	0.34
Pstpip1_As_5_56120642	-0.14	-0.04
Pstpip1_Br_10_56125176	0.38	0.52
Pstpip1_Br_6_56122814	0.09	0.33
Pstpip1_Br_7_56123320	0.2	0.25
Ptpn13_As_23_103551102	-0.05	0.27
Ptpn13_As_7_103501832	0.34	0.32
Ptpn13_Br_11_103525820	0.46	0.32
Ptpn13_Br_24_103555087	0.41	0.31
Ptpn13_Br_7_103501400	0.21	0.31
Rhoh_As_3_65892477	-2.96	-3.4
Rhoh_As_3_65892602	-1.33	-1.62
Rhoh_Br_3_65892508	-1.49	-1.82
Rhoh_Br_3_65892639	-2.56	-3.24
Rhoh_Br_3_65892713	-1.47	-1.96
Rorc_As_3_94387151	0.74	0.07
Rorc_As_5_94388875	0.12	0.43
Rorc_Br_3_94387178	0.06	0.09
Rorc_Br_5_94389067	0.12	0.25
Rorc_Br_5_94389212	0.12	0.17
Rosa26_1	-0.01	-0.07
Rosa26_2	0.79	0.38
Sh3bp2_As_2_34551566	0.23	0.29
Sh3bp2_As_3_34552750	-0.16	0.13
Sh3bp2_Br_7_34557342	-0.38	-0.01
Sh3bp2_Br_8_34559081	-0.2	0.07
Sh3bp2_Br_8_34559254	0.21	0.14
Smarcal1_As_2_72585862	0.13	0.13
Smarcal1_As_2_72586056	0.22	0.43
Smarcal1_Br_2_72586093	0.06	0.05
Smarcal1_Br_5_72591833	0.14	0.21
Smarcal1_Br_7_72597510	-0.21	-0.11
Sp110_As_3_4522	-1.66	-1.37
Sp110_As_4_7142	-1.28	-1.17
Sp110_Br_4_7262	0.28	-0.04
Sp110_Br_6_11321	0.22	0.36
Sp110_Br_8_13816	0.04	-0.17
Stat1_As_10_52139348	-1.9	-2.66
Stat1_As_3_52122677	-1.24	-2.3
Stat1_Br_17_52147951	-2.09	-2.97
Stat1_Br_6_52132587	-0.56	-1.29
Stat1_Br_9_52137357	-1	-1.12
Stat3_As_2_28259	0.79	0.64
Stat3_As_4_31528	0.82	0.56
Stat3_Br_10_36119	0.33	0.36
Stat3_Br_5_33647	0.32	0.31
Stat3_Br_9_35832	0.41	0.61
Stim1_As_3_102386166	0.2	0.45
Stim1_As_7_102421453	-0.24	0.43
Stim1_Br_10_102427151	-0.61	0.22
Stim1_Br_3_102386163	0.01	0.14
Stim1_Br_7_102421511	0.01	0.36
Swap70_As_1_110221866	-0.09	0.01
Swap70_As_1_110221879	0.04	-0.05
Swap70_Br_2_110243403	0.11	0.1
Swap70_Br_4_110263915	0.12	0.12
Swap70_Br_5_110265924	0.27	0.26
Tmem173_As_3_1031	0.14	0.28
Tmem173_As_4_1392	0.23	0.01
Tmem173_Br_3_1138	-0.1	0.1
Tmem173_Br_4_1458	-0.06	0.15
Tmem173_Br_5_1828	0.09	0.07
Tnfrsf13c_As_2_469	0.26	0.09
Tnfrsf13c_As_2_506	-0.08	0.03
Tnfrsf13c_Br_1_121	0.17	0.34
Tnfrsf13c_Br_2_478	0.07	0.09
Tnfrsf13c_Br_2_538	0.08	0.33
Tnfrsf1a_As_6_125360546	0.54	0.33
Tnfrsf1a_As_7_125360713	0.35	0.31
Tnfrsf1a_Br_2_125356859	-0.13	0.1
Tnfrsf1a_Br_7_125360733	-0.04	0.12
Tnfrsf1a_Br_8_125361116	-0.25	-0.05
Tnfsf12_As_2_443	0.32	0.33
Tnfsf12_As_5_2320	0.11	0.17
Tnfsf12_Br_1_166	-0.09	0.27
Tnfsf12_Br_1_209	-0.01	0.01
Tnfsf12_Br_3_1041	0.05	0.22
Trex1_As_2_1604	0.63	0.21
Trex1_As_2_1700	0.83	0.13
Trex1_Br_2_1804	0.46	0.44
Trex1_Br_2_1859	0.71	0.46
Trex1_Br_2_1926	0.03	0.22
Ttc37_As_20_76131280	-1.04	-1.27
Ttc37_As_8_76113109	-1.91	-1.68
Ttc37_Br_15_76127016	0.67	0.35
Ttc37_Br_20_76131283	-1.18	-1.14
Ttc37_Br_8_76113076	-0.13	-0.13
Tyk2_As_3_2854	-1.12	-0.6
Tyk2_As_5_5767	-0.66	-0.38
Tyk2_Br_13_13085	-0.63	-0.44
Tyk2_Br_1_219	-0.64	-0.23
Tyk2_Br_6_6789	-0.4	-0.15
Unc119_As_1_78343584	-0.03	0.15
Unc119_As_1_78343648	-0.04	0.19
Unc119_Br_1_78343637	0.06	0.15
Unc119_Br_2_78347325	0.06	0.38
Unc119_Br_3_78347834	0.15	0.04
Unc119b_As_1_223	0.11	0.16
Unc119b_As_2_4448	0.21	0.3
Unc119b_Br_1_192	0.26	0.14
Unc119b_Br_1_278	0.02	0.23
Unc119b_Br_3_7660	-0.08	0.08
Ung_As_1_114131410	-0.26	0.09
Ung_As_1_114131416	0.36	0.38
Ung_Br_2_114132230	-0.02	-0.03
Ung_Br_3_114135915	0.21	0.17
Ung_Br_4_114136431	0.3	0.34
Vav1_As_11_57301903	-2.66	-3.31
Vav1_As_5_57297120	0.63	0.4
Vav1_Br_13_57302326	-2.36	-2.42
Vav1_Br_1_57279370	-0.81	-1.33
Vav1_Br_5_57297057	-1.02	-0.94
Wipf1_As_5_92067	-0.93	-0.69
Wipf1_As_5_92079	-1.19	-0.94
Wipf1_Br_4_89747	-0.31	-0.46
Wipf1_Br_5_92199	-1.09	-0.85
Wipf1_Br_5_92285	-0.88	-0.89
Xiap_As_2_42094757	0.25	0.31
Xiap_As_2_42094973	0.28	0.14
Xiap_Br_2_42094861	-0.04	-0.04
Xiap_Br_2_42094943	0.14	0.24
Xiap_Br_3_42096699	0	-0.03
Zap70_As_2_36771129	-1.47	-1.36
Zap70_As_5_36778402	-2.78	-2.6
Zap70_Br_2_36771022	-0.51	-0.44
Zap70_Br_8_36779243	-2.87	-3.23
Zap70_Br_9_36779797	-1.97	-1.81

## Sheet: Fig 1h
Fig 1h
PID genes screen
Tfh vs Th1 (iii)
sgRNA	Log2 Fold Change (Tfh/Th1)
NonTargetingControl_0001	0.280383
NonTargetingControl_0002	0.019889
NonTargetingControl_0003	0.175218
NonTargetingControl_0004	0.0745455
NonTargetingControl_0005	0.0509133
NonTargetingControl_0006	0.00525325
NonTargetingControl_0007	0.36404
NonTargetingControl_0008	0.170784
NonTargetingControl_0009	-0.166662
NonTargetingControl_0010	0.338917
NonTargetingControl_0011	0.285369
NonTargetingControl_0012	0.107795
Bcl6_3_11211	-1.36549
Bcl6_3_11255	-2.61635
Bcl6_4_13900	-2.17328
Bcl6_4_13951	-1.78637
Bcl6_5_15721	-1.76604
Prdm1_2_71784	0.268577
Prdm1_2_71819	0.32399
Prdm1_3_78271	0.983264
Prdm1_3_78296	1.58535
Prdm1_3_78321	0.91662
Prdm1_4_81468	1.33316
Tcf7_2_52282170	-1.65285
Tcf7_4_52260536	-1.11505
Tcf7_6_52257740	-0.120112
Icos_As_2_60993781	-0.274526
Icos_As_2_60993847	-0.61022
Icos_Br_2_60993832	-0.260999
Icos_Br_2_60993954	-0.573212
Icos_Br_2_60994018	-0.213679
Sh2d1a_1_42502756	-0.554608
Sh2d1a_1_42502788	-0.609483
Sh2d1a_1_42502789	-0.592953
Sh2d1a_1_42502793	-0.443402
Sh2d1a_1_42502797	-0.68072
Sh2d1a_2_42515346	-0.56381
Bcl10_As_1_145924484	-0.532508
Bcl10_As_2_145930575	-0.2702
Bcl10_Br_2_145930608	0.269267
Bcl10_Br_2_145930650	0.555207
Bcl10_Br_3_145933059	0.181513
Blm_As_3_21862	0.229367
Blm_As_7_32535	0.223315
Blm_Br_12_41017	0.448229
Blm_Br_4_25704	0.299336
Blm_Br_7_32343	0.00644513
Card11_As_10_104681	0.448979
Card11_As_4_92062	0.470317
Card11_Br_13_110579	-0.159673
Card11_Br_5_93686	-0.0647171
Card11_Br_5_93973	-0.253756
Cd27_As_1_137	0.0739144
Cd27_As_4_2748	-0.052542
Cd27_Br_1_219	-0.152692
Cd27_Br_2_499	0.171285
Cd27_Br_3_2490	-0.0105108
Cd3g_As_1_118	0.499854
Cd3g_As_3_6122	0.159005
Cd3g_Br_3_6070	0.112003
Cd3g_Br_3_6209	0.157084
Cd3g_Br_3_6253	0.108133
Cd40lg_As_1_57212189	-0.0864595
Cd40lg_As_3_57217774	0.331952
Cd40lg_Br_2_57213969	0.548695
Cd40lg_Br_2_57214070	0.484292
Cd40lg_Br_5_57223253	-0.0820177
Cd79a_As_2_24899155	0.182603
Cd79a_Br_1_24897566	-0.236311
Cd79a_Br_2_24899208	0.228436
Cd79a_Br_2_24899381	0.146885
Cd79b_As_1_317	0.0868181
Cd79b_As_3_1885	0.368396
Cd79b_Br_3_1869	-0.0598132
Cd79b_Br_3_1938	-0.0290409
Cd79b_Br_3_2105	0.0670028
Cd80_As_1_38459220	0.186231
Cd80_As_2_38474095	-0.173874
Cd80_Br_2_38473919	0.0155491
Cd80_Br_2_38473980	0.0877132
Cd80_Br_3_38479198	-0.00655935
Cd81_As_1_143053002	0.115195
Cd81_As_2_143062602	-0.0570936
Cd81_Br_2_143062516	-0.045588
Cd81_Br_4_143066013	0.391654
Cd81_Br_5_143066288	0.301535
Cd86_As_3_45099	0.164383
Cd86_As_3_45350	0.32174
Cd86_Br_3_45106	0.170436
Cd86_Br_3_45333	0.235309
Cd86_Br_4_47535	0.13232
Coro1a_As_2_4653	-0.0883624
Coro1a_As_2_4807	-0.272233
Coro1a_Br_3_5713	0.0976816
Coro1a_Br_5_6225	-0.238864
Coro1a_Br_6_6449	-0.551208
Cyba_As_2_5261	0.0250456
Cyba_As_3_5674	0.353243
Cyba_Br_2_5283	0.343023
Cyba_Br_3_5706	-0.00522394
Cyba_Br_4_5970	0.154545
Cybb_As_3_22113	0.34861
Cybb_As_4_30808	-0.0784324
Cybb_Br_2_20685	0.189255
Cybb_Br_6_34104	0.496147
Cybb_Br_7_36970	-0.108123
Dnmt3b_As_5_153665317	0.165878
Dnmt3b_As_6_153665959	0.0470433
Dnmt3b_Br_3_153662200	0.253635
Dnmt3b_Br_5_153665359	0.0473341
Dnmt3b_Br_9_153670395	0.178933
Dock8_As_6_25079855	0.870768
Dock8_As_6_25079966	0.385633
Dock8_Br_15_25119436	0.54385
Dock8_Br_29_25158426	0.153807
Dock8_Br_6_25079771	0.264803
Fam105b_As_4_14271	0.384567
Fam105b_Br_3_11083	0.0943411
Fam105b_Br_5_19096	0.0516077
Fam105b_Br_6_21925	-0.0669806
Fas_2_34307191	0.0721663
Fas_2_34307244	0.162095
Fas_Br_2_34307157	0.164623
Fas_Br_3_34315210	0.0612385
Fas_Br_7_34319327	0.22339
H2afx_As_1_44334770	0.183598
H2afx_As_1_44334782	0.288312
H2afx_Br_1_44334832	0.244064
H2afx_Br_1_44334881	0.0814597
H2afx_Br_1_44334941	0.0986721
Icosl_As_2_78071275	0.0348551
Icosl_As_3_78072000	-0.0466853
Icosl_Br_3_78071958	0.0810189
Icosl_Br_3_78072027	0.0381103
Icosl_Br_4_78073845	0.276074
Ikbkb_As_11_34172	-0.0100837
Ikbkb_As_8_27796	0.31207
Ikbkb_Br_10_33158	0.379085
Ikbkb_Br_11_34125	0.601137
Ikbkb_Br_12_34862	0.160276
Ikbkg_As_2_74433002	0.519455
Ikbkg_As_4_74437189	0.0303832
Ikbkg_Br_2_74432916	-0.018382
Ikbkg_Br_4_74437211	0.259824
Ikbkg_Br_5_74439034	0.262936
Il10_As_1_131020041	0.238994
Il10_As_2_131020981	0.170493
Il10_Br_1_131019968	0.208806
Il10_Br_1_131020013	0.0338202
Il10_Br_2_131021010	0.24706
Il10ra_As_3_2591	0.137104
Il10ra_As_5_4761	0.0158344
Il10ra_Br_2_1957	0.151155
Il10ra_Br_3_2570	0.233665
Il10ra_Br_5_4814	0.137326
Il10rb_As_2_91407642	0.224992
Il10rb_As_3_91412033	0.166057
Il10rb_Br_2_91407683	0.112135
Il10rb_Br_3_91411924	0.231005
Il10rb_Br_3_91412004	0.0145916
Il21r_As_3_125625350	0.0826729
Il21r_As_6_125629021	-0.0124914
Il21r_Br_4_125626957	0.123553
Il21r_Br_5_125628192	0.24494
Il21r_Br_8_125630743	-0.281722
Il2rg_As_2_419	-0.0792422
Il2rg_As_3_906	0.463293
Il2rg_Br_2_534	0.813266
Il2rg_Br_4_1270	0.799776
Il2rg_Br_5_1999	0.0732764
Ino80_As_7_27596	0.236542
Ino80_As_9_30828	0.258438
Ino80_Br_12_35217	0.126695
Ino80_Br_7_27525	0.0922803
Ino80_Br_9_30648	-0.0187929
Ino80b_As_2_692	0.292016
Ino80b_As_3_1075	-0.194832
Ino80b_Br_2_821	-0.24539
Ino80b_Br_3_1089	-0.016135
Ino80b_Br_5_3086	-0.244553
Ino80c_As_1_154	0.167359
Ino80c_As_1_245	-0.0340243
Ino80c_Br_1_197	0.147971
Ino80c_Br_2_7813	0.256148
Ino80c_Br_3_9193	0.239238
Ino80d_As_5_28504	0.399723
Ino80d_As_5_28835	-0.0189309
Ino80d_Br_5_28512	0.174462
Ino80d_Br_5_28762	0.136285
Ino80d_Br_6_35675	0.175429
Itk_As_1_239	0.188459
Itk_As_4_25647	0.0418434
Itk_Br_10_48341	0.0593344
Itk_Br_1_243	0.241384
Itk_Br_6_33665	0.0473039
Jak3_As_2_71678433	1.0889
Jak3_As_6_71679688	0.520312
Jak3_Br_11_71682078	0.387554
Jak3_Br_12_71682409	-0.116753
Jak3_Br_6_71679756	0.627533
Lck_As_2_16011	0.125374
Lck_As_5_16929	0.00188836
Lck_Br_5_16993	0.303162
Lck_Br_6_17284	-0.0783149
Lck_Br_8_17942	-0.0228029
Lrba_As_23_86348450	0.191196
Lrba_As_9_86297899	-0.316722
Lrba_Br_10_86304402	-0.119334
Lrba_Br_14_86315370	-0.231542
Lrba_Br_8_86296246	-0.0797416
Magt1_As_1_125	-0.158948
Magt1_As_1_184	0.0708849
Magt1_Br_1_187	0.132451
Magt1_Br_2_15002	0.144319
Magt1_Br_4_22488	0.0320949
Malt1_As_2_65437864	0.0892957
Malt1_As_2_65437988	0.177325
Malt1_Br_1_65431336	-0.176077
Malt1_Br_4_65447647	0.0525458
Malt1_Br_9_65458331	0.351987
Mogs_As_1_83115824	0.610956
Mogs_As_4_83117097	0.850586
Mogs_Br_1_83115877	0.508176
Mogs_Br_2_83116157	0.997009
Mogs_Br_4_83117529	0.420809
Msh6_As_1_87975216	0.232137
Msh6_As_1_87975321	-0.123673
Msh6_Br_3_87983552	-0.236953
Msh6_Br_4_87984906	-0.130626
Msh6_Br_4_87986187	0.0684891
Mst1_As_2_108081179	0.0174036
Mst1_As_6_108082032	-0.00774747
Mst1_Br_10_108083057	-0.051842
Mst1_Br_6_108082037	0.233755
Mst1_Br_7_108082255	-0.120838
Mst1r_As_1_107907545	0.0675962
Mst1r_As_2_107911597	-0.0294825
Mst1r_Br_10_107914781	-0.133984
Mst1r_Br_2_107911641	-0.0552975
Mst1r_Br_5_107912681	0.305092
Nbn_As_2_15962352	0.249255
Nbn_As_4_15964354	0.157831
Nbn_Br_10_15979302	0.122547
Nbn_Br_6_15969354	0.19808
Nbn_Br_8_15971844	0.34992
Nfat5_As_1_107293854	0.195316
Nfat5_As_3_107324721	0.0634489
Nfat5_Br_4_107338957	-0.0852062
Nfat5_Br_5_107344859	-0.00689545
Nfat5_Br_6_107347815	0.0397219
Nfkb2_As_7_46307431	-0.537442
Nfkb2_As_8_46307565	-0.121721
Nfkb2_Br_11_46308345	-0.638273
Nfkb2_Br_13_46308931	-0.1503
Nfkb2_Br_15_46309715	0.115872
Nfkbia_As_1_237	-0.0379586
Nfkbia_As_3_1332	0.0506615
Nfkbia_Br_1_214	0.118489
Nfkbia_Br_2_910	0.124934
Nfkbia_Br_3_1528	-0.0109398
Orai1_As_1_123015493	0.106562
Orai1_As_1_123015544	0.269392
Orai1_Br_1_123015311	0.300151
Orai1_Br_1_123015445	0.0577111
Orai1_Br_2_123029123	-0.00179209
Pdk1_As_2_71875506	0.0570441
Pdk1_As_4_71883515	0.293461
Pdk1_Br_2_71875436	0.27125
Pdk1_Br_5_71883853	0.106429
Pdk1_Br_6_71885999	0.111242
Pgm3_As_6_6992	0.218498
Pgm3_As_6_7106	0.132758
Pgm3_Br_2_1637	-0.178813
Pgm3_Br_5_6138	0.69452
Pgm3_Br_8_10000	0.822828
Pik3r5_As_3_68475476	0.38759
Pik3r5_As_3_68475499	0.68906
Pik3r5_Br_10_68492724	0.384596
Pik3r5_Br_4_68476366	0.45149
Pik3r5_Br_6_68486562	0.769619
Pik3r6_As_8_68529960	0.192925
Pik3r6_As_8_68530006	0.098816
Pik3r6_Br_11_68533608	0.345364
Pik3r6_Br_11_68533742	-0.157912
Pik3r6_Br_7_68528767	0.239083
Prkcd_As_3_17037	0.151776
Prkcd_As_4_18592	0.64373
Prkcd_Br_3_16954	-0.0138036
Prkcd_Br_5_18864	0.517091
Prkcd_Br_8_20678	0.113783
Pstpip1_As_2_56114326	0.452164
Pstpip1_As_5_56120642	0.180107
Pstpip1_Br_10_56125176	0.162891
Pstpip1_Br_6_56122814	0.259208
Pstpip1_Br_7_56123320	0.0633848
Ptpn13_As_23_103551102	0.422585
Ptpn13_As_7_103501832	0.0206206
Ptpn13_Br_11_103525820	0.208022
Ptpn13_Br_24_103555087	-0.0550783
Ptpn13_Br_7_103501400	0.162353
Rhoh_As_3_65892477	-0.336809
Rhoh_As_3_65892602	-0.133562
Rhoh_Br_3_65892508	-0.222779
Rhoh_Br_3_65892639	-0.398207
Rhoh_Br_3_65892713	-0.309904
Rorc_As_3_94387151	-0.255981
Rorc_As_5_94388875	0.320032
Rorc_Br_3_94387178	0.128092
Rorc_Br_5_94389067	0.245095
Rorc_Br_5_94389212	0.123774
Rosa26_1	-0.00258943
Rosa26_2	-0.306907
Sh3bp2_As_2_34551566	0.121045
Sh3bp2_As_3_34552750	0.334568
Sh3bp2_Br_7_34557342	0.417557
Sh3bp2_Br_8_34559081	0.281419
Sh3bp2_Br_8_34559254	0.151671
Smarcal1_As_2_72585862	0.15441
Smarcal1_As_2_72586056	0.251151
Smarcal1_Br_2_72586093	0.0970266
Smarcal1_Br_5_72591833	0.216406
Smarcal1_Br_7_72597510	0.15691
Sp110_As_3_4522	0.459356
Sp110_As_4_7142	0.437813
Sp110_Br_4_7262	-0.241129
Sp110_Br_6_11321	0.131259
Sp110_Br_8_13816	-0.063765
Stat1_As_10_52139348	-0.407881
Stat1_As_3_52122677	-0.902231
Stat1_Br_17_52147951	-0.588322
Stat1_Br_6_52132587	-0.419519
Stat1_Br_9_52137357	0.0139407
Stat3_As_2_28259	-0.0189725
Stat3_As_4_31528	-0.110014
Stat3_Br_10_36119	0.24063
Stat3_Br_5_33647	0.0608482
Stat3_Br_9_35832	0.242403
Stim1_As_3_102386166	0.306701
Stim1_As_7_102421453	0.773906
Stim1_Br_10_102427151	0.886429
Stim1_Br_3_102386163	0.332386
Stim1_Br_7_102421511	0.438375
Swap70_As_1_110221866	0.153633
Swap70_As_1_110221879	-0.0583269
Swap70_Br_2_110243403	0.080006
Swap70_Br_4_110263915	-0.00326461
Swap70_Br_5_110265924	0.139016
Tmem173_As_3_1031	0.256513
Tmem173_As_4_1392	-0.168797
Tmem173_Br_3_1138	0.272783
Tmem173_Br_4_1458	0.256222
Tmem173_Br_5_1828	0.0139307
Tnfrsf13c_As_2_469	-0.100779
Tnfrsf13c_As_2_506	0.193003
Tnfrsf13c_Br_1_121	0.194869
Tnfrsf13c_Br_2_478	0.132143
Tnfrsf13c_Br_2_538	0.460279
Tnfrsf1a_As_6_125360546	-0.0800028
Tnfrsf1a_As_7_125360713	0.0622042
Tnfrsf1a_Br_2_125356859	0.323712
Tnfrsf1a_Br_7_125360733	0.274792
Tnfrsf1a_Br_8_125361116	0.300077
Tnfsf12_As_2_443	0.233294
Tnfsf12_As_5_2320	0.090247
Tnfsf12_Br_1_166	0.380001
Tnfsf12_Br_1_209	0.0781997
Tnfsf12_Br_3_1041	0.208085
Trex1_As_2_1604	0.0956827
Trex1_As_2_1700	-0.451083
Trex1_Br_2_1804	0.126043
Trex1_Br_2_1859	-0.0243053
Trex1_Br_2_1926	0.389604
Ttc37_As_20_76131280	-0.218924
Ttc37_As_8_76113109	0.241457
Ttc37_Br_15_76127016	-0.184971
Ttc37_Br_20_76131283	0.255107
Ttc37_Br_8_76113076	0.381895
Tyk2_As_3_2854	0.647334
Tyk2_As_5_5767	0.321738
Tyk2_Br_13_13085	0.186433
Tyk2_Br_1_219	0.571613
Tyk2_Br_6_6789	0.369429
Unc119_As_1_78343584	0.234729
Unc119_As_1_78343648	0.333802
Unc119_Br_1_78343637	0.14679
Unc119_Br_2_78347325	0.362813
Unc119_Br_3_78347834	0.100328
Unc119b_As_1_223	0.130825
Unc119b_As_2_4448	0.181047
Unc119b_Br_1_192	-0.105959
Unc119b_Br_1_278	0.267474
Unc119b_Br_3_7660	0.197669
Ung_As_1_114131410	0.393506
Ung_As_1_114131416	0.0765197
Ung_Br_2_114132230	0.0777481
Ung_Br_3_114135915	0.0689564
Ung_Br_4_114136431	0.0729959
Vav1_As_11_57301903	-0.580574
Vav1_As_5_57297120	-0.150095
Vav1_Br_13_57302326	0.0379787
Vav1_Br_1_57279370	-0.399999
Vav1_Br_5_57297057	0.226017
Wipf1_As_5_92067	0.432496
Wipf1_As_5_92079	0.345926
Wipf1_Br_4_89747	-0.015504
Wipf1_Br_5_92199	0.324441
Wipf1_Br_5_92285	0.290347
Xiap_As_2_42094757	0.254229
Xiap_As_2_42094973	0.146653
Xiap_Br_2_42094861	0.0511431
Xiap_Br_2_42094943	0.2266
Xiap_Br_3_42096699	0.0149595
Zap70_As_2_36771129	0.129637
Zap70_As_5_36778402	0.461087
Zap70_Br_2_36771022	0.131441
Zap70_Br_8_36779243	-0.0262058
Zap70_Br_9_36779797	0.262612

## Sheet: Fig 2a
Fig 2a
druggable genes screen
pre-Tfh/Th1
sgRNA	L2FC pre-Tfh/Th1		Gene	Z-score	-log10(FDR)
NonTargetingControl_0001	-0.0519819		Bcl6	-6.7786	3.97062
NonTargetingControl_0002	0.00285557		Ccnd3	-3.4284	3.97062
NonTargetingControl_0003	-0.0884534		Pik3cd	-2.0841	3.97062
NonTargetingControl_0004	-0.0340055		Tcf7	-2.4252	3.97062
NonTargetingControl_0005	0.11175		Farsb	-0.3385	0.828157
NonTargetingControl_0006	-0.038534		Dpp4	-0.3373	0.40045
NonTargetingControl_0007	0.00526355		Tubb2a	-0.0909	0.172389
NonTargetingControl_0008	0.107266		Gsta4	-0.1568	0.102539
NonTargetingControl_0009	-0.0603476		Hmmr	-0.1906	0.102539
NonTargetingControl_0010	-0.00665352		Slc1a4	0.0195	0.102539
NonTargetingControl_0011	-0.171867		Sh2b3	-0.145	0.102539
NonTargetingControl_0012	-0.0064411		Bcl2	0.0359	0.102539
NonTargetingControl_0013	-0.135022		Plekha1	-0.1139	0.0725285
NonTargetingControl_0014	0.116163		Adk	-0.152	0.0725285
NonTargetingControl_0015	0.0148814		Cxcl10	-0.0608	0.0725285
NonTargetingControl_0016	0.106407		Slc5a3	-0.2346	0.0725285
NonTargetingControl_0017	0.00307929		Lta	0.0525	0.0725285
NonTargetingControl_0018	-0.0835851		Ccr4	0.088	0.0725285
NonTargetingControl_0019	-0.0366302		Ifit1	-0.063	0.0725285
NonTargetingControl_0020	0.0107172		Nt5e	0.3033	0.17739
NonTargetingControl_0021	0.075378		Cnr2	0.1481	0.134996
NonTargetingControl_0022	0.0175402		Gjb2	-0.0502	0.0253198
NonTargetingControl_0023	0.0451235		Abcc3	0.2295	0
NonTargetingControl_0024	0.026588		Mapk12	0.1004	0
Bcl6_3_11211	-0.952174		Aldh5a1	-0.2468	0.0253198
Bcl6_3_11255	-3.51948		Fgf2	-0.0567	0.0253198
Bcl6_4_13900	-1.65815		Pik3r2	-0.0136	0.0253198
Bcl6_4_13951	-1.47842		Slc46a1	0.299	0.17739
Bcl6_5_15721	-1.62562		Padi4	0.0588	0.0253198
Tcf7_2_52282170	-0.510597		Fhit	0.0156	0.0253198
Tcf7_4_52260536	-0.510946		Top1mt	-0.0299	0.0253198
Prdm1_3_78271	0.561802		Padi1	0.1488	0.17739
Prdm1_3_78296	1.17176		Ntrk3	0.1196	0
Prdm1_3_78321	0.744662		Thra	0.1498	0
Prdm1_4_81468	0.634191		Pipox	0.1993	0
Abcc3_sg_Br_13_94364794	0.00789647		Cela1	0.1961	0.407266
Abcc3_sg_Br_18_94361804	-0.0996072		Ar	-0.0193	0.0253198
Abcc3_sg_Br_20_94359854	0.0347248		Socs2	0.2235	0.297685
Abcc3_sg_Br_4_94374833	0.0805458		Cyp11a1	-0.0419	0.0253198
Acpp_sg_Br_2_104326924	0.00958945		Tmlhe	0.0172	0.0253198
Acpp_sg_Br_6_104316279	0.0228506		Ephx1	0.1658	0
Acpp_sg_Br_7_104314313	-0.0235243		Brdt	-0.0892	0.0253198
Acpp_sg_Br_7_104314404	-0.0127552		Egln3	-0.0543	0.0253198
Acss1_sg_Br_4_150638394	0.00376672		Cdk5r1	0.1988	0
Acss1_sg_Br_4_150638534	-0.011594		Cyth3	0.2061	0
Acss1_sg_Br_6_150629821	0.0436751		Ryr3	0.2033	0.17739
Acss1_sg_Br_8_150627304	0.101902		Kcnmb4	-0.0034	0.0253198
Adh1_sg_Br_2_138279783	0.154654		Prnp	0.2271	0
Adh1_sg_Br_3_138280408	0.0358511		Cacna1d	0.5258	0.730328
Adh1_sg_Br_3_138280508	0.00186667		Ramp1	0.1116	0.0643069
Adh1_sg_Br_5_138282631	-0.0133681		Slc16a5	0.0126	0.0253198
Adk_sg_Br_5_21234894	-0.132951		Smox	0.1183	0
Adk_sg_Br_5_21234994	-0.237817		Ryr1	0.0945	0.0253198
Adk_sg_Br_7_21318038	-0.0214946		Itpr2	-0.1195	0.0253198
Adk_sg_Br_7_21318140	-0.031874		Zhx2	0.1429	0.216841
Aldh5a1_sg_Br_3_24926029	0.044661		Ptk2	-0.0086	0.0253198
Aldh5a1_sg_Br_4_24923984	-0.0133208		Pfkfb4	0.2807	0
Aldh5a1_sg_Br_5_24919734	-0.126354		Adh1	0.375	0.17739
Aldh5a1_sg_Br_6_24918578	0.0444461		Aplnr	0.1089	0.0814963
Aplnr_sg_Br_1_85136708	0.0648904		Ctsl	0.3169	0.241372
Aplnr_sg_Br_1_85136998	-0.0600438		Mgst2	0.2404	0
Aplnr_sg_Br_1_85137186	-0.0219153		Sirt5	0.2546	0.17739
Aplnr_sg_Br_1_85137324	0.0874287		Pctp	0.3955	0.414336
Ar_sg_Br_1_98150590	0.0876028		Insr	0.3006	0
Ar_sg_Br_1_98151005	-0.132305		Gabrr2	0.2261	0.241372
Ar_sg_Br_1_98151220	0.00133176		Scn11a	0.4797	0.407266
Ar_sg_Br_2_98251720	0.00724609		Mapk11	0.3406	0.495864
Bcl2_sg_Br_1_106712515	-0.0512524		Parp3	0.3031	0.17739
Bcl2_sg_Br_1_106712561	-0.201028		Acss1	0.1584	0.17739
Bcl2_sg_Br_1_106712665	0.124566		Kdm5b	0.1325	0.158654
Bcl2_sg_Br_1_106712797	-0.127221		Camk2d	0.1732	0
Brdt_sg_Br_10_107358838	0.12863		Decr1	0.1635	0.062266
Brdt_sg_Br_12_107359601	-0.0615957		Tnfsf11	0.2451	0.495864
Brdt_sg_Br_6_107348612	-0.122511		Ldhb	0.2788	0.17739
Brdt_sg_Br_7_107350350	0.0228152		F2rl1	0.2755	0.17739
Cacna1d_sg_Br_12_30124909	0.168465		Acpp	0.1147	0
Cacna1d_sg_Br_26_30100745	-0.103023		Ddit4	0.7298	3.97062
Cacna1d_sg_Br_28_30096981	0.155641		Ptger2	0.872	3.97062
Cacna1d_sg_Br_7_30178660	0.0801269		Fasn	0.5024	0.495864
Camk2d_sg_Br_11_126797781	0.017017		Slc15a1	0.1844	0.17739
Camk2d_sg_Br_4_126729428	0.0267563		Tnf	0.3973	0.765574
Camk2d_sg_Br_9_126795364	0.0324376		Mccc2	0.3163	0.17739
Camk2d_sg_Br_9_126795451	-0.0161251		Kcna2	0.2596	0
Ccnd3_sg_Br_1_47593778	-0.51281		Hif1a	1.5312	3.97062
Ccnd3_sg_Br_2_47594776	-0.756289		Prdm1	2.9647	3.97062
Ccnd3_sg_Br_2_47594921	-0.698525
Ccnd3_sg_Br_3_47597572	-1.14116
Ccr4_sg_Br_2_114492408	-0.00914846
Ccr4_sg_Br_2_114492578	0.0159762
Ccr4_sg_Br_2_114492779	0.00333634
Ccr4_sg_Br_2_114492887	-0.120973
Cdk5r1_sg_Br_1_80477579	0.0888407
Cdk5r1_sg_Br_1_80477648	0.0714812
Cdk5r1_sg_Br_1_80478023	-0.0133309
Cdk5r1_sg_Br_1_80478107	-0.109214
Cela1_sg_Br_2_100687172	-0.0428481
Cela1_sg_Br_4_100684644	-0.00916697
Cela1_sg_Br_4_100684700	0.0533891
Cela1_sg_Br_6_100681286	0.143997
Cnr2_sg_2_135916654	-0.0686206
Cnr2_sg_2_135916716	-0.0436063
Cnr2_sg_2_135916796	0.123685
Cnr2_sg_2_135916866	0.0722149
Ctsl_sg_Br_2_64369064	0.00693021
Ctsl_sg_Br_3_64368178	-0.11729
Ctsl_sg_Br_4_64367926	0.187995
Ctsl_sg_Br_5_64366878	0.15673
Cxcl10_sg_Br_2_92348100	0.0174384
Cxcl10_sg_Br_2_92348153	0.0948746
Cxcl10_sg_Br_2_92348169	-0.138371
Cxcl10_sg_Br_2_92348205	-0.127434
Cyp11a1_sg_Br_1_58015154	-0.0471729
Cyp11a1_sg_Br_2_58016319	-0.106833
Cyp11a1_sg_Br_2_58016414	0.00897308
Cyp11a1_sg_Br_3_58018383	0.028147
Cyth3_sg_Br_4_143686988	0.0325623
Cyth3_sg_Br_7_143701387	-0.0119662
Cyth3_sg_Br_8_143701711	-0.0236812
Cyth3_sg_Br_9_143702861	-0.157166
Ddit4_sg_Br_2_59951385	0.146024
Ddit4_sg_Br_3_59950780	0.0558355
Ddit4_sg_Br_3_59950819	0.292397
Ddit4_sg_Br_3_59950891	0.548106
Decr1_sg_Br_2_15932950	-0.0136667
Decr1_sg_Br_2_15933045	0.00200252
Decr1_sg_Br_5_15929857	0.139878
Decr1_sg_Br_6_15924273	0.0200268
Dpp4_sg_Br_17_62356991	-0.166342
Dpp4_sg_Br_5_62385179	-0.0521208
Dpp4_sg_Br_8_62378271	0.00528586
Dpp4_sg_Br_9_62374435	0.0257692
Egln3_sg_Br_1_54203270	-0.0471183
Egln3_sg_Br_1_54203328	-0.0687247
Egln3_sg_Br_1_54203405	-0.0348508
Egln3_sg_Br_1_54203456	-0.0217303
Ephx1_sg_Br_2_181001895	-0.0739257
Ephx1_sg_Br_3_180999781	-0.0541037
Ephx1_sg_Br_3_180999859	0.0497313
Ephx1_sg_Br_5_180994682	0.00169376
F2rl1_sg_Br_2_95513745	0.0310549
F2rl1_sg_Br_2_95513828	0.0482344
F2rl1_sg_Br_2_95513940	0.050738
F2rl1_sg_Br_2_95514038	0.0707528
Farsb_sg_Br_3_78480020	0.0491672
Farsb_sg_Br_4_78478230	-0.129019
Farsb_sg_Br_7_78471141	-0.239568
Farsb_sg_Br_8_78469273	-0.180143
Fasn_sg_Br_18_120815887	0.0980258
Fasn_sg_Br_25_120813228	0.212528
Fasn_sg_Br_5_120820658	0.15322
Fasn_sg_Br_8_120819872	0.0764516
Fgf2_sg_1_37348936	-0.106243
Fgf2_sg_1_37348954	0.103272
Fgf2_sg_1_37348993	-0.0610066
Fgf2_sg_1_37349008	-0.0506891
Fhit_sg_Br_4_10421522	-0.0240634
Fhit_sg_Br_5_9870077	0.0508618
Fhit_sg_Br_5_9870133	-0.226524
Fhit_sg_Br_5_9870156	0.138788
Gabrr2_sg_Br_2_33071438	-0.0279292
Gabrr2_sg_Br_4_33081362	0.0755156
Gabrr2_sg_Br_4_33081529	0.202581
Gabrr2_sg_Br_6_33082587	-0.0469338
Gjb2_sg_Br_2_57100353	-0.0297575
Gjb2_sg_Br_2_57100531	-0.0272252
Gjb2_sg_Br_2_57100641	0.015211
Gjb2_sg_Br_2_57100677	-0.0599897
Gsta4_sg_Br_4_78204265	-0.0239954
Gsta4_sg_Br_4_78204340	-0.0380803
Gsta4_sg_Br_5_78205935	-0.204323
Gsta4_sg_Br_6_78207818	0.0115085
Hif1a_sg_Br_3_73928117	0.529596
Hif1a_sg_Br_5_73930761	0.352306
Hmmr_sg_Br_5_40723403	0.00563859
Hmmr_sg_Br_7_40721691	-0.183164
Ifit1_sg_Br_2_34647905	-0.0171093
Ifit1_sg_Br_2_34648016	-0.0419916
Ifit1_sg_Br_2_34648222	-0.114245
Ifit1_sg_Br_2_34648342	0.04223
Insr_sg_Br_10_3184970	0.0126082
Insr_sg_Br_11_3174665	0.0905493
Insr_sg_Br_3_3211412	0.0808723
Insr_sg_Br_5_3202959	-0.0311951
Itpr2_sg_Br_12_146391400	-0.116583
Itpr2_sg_Br_28_146329542	-0.0574613
Itpr2_sg_Br_34_146311020	0.0493162
Itpr2_sg_Br_8_146417728	0.0145048
Kcna2_sg_Br_3_107104321	0.0349951
Kcna2_sg_Br_3_107104423	0.0389703
Kcna2_sg_Br_3_107104661	0.0501055
Kcna2_sg_Br_3_107104912	-0.012889
Kcnmb4_sg_Br_1_116473281	-0.0506567
Kcnmb4_sg_Br_1_116473335	4.89123e-05
Kcnmb4_sg_Br_1_116473466	-0.00503396
Kcnmb4_sg_Br_2_116446453	-0.00616099
Kdm5b_sg_Br_14_134608915	0.00747423
Kdm5b_sg_Br_17_134616005	0.0293075
Kdm5b_sg_Br_4_134588884	0.0776739
Kdm5b_sg_Br_8_134599100	0.0363716
Ldhb_sg_Br_3_142501341	0.127247
Ldhb_sg_Br_3_142501433	0.014227
Ldhb_sg_Br_4_142498554	0.136733
Ldhb_sg_Br_5_142495600	-0.0380066
Lta_sg_Br_3_35204377	-0.126782
Lta_sg_Br_3_35204432	-0.0527308
Lta_sg_Br_4_35203974	0.019234
Lta_sg_Br_4_35204089	-0.0528435
Mapk11_sg_Br_2_89146763	0.0376319
Mapk11_sg_Br_2_89146826	0.119555
Mapk11_sg_Br_5_89146159	0.0361808
Mapk11_sg_Br_7_89145856	0.0588919
Mapk12_sg_Br_1_89140412	0.0222962
Mapk12_sg_Br_5_89135450	-0.0359551
Mapk12_sg_Br_7_89134667	-0.0548435
Mapk12_sg_Br_8_89133110	-0.0735983
Mccc2_sg_Br_10_99967646	0.0518449
Mccc2_sg_Br_4_99991264	0.103737
Mccc2_sg_Br_5_99990300	0.106143
Mccc2_sg_Br_9_99967910	0.0599547
Mgst2_sg_Br_2_51664527	-0.0534684
Mgst2_sg_Br_3_51677605	-0.0161541
Mgst2_sg_Br_3_51677631	0.0800971
Mgst2_sg_Br_4_51681825	0.027043
Nt5e_sg_Br_2_88352291	0.154732
Nt5e_sg_Br_3_88355676	-0.0351481
Nt5e_sg_Br_4_88363542	-0.133365
Nt5e_sg_Br_5_88364770	0.0505476
Ntrk3_sg_Br_12_78356158	-0.0373449
Ntrk3_sg_Br_3_78516740	0.0463679
Ntrk3_sg_Br_6_78461686	-0.0723858
Ntrk3_sg_Br_8_78460571	0.121045
Padi1_sg_Br_2_140832393	-0.0460633
Padi1_sg_Br_5_140829421	-0.055057
Padi1_sg_Br_7_140828143	0.0301124
Padi1_sg_Br_9_140826955	0.077417
Padi4_sg_Br_10_140756386	-0.0754542
Padi4_sg_Br_11_140752546	0.123555
Padi4_sg_Br_2_140769400	-0.0610867
Padi4_sg_Br_7_140758023	0.0711891
Parp3_sg_Br_2_106475843	0.0389539
Parp3_sg_Br_3_106475111	0.0560477
Parp3_sg_Br_4_106474772	0.0620759
Parp3_sg_Br_7_106473748	-0.0659915
Pctp_sg_Br_1_90002761	0.0314587
Pctp_sg_Br_2_89991093	0.0453413
Pctp_sg_Br_3_89988707	0.0734657
Pctp_sg_Br_4_89987316	0.0354312
Pfkfb4_sg_Br_1_108992108	-0.0769581
Pfkfb4_sg_Br_3_108999120	-0.00611464
Pfkfb4_sg_Br_5_109007311	0.101226
Pfkfb4_sg_Br_7_109008372	0.0847081
Pik3cd_sg_Br_12_149655592	-0.553817
Pik3cd_sg_Br_15_149654816	-1.19288
Pik3cd_sg_Br_5_149659871	-0.262271
Pik3r2_sg_Br_10_70770654	-0.0598279
Pik3r2_sg_Br_11_70770392	-0.0333826
Pik3r2_sg_Br_2_70774763	0.0412316
Pik3r2_sg_Br_5_70772223	-0.0277157
Pipox_sg_Br_2_77892117	0.0737329
Pipox_sg_Br_2_77892209	-0.105405
Pipox_sg_Br_3_77883853	-0.0076506
Pipox_sg_Br_4_77883221	0.0548403
Plekha1_sg_2_130877783	-0.188278
Plekha1_sg_3_130882342	-0.0456752
Plekha1_sg_3_130882349	0.0686006
Plekha1_sg_4_130897359	0.0774147
Prnp_sg_Br_4_131936483	-0.0142291
Prnp_sg_Br_4_131936682	-0.014582
Prnp_sg_Br_4_131936758	0.056321
Prnp_sg_Br_4_131936913	0.0236397
Ptger2_sg_Br_1_44989260	0.280888
Ptger2_sg_Br_1_44989420	0.148667
Ptger2_sg_Br_1_44989491	0.122144
Ptger2_sg_Br_1_44989669	0.0699
Ptk2_sg_Br_15_73276858	0.0342296
Ptk2_sg_Br_18_73266136	0.0868924
Ptk2_sg_Br_22_73257155	-0.0678029
Ptk2_sg_Br_9_73304446	-0.0729944
Ramp1_sg_Br_1_91180119	0.101509
Ramp1_sg_Br_2_91196811	0.022257
Ramp1_sg_Br_2_91196891	-0.0554818
Ramp1_sg_Br_3_91223177	-0.0114788
Ryr1_sg_Br_15_29104835	0.0323435
Ryr1_sg_Br_20_29101823	-0.0441053
Ryr1_sg_Br_25_29096198	-0.0527088
Ryr1_sg_Br_55_29068598	-0.0140161
Ryr3_sg_10_270207	-0.138129
Ryr3_sg_11_290191	0.0860248
Ryr3_sg_18_316136	0.086595
Ryr3_sg_4_249901	0.073613
Scn11a_sg_Br_12_119795782	0.0627478
Scn11a_sg_Br_15_119790225	0.132404
Scn11a_sg_Br_16_119783806	0.00896259
Scn11a_sg_Br_9_119805789	-0.0510458
Sh2b3_sg_Br_2_121828515	0.0804524
Sh2b3_sg_Br_2_121828801	-0.13157
Sh2b3_sg_Br_2_121828925	-0.0970322
Sh2b3_sg_Br_3_121819190	-0.0452735
Sirt5_sg_Br_3_43371924	-0.0820963
Sirt5_sg_Br_4_43376738	0.0461004
Sirt5_sg_Br_4_43376885	0.113895
Sirt5_sg_Br_5_43379701	0.113437
Slc15a1_sg_Br_10_121480698	0.102614
Slc15a1_sg_Br_4_121491084	-0.0156731
Slc15a1_sg_Br_5_121489887	0.027333
Slc15a1_sg_Br_6_121487033	0.11832
Slc16a5_sg_Br_2_115465041	-0.074169
Slc16a5_sg_Br_3_115469538	0.0335041
Slc16a5_sg_Br_3_115469718	0.0434758
Slc16a5_sg_Br_3_115469789	-0.0973373
Slc1a4_sg_Br_1_20332142	-0.089608
Slc1a4_sg_Br_1_20332325	-0.00398329
Slc1a4_sg_Br_3_20318707	-0.163826
Slc1a4_sg_Br_4_20314022	0.0691465
Slc46a1_sg_Br_1_78465986	0.0853869
Slc46a1_sg_Br_2_78466410	-0.0476102
Slc46a1_sg_Br_2_78466625	0.0515113
Slc46a1_sg_Br_2_78466863	0.035728
Slc5a3_sg_Br_2_92077356	-0.112634
Slc5a3_sg_Br_2_92077593	-0.0163181
Slc5a3_sg_Br_2_92077906	0.00734503
Slc5a3_sg_Br_2_92078073	0.022422
Smox_sg_Br_3_131516386	-0.108978
Smox_sg_Br_4_131520162	0.156427
Smox_sg_Br_5_131520513	-0.0128799
Smox_sg_Br_5_131520624	-0.00494824
Socs2_sg_Br_2_95414900	0.0550243
Socs2_sg_Br_3_95412968	0.0558896
Thra_sg_Br_4_98756986	0.0117722
Thra_sg_Br_6_98761742	-0.0763329
Thra_sg_Br_7_98763063	0.177461
Thra_sg_Br_8_98763606	-0.111232
Tmlhe_sg_2_57744	0.049301
Tmlhe_sg_2_57813	0.0314364
Tmlhe_sg_3_99239	-0.0440763
Tmlhe_sg_3_99298	0.0372922
Tnf_sg_Br_1_35201705	0.0673842
Tnf_sg_Br_2_35201115	0.0646505
Tnf_sg_Br_3_35200863	0.231254
Tnf_sg_Br_4_35200456	-0.00990454
Tnfsf11_sg_Br_1_78307822	-0.0384874
Tnfsf11_sg_Br_2_78299912	0.0119166
Tnfsf11_sg_Br_5_78278914	0.218418
Tnfsf11_sg_Br_5_78278971	0.130642
Top1mt_sg_Br_2_75676024	0.0485423
Top1mt_sg_Br_5_75669376	0.0238246
Top1mt_sg_Br_6_75668704	0.0434848
Top1mt_sg_Br_7_75667923	-0.217877
Tubb2a_sg_Br_2_34076635	-0.133764
Tubb2a_sg_Br_3_34076230	-0.137898
Tubb2a_sg_Br_4_34075196	0.13351
Tubb2a_sg_Br_4_34075449	-0.0952497
Zhx2_sg_Br_3_57821564	0.0212087
Zhx2_sg_Br_3_57821722	-0.164505
Zhx2_sg_Br_3_57821868	0.126611
Zhx2_sg_Br_3_57822266	0.0430148

## Sheet: Fig 2b_2c_2d_2e_2f
Fig 2b
%Tfh of GFP+ SM
	control guide					test guide
control	55.43	44.49	38.27	50.74	45.24	54.5	44.83	37.19	53.07	48.75
Hif1a	38.54	41.22	40.23	38.2		50.73	64.59	64.05	49.06
Pik3cd	37.14	31.24	42.87			24.19	24.84	27.36
Fig 2c
Hif1a Relative Expression
	control-sgRNA				Hif1a-sgRNA				Pik3cd-sgRNA
Th1	1	1	1	1	0.066	0.191	0.152	0.283	1.163	1.862	1.178
Tfh	2.396	2.118	2.554	3.404	0.2	0.429	0.658	0.8	2.455	3.077	2.972
GC Tfh	2.605	2.872	3.065	3.282	0.653	0.539	0.693	0.932	3.323	4.805	2.947
Fig 2d
%Tfh of SMARTA			%Th1 of SMARTA			ratio #Tfh/#Th1
WT	Hif1a-KO		WT	Hif1a-KO		WT	Hif1a-KO
31	43		66.2	54.4		0.47	0.79
29.9	43.4		68	54		0.44	0.8
34.1	46.9		61.4	49.4		0.56	0.95
26.3	36.6		69.7	59.5		0.38	0.62
30.9	43.1		63.2	50.1		0.49	0.86
34.5	41.6		61.8	54.4		0.56	0.76
Fig 2e
%GC Tfh of SMARTA
WT	Hif1a-KO
10.5	14.2
6.15	11.7
12.7	17.6
12.3	15.7
14.1	22.2
11.1	15.4
Fig 2f
%GC B of B cells
no transfer			WT SM							Hif1a-KO SM
0.11	0.25	0.19	2.49	5.06	3.01	4.05	3.17	2.72	3.39	6.21	5.94	8.45	4.48	4.37	6.63	8.36	8.82	6.58	7.41
#total GC B
no transfer			WT SM							Hif1a-KO SM
28200	74800	42800	730000	2100000	688000	967000	807000	590000	1250000	2500000	1620000	2510000	1290000	1390000	1530000	2480000	2780000	2060000	2380000
%PC of live
no transfer			WT SM							Hif1a-KO SM
0.4	0.59	0.55	1.59	2.04	2.03	1.12	1.3	1.25	1.74	3.67	2.94	2.88	2.62	3.6	2.55	3.79	4.31	3.71	2.26
#total PC
no transfer			WT SM							Hif1a-KO SM
273000	492000	392000	1370000	2150000	1300000	774000	1040000	899000	1590000	3790000	2340000	2850000	2150000	3320000	2310000	3510000	4080000	2970000	2420000

## Sheet: Fig 3
Fig 3b
pimonidazole MFI (normalized)
GC B	GC Tfh	Th1	non-GC B
5083	5392	4102	2081
5028	4354	3090	1807
3138	4078	3090	1476
Fig 3c
d7 p.i. %Tfh of GFP+ SMARTA
WT + control-sgRNA					Hif1a-KO + control-sgRNA					WT + Vhl-sgRNA					Hif1a-KO + Vhl-sgRNA
37.9	32.5	36.5	33.4	32.7	38.3	38.8	44.1	40.9	47.8	12.5	19.5	15.4	9.24		52.8	53.7	61.3	57.6	63.1
d7 p.i. #GFP+ SMARTA Tfh
WT + control-sgRNA					Hif1a-KO + control-sgRNA					WT + Vhl-sgRNA					Hif1a-KO + Vhl-sgRNA
753500	845800	586200	1044000	688400	605500	945200	454600	1082000	746800	19950	19810	17690	17920		830500	770700	900100	839100	1010000
Fig 3d
d3 p.i. %Tfh of GFP+ SMARTA
WT + control-sgRNA					Hif1a-KO + control-sgRNA					WT + Vhl-sgRNA					Hif1a-KO + Vhl-sgRNA
59	50.1	58.2	56.7	55.1	64.8	57.6	63.3	67	69.2	17.8	17	16.4	18.6		56.3	49.8	57.4	60.6	59.8
d3 p.i. #GFP+ SMARTA Tfh
WT + control-sgRNA					Hif1a-KO + control-sgRNA					WT + Vhl-sgRNA					Hif1a-KO + Vhl-sgRNA
98160	82230	82180	95400	35720	51750	110000	72190	71350	165300	3830	4427	3565	6708		51940	72860	75360	96840	109500
Fig 3e
%Tfh of GFP+Amet+ OT-II
control-sgRNA								Hif1a-sgRNA								Vhl-sgRNA								Hif1a-sgRNA + Vhl-sgRNA
12.6	13.8	16.5	12	14	18.1	9.7		34.2	23.6	26.6	20.4	29	20	19	13.4	4.1	5.3	3.3	5.2	6.1				19	12.6	23.3	16.7	20.3	17.5	23.6	16.1
#GFP+Amet+ OT-II Tfh
control-sgRNA								Hif1a-sgRNA								Vhl-sgRNA								Hif1a-sgRNA + Vhl-sgRNA
44990	26800	13270	30900	35820	54430	39000		92890	46090	43970	35600	57140	24280	22900	28710	2223	6521	2266	5087	3349				14590	12740	40260	27680	15760	14030	37170	27630

## Sheet: Fig 4
Fig 4d
Pfkl Relative Expression
	control-sgRNA				Hif1a-sgRNA				Pik3cd-sgRNA
Th1	1	1	1	1	0.38	0.513	0.319	0.644	0.949	0.94	1.007
Tfh	2.829	2.653	2.6	1.792	0.628	0.868	0.772	0.883	2.652	1.602	1.759
GC Tfh	3.7	3.857	3.037	2.811	1.117	0.718	0.641	0.932	3.151	2.802	2.966
Pkm Relative Expression
	control-sgRNA				Hif1a-sgRNA				Pik3cd-sgRNA
Th1	1	1	1	1	0.325	0.78	0.588	0.619	1.298	1.24	1.024
Tfh	1.579	1.826	1.947	1.595	0.424	1.146	1.118	0.775	2.34	2.536	1.298
GC Tfh	1.911	3.476	3.44	2.072	1.024	1.069	1.219	1.001	2.984	4.271	2.119
Slc2a1 (GLUT1) Relative Expression
	control-sgRNA				Hif1a-sgRNA				Pik3cd-sgRNA
Th1	1	1	1	1	0.924	0.591	0.521	1.113	0.995	1.394	1.096
Tfh	2.198	1.554	1.258	1.631	1.018	0.619	0.753	1.191	1.247	1.743	1.526
GC Tfh	3.081	1.732	0.966	1.406	1.062	0.496	0.424	0.729	1.447	2.102	1.328
Fig 4e
Bnip3 Relative Expression
	control-sgRNA				Hif1a-sgRNA				Pik3cd-sgRNA
Th1	1	1	1	1	0.307	0.173	0.345	0.241	1.446	1.268	1.084
Tfh	7.344	8.949	13.143	8.918	2.65	1.985	3.251	3.077	10.496	8.407	9.275
GC Tfh	9.118	14.831	22.051	13.406	2.553	2.048	3.231	2.589	10.525	14.979	17.621

## Sheet: Fig 5a_5b_5c_5e
Fig 5a, 5b, 5c, 5e
Gene	Z-score (GC Tfh/Th1)	-log10(FDR)
Bcl6	-6.9978	3.70553
Egln1	-3.0813	3.70553
Slc7a1	-2.5839	3.70553
Acaca	-3.1807	3.70553
Mapk14	-2.3975	3.70553
S1pr1	-3.632	3.70553
Slc38a1	-2.0048	3.70553
Carm1	-1.8262	3.70553
Rraga	-2.845	3.70553
Pik3cd	-3.0534	3.70553
Sp1	-1.9813	3.70553
Il6st	-2.0489	3.70553
Cab39	-2.3664	3.70553
Slc1a5	-2.2314	3.70553
Notch1	-2.1557	3.70553
Mios	-2.8263	3.28233
Slc38a2	-2.372	3.28233
Hdac7	-2.2104	3.21042
Hif1an	-1.9573	3.21042
Mocs3	-1.8149	3.21042
Plcg1	-1.6139	3.21042
Hmgb1	-2.7874	3.21042
Mlst8	-1.9055	3.21042
Flcn	-1.4821	3.21042
Tceb1	-1.9216	3.09854
Psmb8	-1.3349	3.09854
Ptpn1	-1.2804	3.00612
Eif4enif1	-1.6525	2.93479
Wdr59	-1.4101	2.47276
Lamtor4	-2.0427	1.89106
Tmem41b	-1.4843	1.89106
Il6ra	-1.2534	1.89106
Atg9a	-1.7461	1.84061
Commd1	-0.6807	1.77485
Pim1	-1.1771	1.67309
Psmd8	-1.1731	1.67309
Ube2d3	-1.3639	1.67309
Uba52	-1.2234	1.67309
Wipi2	-1.6439	1.67309
Scap	-1.445	1.67309
Mef2d	-0.9356	1.67072
Prkcq	-1.2647	1.67072
Pi4k2a	-0.8663	1.58334
Camk2g	-0.8217	1.58334
Skp2	-0.8522	1.58334
Rptor	-0.9828	1.35877
Cited2	-1.1118	1.35877
Zfyve1	-0.7097	1.35877
Acadm	-1.1837	1.35877
Ppp6c	-1.2354	1.05968
Rhog	-0.9888	1.02612
Tnfaip3	-0.6923	1.02612
Mtor	-1.2749	1.00941
Trp53	-0.7264	0.980506
Naa10	-0.719	0.799839
Psmd6	-1.7026	0.799839
Mtmr4	-1.0593	0.786068
Tceb2	-1.9358	0.716864
Smurf1	-0.8625	0.716864
Hdac6	-0.5746	0.716864
Inpp5d	-0.7266	0.716864
Fnip1	-1.0061	0.716864
Iqgap1	-0.729	0.716864
Ywhaq	-0.8187	0.716864
Atg12	-0.8625	0.716864
Pink1	0.0702	0
Mif	-0.7085	0.716864
Btg1	-0.7397	0.716864
Slc36a1	-0.4549	0.716864
Per2	0.2581	0.0207886
Lamtor2	-0.8724	0.6685
Sh3glb1	-0.348	0.6685
Rbx1	-0.8639	0.6685
Atg13	-0.8865	0.6685
Atf6	-0.7121	0.6685
Rheb	-0.0593	0.6685
Vdac1	-0.7772	0.649351
Mybl2	-0.8202	0.649351
Rgs19	-0.5976	0.440382
Slc9a1	-0.6381	0.440382
Nfatc3	-0.7892	0.422168
Phkg2	-0.7426	0.374679
Cul2	-0.3917	0.374679
Psme2b	-0.565	0.326813
Sqle	-0.0483	0.326813
Atg101	-0.7791	0.326813
Rps6kb2	0.375	0.0742724
Kat5	-0.055	0.326813
Plau	-0.4557	0.326813
Prpf40a	-0.839	0.326813
G6pc3	-0.6191	0.326813
Srebf1	-0.4805	0.326813
Cflar	-0.7847	0.326813
Itpr1	-0.325	0.326813
Agl	-0.5294	0.326813
Igfbp4	-0.2996	0.326813
Car12	-0.4961	0.326813
Galm	-0.5502	0.326813
Psma1	-0.0533	0.326813
Pdpr	-0.1786	0.326813
Senp1	-0.5542	0.326813
Ogt	-0.7582	0.326813
Tbc1d9b	-0.4469	0.326813
Mapk7	-0.5048	0.326813
Vhl	-0.6489	0.326813
H6pd	-0.549	0.326813
Atg7	-0.5926	0.326813
Ifngr1	-0.4681	0.326813
Mtcp1	-0.497	0.326813
Grb2	-0.7191	0.326813
Hsp90aa1	-0.4798	0.326813
Fdft1	-0.4676	0.326813
Prkca	-0.4702	0.326813
Myc	-0.7455	0.326813
Sptbn1	0.2897	0.187984
Mfn2	-0.4739	0.326813
Esr1	-0.499	0.326813
Cln3	-0.4665	0.326813
Pik3cb	-0.5057	0.326813
Stk11	-0.7746	0.326813
Ripk1	0.3297	0.187984
Hspa1b	0.1109	0.0207886
Srebf2	-0.4418	0.326813
Psmb9	-0.4443	0.326813
Pdk3	-0.2375	0.326813
Ube2s	-0.03	0.326813
Atg4d	-0.443	0.326813
Hspa8	-0.1255	0.326813
Nrbf2	0.1568	0.27078
Atg14	-0.2528	0.326813
Slc2a8	-0.2611	0.326813
Rab33b	-0.1886	0.326813
Psmc6	-0.3617	0.326813
Gosr1	0.0051	0.0608538
Pik3r3	-0.3945	0.326813
Slc16a3	-0.3384	0.326813
Siah2	0.502	0.370714
Bad	-0.1827	0.326813
Psmd9	-0.4153	0.326813
Dap	-0.475	0.0832571
Deptor	-0.2173	0.0831514
Atg5	-0.4699	0.0831514
Ugp2	-0.3223	0.0831514
Dnajc5	-0.2053	0.0831514
Hmgcr	-0.58	0.0831514
Gpt	0.4438	0.334791
Cisd1	-0.378	0.0831514
Idi1	1.4397	0.913843
Psmb2	-0.162	0.0831514
Fdps	0.4877	0.263088
Psmd2	-0.6691	0.0831514
Hmox1	0.1539	0.0583594
Rela	-0.3902	0.0831514
Ppargc1b	-0.0016	0.0831514
Rab7	-0.4326	0.0831514
Vim	-0.2202	0.0831514
Rb1cc1	-0.5438	0.0831514
Them4	-0.2156	0.0831514
Pfkl	-0.2062	0.0831514
Ubc	-0.2485	0.0831514
Limd1	-0.2965	0.0831514
Gpx1	-0.2816	0.0831514
Mtmr14	-0.3302	0.0831514
Entpd1	0.0071	0.0380111
Eif4e	-0.4834	0.0831514
Stk4	0.8319	0.450496
Mapkap1	-0.5146	0.0831514
Eif4g1	-0.7364	0.0831514
Hs1bp3	-0.3684	0.0831514
Fasl	-0.0788	0.0831514
Taok1	-0.1897	0.0831514
Ppp2cb	-0.3215	0.0831514
Sc5d	-0.0647	0.0831514
Psmc3	-0.3363	0.0831514
Egf	-0.3847	0.0831514
Ncoa1	-0.3442	0.0831514
Psme1	-0.3704	0.0831514
Slc6a6	-0.5806	0.0831514
Ctsb	-0.3808	0.0831514
Hk3	-0.1623	0.0831514
Hif3a	0.3602	0.0813988
Phkb	0.6654	0.429624
Ctsd	-0.0709	0.0831514
Tomm7	-0.0232	0.0831514
Psmd1	-0.5209	0.0831514
Wdr24	-0.38	0.0831514
Ube2d1	0.4608	0.263088
Fadd	-0.3845	0.0831514
Mxi1	-0.1965	0.0831514
Psma3	0.1455	0.370714
Arntl	0.0667	0.0179229
Camk2b	-0.4076	0.0831514
Fis1	-0.173	0.0831514
Mtmr3	-0.4826	0.0826158
Ankrd37	-0.0766	0.0826158
Pdcd4	0.4603	0.450496
Ctss	-0.3332	0.0826158
Mul1	-0.3446	0.0826158
Wdr45	-0.2386	0.0826158
Map4k3	-0.1388	0.0826158
Tfeb	0.1624	0.0179229
Siah1a	-0.3102	0.0628057
Slc2a1	-0.4878	0.0559341
Psma7	0.1273	0.2355
Pea15a	0.1425	0.0179229
Rragc	-0.5054	0.0559341
Prkab1	0.2599	0.2355
Dram1	-0.0548	0.0557992
Pik3c2a	0.2711	0.2355
Dtx1	0.1363	0.322502
Lamtor5	-0.166	0.0557992
Pfkfb3	-0.0139	0.0557992
Hras	-0.3699	0.0557992
Mgarp	-0.3873	0.0557992
Tert	-0.4269	0.0557992
Pik3r4	-0.3532	0.0557992
Ppp2ca	0.1521	0.2355
Nf1	-0.11	0.0557992
Vmp1	-0.6354	0.0557992
Ccz1	-0.0221	0.0557992
Taldo1	-0.0211	0.0557992
Ccng2	0.4969	0.603741
Ahr	-0.2383	0.0557992
Cxcr4	0.1216	0.0179229
Mapk3	-0.3787	0.0557992
Pgk1	0.5315	0.27078
Nek9	-0.3082	0.0557992
Gabarapl1	-0.3865	0.0557992
Slc38a9	-0.2109	0.0557992
Gaa	-0.2929	0.0557992
Tecpr1	-0.3084	0.0557992
Rabgap1	0.1623	0.0608538
Plagl2	1.2068	1.26197
Ubb	-0.0197	0.0557992
Tfrc	0.4737	0.794917
Fundc1	-0.1809	0.0557992
Eno3	0.8573	1.27413
Usp20	-0.1344	0.0557992
Sat1	0.0397	0.0179229
Ifngr2	-0.1594	0.0557992
Egln2	0.3377	0.0813988
Psmc5	-0.0711	0.0557992
Gbp2	0.015	0.2355
Fn1	-0.1043	0.0557992
Ptov1	-0.3104	0.0557992
Tacc3	-0.4461	0.0557992
Psmc2	-0.6575	0.0557992
Pygl	0.1533	0
Ywhab	-0.4253	0.0557992
Dram2	0.0251	0.0608538
Tax1bp1	-0.2683	0.0557992
Prr5	0.1324	0.215551
Psme2	0.0743	0.2355
Atm	-0.1075	0.0557992
Casp1	-0.126	0.0557992
Snap29	0.4473	0.263088
Ctsa	-0.1868	0.0557992
Psmd12	-0.0736	0.0557992
Raf1	-0.0059	0.0557992
Sqstm1	-0.1263	0.0557992
Nras	0.0984	0.266523
Pdk2	0.2014	0.0608538
Dctn2	-0.2562	0.0557992
Vamp8	0.0538	0
Rassf5	-0.018	0.0557992
B630005N14Rik	-0.1749	0.0557992
Usp30	0.137	0.187984
Rps6	0.1438	0.0179229
Idh1	0.0865	0.2355
Gab2	-0.1253	0.0557992
Vasn	-0.1248	0.0557992
Traf2	0.0311	0.370714
Cab39l	0.209	0.370714
Lamp2	0.2017	0.0742724
Atg16l2	0.084	0.2355
Becn1	-0.0207	0.0557992
Prkag2	0.2918	0.2355
Seh1l	-0.436	0.0557992
Rhot1	-0.3213	0.0557992
Cry1	-0.0955	0.0557992
Dapk1	-0.0736	0.0557992
Serpina3g	0.3326	0.0813988
Psmb4	-0.4693	0.0557992
Xbp1	0.4473	0.2355
Prkag1	0.5479	0.27078
Phlpp2	-0.1581	0.0557992
Zeb1	0.6003	0.450496
Tfe3	0.1032	0.0813988
Sirt3	-0.0222	0.0557992
Optn	0.2073	0
Psma2	0.3725	0
Wipi1	-0.0067	0.0557992
Mapk9	0.1701	0.310622
Gnb2l1	-0.2936	0.0557992
Parl	-0.0912	0.0557992
Stk3	-0.1449	0.0557992
Psmb10	0.0651	0
Ppard	0.3542	0.334791
Fyco1	0.1106	0.370714
Eif2ak3	-0.2038	0.0557992
Ulk2	-0.0373	0.0557992
Gbas	-0.1054	0.0557992
Sec13	0.2102	0.2355
Usf2	0.2469	0.263088
Pgam2	0.2337	0.39006
Ptgs2	-0.1465	0.0557992
Clock	0.1431	0
Os9	0.3237	0.0813988
Apex1	0.0849	0.266523
Depdc5	1.3094	2.23545
Zbtb17	0.8095	0.879396
Lamp1	0.2588	0.370714
Gabarapl2	-0.0551	0.0557992
Rbks	0.0523	0
Per1	-0.2027	0.0557992
Igbp1	0.1821	0.0291067
Psmd11	0.4943	0.450496
Pgam1	0.3536	0.556082
Gpnmb	0.3137	0.166993
Prmt2	0.4393	0.2355
Sirt1	1.2991	2.23515
Gbe1	-0.2953	0.0557992
Eif2ak4	-0.2597	0.0557992
Slc7a8	0.2987	0.187984
Sgk1	-0.1141	0.0557992
Prkcb	0.3995	0.266523
Tkt	0.0853	0.0380111
Ier3	-0.3799	0.0557992
Cisd2	0.1825	0
Lars	0.073	0.0742724
Casp8	0.0308	0
Pik3r1	-0.2882	0.0557992
Met	0.0979	0.0207886
Pgm2	0.5461	0.370714
Camkk2	0.1368	0
Tpi1	1.0592	1.27413
Man2b1	0.1957	0.310622
Pik3cg	-0.213	0.0557992
Ero1l	0.2801	0.0179229
5430435G22Rik	-0.1104	0.0557992
Pml	-0.2527	0.0557992
Uxt	-0.3102	0.0557992
Dapk3	0.0191	0.0608538
Dhcr7	-0.0776	0.0557992
Fbp1	0.0972	0.0608538
Psmd7	0.2256	0.0179229
Prkaa1	0.4866	0.2355
Lamtor1	-0.0839	0.0557992
Mknk2	0.1569	0.187984
Glud1	0.0565	0.0813988
Gabarap	-0.334	0.0557992
Nsdhl	0.0918	0.0207886
Ccar1	0.2583	0
Lamtor3	-0.501	0.0557992
Kdm3a	-0.0839	0.0557992
Ndrg1	-0.3139	0.0557992
Eif4ebp1	0.1831	0.0179229
Lrrk2	-0.315	0.0557992
Amfr	-0.1617	0.0557992
Fnip2	0.226	0.2355
Psme4	0.019	0
Prkab2	-0.1577	0.0557992
Epas1	-0.1019	0.0557992
Mecp2	-0.1571	0.0557992
Rictor	0.8668	0.450496
Smad3	-0.2292	0.0557992
Klhdc10	-0.3298	0.0557992
P4hb	0.2538	0.263088
Dhcr24	-0.0982	0.0557992
Aldoa	1.1564	0.450496
Telo2	0.2117	0.0813988
Sesn2	-0.1252	0.0557992
Npas4	0.1926	0.0380111
Rps6kb1	0.1608	0
Klhl24	0.1029	0.0485809
Pmaip1	-0.0632	0.0557992
Nfkb1	0.2692	0.0179229
Rragb	-0.372	0.0557992
Tlr4	-0.201	0.0557992
Sumo1	0.2446	0
Phlpp1	0.0993	0
Khsrp	-0.2004	0.0557992
Odc1	-0.0349	0.0557992
Bpgm	0.2416	0.0485809
Kcna3	-0.1986	0.0557992
Trappc12	-0.0796	0.0557992
Psmd5	0.17	0.0490839
Pgm1	0.1154	0.0485809
Atg10	-0.1826	0.0557992
Eif2s1	-0.1427	0.0557992
Cyp51	-0.4137	0.0557992
Atf4	-0.1908	0.0557992
Nsmaf	0.0447	0.0179229
Nbr1	0.0975	0.0207886
Sumo2	0.4451	0.187984
Kras	-0.0046	0.0557992
Atg2b	-0.0489	0.0557992
Eno1	0.7472	0.450496
Pklr	0.4834	0.266523
Mitf	0.2451	0.0485809
Usp15	0.3872	0.0813988
Pard6a	0.2318	0.0179229
Map2k2	0.02	0.0436505
Rab24	-0.0006	0.0557992
Higd1a	0.1491	0.0490839
Psmd4	0.1839	0
Akt2	-0.0316	0.0557992
Rras2	0.7536	0.913843
Sirt6	0.4577	0.27078
Pik3ca	0.6053	0.450496
Litaf	0.547	0.429624
Snrnp70	-0.2355	0.0557992
Mgea5	0.0869	0
Wdfy3	0.1815	0.0179229
Pdhb	1.3697	2.01002
Slc7a5	-0.0919	0.0557992
Fos	1.5015	2.80967
Mfn1	0.8239	0.701955
Map3k8	-0.1783	0.0557992
Psmd13	0.4881	0.450496
Hmgcs1	0.3539	0.322502
Prps2	0.2819	0
Bag4	-0.12	0.0238335
Ager	0.1369	0.0207886
Tbc1d4	-0.0277	0.0238335
Cops5	0.3232	0.0179229
Slc7a6	0.1802	0.0179229
Atg4a	-0.2862	0.0226116
Atr	0.202	0.0207886
Sh3glb2	-0.0397	0.0226116
Tbc1d15	-0.2612	0.0226116
Psmb5	0.3895	0.266523
Banp	0.2985	0.27078
Gimap5	1.1449	1.52793
Pcx	0.6095	0.701955
Psmc1	0.1172	0.0179229
Kbtbd7	0.3024	0.187984
Sesn1	-0.2463	0.0188086
Psmb1	0.7629	0.429624
Ruvbl2	0.3696	0.00203203
Nsf	0.0416	0
P4ha1	0.3144	0.2355
Tbk1	0.5293	0.450496
Psmf1	0.6905	0.701955
Psma6	1.9792	1.39719
Map1lc3a	0.0512	0.0608538
Bnip3	-0.0755	0.0127387
Plaur	-0.1722	0.0127387
Psma4	0.9348	0.450496
Slc3a2	0.4807	0.370714
Lpin1	0.1706	0.0380111
Eef2k	0.3924	0.263088
Pikfyve	1.2953	1.94138
Tm7sf2	0.5083	0.429624
Ulk1	0.2496	0
Dda1	1.9573	3.78516
Prkce	0.3397	0.263088
Tsc2	2.6959	3.78516
Cstb	0.0074	0.187984
Rhot2	0.0081	0.0179229
Psmb3	0.3104	0.2355
Prps1	-0.0292	0.00757197
Gys1	0.3509	0.27078
Atg3	-0.1997	0.00443939
Dapk2	0.1	0.310622
Gpi1	0.6373	0.429624
Bnip3l	-0.1781	0.00443939
Nr4a2	-0.2428	0.00443939
Psma5	1.1877	1.00171
Klf10	1.0949	1.63285
Chmp2a	0.1284	0.429624
Stradb	0.482	0.266523
Pfkp	0.5345	0.266523
Psmd10	0.5977	0.370714
1700021K19Rik	0.1747	0.0485809
Tfam	0.0792	0.701955
Prkacb	0.3971	0.370714
Hgs	-0.4066	0.00443939
Tbkbp1	-0.1776	0.00443939
Hspa5	0.3669	0.187984
Akt3	-0.3317	0.00443939
Ddit3	0.5866	0.450496
Psmd3	-0.1489	0.00443939
Stx17	0.2247	0.429624
Psmb7	0.6221	0.310622
Pik3c3	0.5738	0.879396
Pkm	0.8583	0.603741
Gsk3b	1.9488	3.78516
Tgfb1	0.5132	0.450496
Mvd	0.3288	0.2355
Tbc1d7	1.0201	1.94138
Ube2n	0.5355	0.370714
Trp53inp2	0.3039	0.292685
Prkcz	0.1172	0.0436505
Rac1	0.844	0.879396
Nampt	0.6267	0.370714
Nedd4	0.1204	0.0380111
Eno1b	0.4339	0.2355
Ccnd1	-0.0182	0.00443939
Mapk8	0.3759	0.310622
Egr1	0.8259	0.556082
Hilpda	-0.1483	0.00443939
Chrnb2	-0.1689	0.00443939
Rhoa	0.2601	0.0207886
Irs2	0.9639	1.52793
Psme3	-0.0208	0.00443939
Gapdh	0.3291	0.370714
Fam162a	1.0482	1.00171
Rwdd3	0.1872	0.0490839
Psmb6	-0.0435	0.00443939
Ripk2	0.245	0.0813988
Fkbp1a	0.5156	0.370714
Atg2a	0.1767	0.0742724
Vegfa	0.2111	0
Pdp2	0.8373	1.0255
Ldha	1.5173	1.37689
Supt20	0.5929	0.2355
Cpeb2	0.1051	0.0485809
Angptl4	0.2868	0.334791
Ube2i	0.417	0.263088
Uvrag	0.3227	0.0207886
Plcg2	0.1332	0.166993
Hk1	0.1653	0.0179229
Acadl	0.5209	0.266523
Eno2	0.2005	0.450496
Cblb	0.0425	0.0813988
Rpe	0.6321	0.0813988
Map1lc3b	0.1235	0.2355
G6pdx	0.7871	0.450496
Map3k1	0.7049	1.05375
Irgm1	0.4636	0.266523
Poldip3	0.2522	0.0179229
Txnip	0.9749	0.913843
Bhlhe40	0.7295	0.701955
Bmi1	1.2565	1.94138
Axin1	0.7222	0.556082
Ube2d2a	0.6826	0.450496
5031414D18Rik	0.4672	0.370714
Mknk1	0.097	0.429624
Npc1	0.6582	0.701955
Lonp1	1.3058	1.0255
Ifng	0.9516	1.0255
Atg4b	1.002	0.450496
Nr4a1	0.4483	0.429624
Psmc4	0.4909	0.27078
Rara	0.7592	0.556082
Eif4b	0.974	2.01002
Ern1	0.6161	1.94138
Atg16l1	1.3032	1.52793
Flt1	0.3613	0.370714
Prkaca	0.3829	0.0742724
Aldoc	-0.0346	0.00443939
Pten	1.791	3.33068
Crebbp	1.0721	0.794917
Acat1	0.1422	0.0380111
Pfkfb2	0.3027	0.0179229
Cry2	0.0478	0.0436505
Pdpk1	0.4422	0.187984
Tsc1	1.8433	2.75746
Btk	0.4328	0.27078
Nprl3	2.3987	3.78516
Cdkn1b	0.6953	1.2916
Ltbr	0.5058	0.429624
Tigar	0.4623	0.370714
Psmd14	0.991	0.450496
Tgfb3	1.0471	1.52793
Ankrd28	0.3773	0.39006
Rpia	0.6825	0.429624
Rras	0.083	0.0179229
Akt1	0.9066	0.701955
Ankfy1	1.5512	2.48466
Gsk3a	1.62	2.48466
Ep300	1.6268	1.94138
Akt1s1	0.4756	0.429624
Map3k7	0.8094	0.701955
Traf6	3.5242	3.78516
Arnt	1.5919	2.69637
Map2k1	1.281	2.48466
Pdcd6ip	0.8522	1.39719
Sdhd	1.2871	1.52793
Slc16a1	1.3877	2.01002
Eif4e2	1.6904	3.78516
Ppp2r2a	1.9163	2.73306
Hsp90ab1	1.3241	2.73306
Uba5	2.2541	3.78516
Atp2a2	1.8441	2.87582
Acly	2.1446	3.78516
Prkd2	1.7976	3.78516
Pdha1	2.252	3.78516
Ppp2r4	2.4266	3.78516
Nprl2	2.0097	3.78516
Id2	2.1445	3.78516
Mapk1	1.8308	3.78516
Rbpj	2.0255	3.78516
Def6	3.6657	3.78516
Ambra1	6.1739	3.78516
Prdm1	9.0131	3.78516

## Sheet: Fig 5d
Fig 5d
%Tfh of GFP+ SMARTA
WT + control-sgRNA					Hif1a-KO + control-sgRNA					WT + Egln1-sgRNA					Hif1a-KO + Egln1-sgRNA
50.3	76.7	61.2	46	58.6	57.6	64.7	58	81.1	63.2	37.1	22.6	27.8	27.5	61.3	50.5	49.1	56	76.9	42.8
#GFP+ SMARTA Tfh
WT + control-sgRNA					Hif1a-KO + control-sgRNA					WT + Egln1-sgRNA					Hif1a-KO + Egln1-sgRNA
1280000	844000	740000	934000	1280000	1290000	1710000	1480000	1140000	1950000	744000	810000	406000	721000	694000	1950000	1890000	4400000	470000	2330000

## Sheet: Fig 6
Fig 6a
%Tfh of gated SMARTA
control-sgRNA					Vhl-sgRNA					Tsc2-sgRNA					Vhl-sgRNA + Tsc2-sgRNA
30.2	23.9	30.6	29.3	50.8	6.85	7.34	11.1	8.07	10.2	30.6	42.5	37.9	55	32.8	56.9	29.9	25.6	28.1	38.9
#gated SMARTA Tfh
control-sgRNA					Vhl-sgRNA					Tsc2-sgRNA					Vhl-sgRNA + Tsc2-sgRNA
1590000	958000	450000	1980000	1370000	2440	11400	5460	3770	8160	4580000	4550000	5030000	5720000	5090000	7080	9230	16900	8020	28400
Fig 6b
%Tfh of GFP+ SMARTA
WT + empty					WT + caRHEB					Vhl-KO + empty					Vhl-KO + caRHEB
45.8	44.5	44.9	44.7	60.9	61.2	48.5	63.3	59.7	62.9	22.3	37.5	28.8	19.2	29.7	49.9	65.2	60.2	58.7	47.5
#GFP+ SMARTA Tfh
WT + empty					WT + caRHEB					Vhl-KO + empty					Vhl-KO + caRHEB
2030000	1140000	708000	1710000	1060000	1220000	4460000	7780000	2570000	5090000	16000	71900	36200	22800	25800	59100	90900	108000	115000	66100
Fig 6d
%Tfh of GFP+Ametrine+ SMARTA
control-sgRNA					Vhl-sgRNA					Vhl-sgRNA + Ddit4-sgRNA					Vhl-sgRNA + Pml-sgRNA
42.8	41.5	30.6	34.8	47.7	3.78	8.39	4.15	14.8	5	19.5	26.3	19.9	27.1	21.8	10.4	16.6	21.6	26	20.4

[truncated: 11 more sheets: Suppl Fig 1, Suppl Fig 2a_2c, Suppl Fig 2d_2e, Suppl Fig 3, Suppl Fig 4, Suppl Fig 5, Suppl Fig 6, Suppl Fig 7a_7c_7d_7f, Suppl Fig 7b_7e_7g_7h, Suppl Fig 8, Suppl Fig 9]
